# Supplementary material for: Dynamic alterations in m6A RNA methylation profiles during involution of infantile hemangiomas
Source: Front Oncol. 2025 Sep 4;15:1652621. doi: 10.3389/fonc.2025.1652621 (PMC12443581; doi:10.3389/fonc.2025.1652621)
Supplement: Supplementary file 2 [file Table1.xlsx]

## Sheet: Sheet1
Supplementary Table S1 RT-qPCR Primers
Genes	Primer Sequences	Tm(℃)	Length(bp)
U6	F:5’GCTTCGGCAGCACATATACTAAAAT3’	60	89
	R:5’CGCTTCACGAATTTGCGTGTCAT3’
METTL3	F:5’ACAGAGTGTCGGAGGTGATT3’	60	201
	R:5’TGTAGTACGGGTATGTTGAGC3’
METTL14	F:5’CCCATGTACTTACAAGCCGATAT3’	60	257
	R:5’CCCCATTTTCGTAAACACACTC3’
WTAP	F:5’CCTCTTCCCAAGAAGGTTCGAT3’	60	238
	R:5’GTTCCTTGGTTGCTAGTCGC3’
FTO	F:5’AATAGCCGCTGCTTGTGAG 3’	60	182
	R:5’CCACTTCATCTTGTCCGTTG3’
ALKBH5	F:5'CGAGGGCTTCGTCAACA3’	60	166
	R:5’CCGAATAGGCTTGAACTGG3’
YTHDF1	F:5’AATAACCAGCTCCGGCACAT3’	60	238
	R:5’AACTGGTTCGCCCTCATTGT3’
YTHDF2	F:5’TGTGGTCCCAGGACAAATGG3’	60	284
	R:5’TTTCCCACGACCTTGACGTT3’
CCN1	F:5’ACTGAAGCGGCTCCCTGTT3’	60	122
	R:5’TACCAGTTCCACAGGTCTTTGAG3’
HIF-1α	F:5’CCTATGACCTGCTTGGTGCTG3’	60	266
	R:5’TGTCCTGTGGTGACTTGTCCTTTA3’
IGF1	F:5’CATGTCCTCCTCGCATCT3’	60	161
	R:5’CATACCCTGTGGGCTTGT3’
IGF1R	F:5’TGTATGCCTCTGTGAACCCG3’	60	127
	R:5’TAGACCATCCCAAACGACCC3’
IGF2	F:5’CGTGCTGCATTGCTGCTTAC3’	60	198
	R:5’TAGCACAGTACGTCTCCAGGAGG3’
IGF2R	F:5’CCACCAATACTCAATCCAATAGC3’	60	226
	R:5’TACAGCCATCCATCCTCACTT3’
