# Supplementary material for: Dynamic alterations in m6A RNA methylation profiles during involution of infantile hemangiomas
Source: Front Oncol. 2025 Sep 4;15:1652621. doi: 10.3389/fonc.2025.1652621 (PMC12443581; doi:10.3389/fonc.2025.1652621)
Supplement: Supplementary file 3 [file Table2.xlsx]

## Sheet: Sheet1
Supplementary Table S2 MeRIP RT-qPCR Primers
Genes	Primer Sequences	Tm (℃)	Length (bp)
IGF1	F:5’ CATGTCCTCCTCGCATCT 3’	60	161
	R:5’ CATACCCTGTGGGCTTGT 3’
IGF2	F:5’ CGTGCTGCATTGCTGCTTAC3’	60	198
	R:5’ TAGCACAGTACGTCTCCAGGAGG3’
