# Supplementary material for: Dynamic alterations in m6A RNA methylation profiles during involution of infantile hemangiomas
Source: Front Oncol. 2025 Sep 4;15:1652621. doi: 10.3389/fonc.2025.1652621 (PMC12443581; doi:10.3389/fonc.2025.1652621)
Supplement: Supplementary file 4 [file Table3.xlsx]

## Sheet: mRNA_ExpressionLevel
Transcript_ID	transcript_type	GeneSymbol	Involuting IH_1(IP,raw)	Involuting IH_2(IP,raw)	Involuting IH_3(IP,raw)	Proliferative IH_1(IP,raw)	Proliferative IH_2(IP,raw)	Proliferative IH_3(IP,raw)	Involuting IH_1(Sup,raw)	Involuting IH_2(Sup,raw)	Involuting IH_3(Sup,raw)	Proliferative IH_1(Sup,raw)	Proliferative IH_2(Sup,raw)	Proliferative IH_3(Sup,raw)	Involuting IH_1(IP,Normalized)	Involuting IH_2(IP,Normalized)	Involuting IH_3(IP,Normalized)	Proliferative IH_1(IP,Normalized)	Proliferative IH_2(IP,Normalized)	Proliferative IH_3(IP,Normalized)	Involuting IH_1(Sup,Normalized)	Involuting IH_2(Sup,Normalized)	Involuting IH_3(Sup,Normalized)	Proliferative IH_1(Sup,Normalized)	Proliferative IH_2(Sup,Normalized)	Proliferative IH_3(Sup,Normalized)	Involuting IH_1(Expression_level)	Involuting IH_2(Expression_level)	Involuting IH_3(Expression_level)	Proliferative IH_1(Expression_level)	Proliferative IH_2(Expression_level)	Proliferative IH_3(Expression_level)	Involuting IH_1(Expression_level,Normalized)	Involuting IH_2(Expression_level,Normalized)	Involuting IH_3(Expression_level,Normalized)	Proliferative IH_1(Expression_level,Normalized)	Proliferative IH_2(Expression_level,Normalized)	Proliferative IH_3(Expression_level,Normalized)	RNAlength	Locus	chrom	strand	txStart	txEnd	description	probeID	type	Sequence	refseqID
ENST00000356208	protein_coding	RBM38	13.0061	13.9901	12.2752	13.1843	12.4976	11.2784	10.2677	10.115	12.0922	10.9622	12.2776	11.5542	1.74175	2.87345	1.69133	0.938861	1.98624	0.625186	-0.371173	-0.615691	1.94749	0.256903	2.24521	1.8089	2.04179	2.99653	2.82509	1.63781	3.12153	2.33519	2.09161	2.87492	2.8766	1.96219	3.06995	2.12412	2382	chr20:55966463-55984389:+	chr20	+	55966463	55984389	RNA binding motif protein 38 [Source:HGNC Symbol;Acc:HGNC:15818]	ASHG19AP1B10013705011	protein_coding	GGCTCAGAGAATAAAGGTAGCTAATCTCATCATAATATTTTTATTAGAATGTTCTGATGA	NM_001291780
ENST00000325212	protein_coding	CEP295	7.72963	8.22974	7.33494	7.95767	7.68011	7.7229	5.44919	6.54172	6.83473	6.90897	6.01864	6.4365	-3.53468	-2.88686	-3.2489	-4.28776	-2.8312	-2.93029	-5.18971	-4.18894	-3.30999	-3.79636	-4.01371	-3.3088	-3.13684	-2.39573	-2.27912	-3.02124	-2.30455	-2.10717	-2.76883	-2.56894	-2.32167	-2.70977	-2.50308	-2.33346	8057	chr11:93394805-93463524:+	chr11	+	93394805	93463524	centrosomal protein 295 [Source:HGNC Symbol;Acc:HGNC:29366]	ASHG19AP1B11934459411	protein_coding	TGGCAGAACTTCTATACTAGGTAAACCAGGTATTTATGAAGACAGAGACCCCCTGCGAGT	NM_033395
ENST00000271308	protein_coding	PSMA5	11.2125	11.3107	10.442	11.5709	10.3065	10.5627	14.671	14.8387	12.3751	14.194	11.8826	11.5834	-0.051831	0.194131	-0.141825	-0.674558	-0.20486	-0.0904656	4.0321	4.10807	2.23038	3.48868	1.85019	1.83808	4.11476	4.20074	2.48515	3.56703	2.16128	2.17458	3.9955	4.22409	2.55299	4.03404	2.10464	1.97019	3729	chr1:109941653-109968973:-	chr1	-	109941653	109968973	proteasome subunit alpha 5 [Source:HGNC Symbol;Acc:HGNC:9534]	ASHG19AP1B10202409411	protein_coding	CTCCTCCTACCCTCGCCATGTTTCTTACCCGGTCTGAGTACGACAGGGGCGTGAATACTT	NM_002790
ENST00000285381	protein_coding	CA3	7.05052	11.751	5.72226	3.27082	5.04805	4.17178	4.51069	6.98418	3.61819	5.01496	3.14575	3.82774	-4.21379	0.634443	-4.86158	-8.97461	-5.46326	-6.48141	-6.12821	-3.74648	-6.52654	-5.69037	-6.88661	-5.91755	-3.87433	0.702077	-4.46613	-5.5494	-5.00609	-5.17211	-3.48569	0.456207	-4.52021	-5.05662	-5.09186	-5.46216	1753	chr8:86351056-86361269:+	chr8	+	86351056	86361269	carbonic anhydrase 3 [Source:HGNC Symbol;Acc:HGNC:1374]	ASHG19AP1B11702261511	protein_coding	GCGAGTTCCAGATTTTCCTTGATGCATTGGACAAGATTAAGACAAAGGGCAAGGAGGCGC	NM_005181
ENST00000262186	protein_coding	KCNH2	10.4342	11.0625	10.2354	11.1063	10.2645	10.0608	13.5096	13.7669	11.6845	13.3324	11.5217	10.684	-0.830101	-0.0540534	-0.34841	-1.13909	-0.246825	-0.592367	2.87074	3.03626	1.53975	2.62708	1.48931	0.938718	2.97763	3.19643	1.88475	2.7294	1.86801	1.36741	2.95814	3.08859	1.94501	3.12743	1.80359	1.21314	4286	chr7:150642049-150675403:-	chr7	-	150642049	150675403	potassium voltage-gated channel subfamily H member 2 [Source:HGNC Symbol;Acc:HGNC:6251]	ASHG19AP1B12314299111	protein_coding	TCCCCACCCTCACCTTGGACTCGCTTTCTCAGGTTTCCCAGTTCATGGCGTGTGAGGAGC	NM_000238
ENST00000263897	protein_coding	USE1	4.98791	4.92578	3.89812	5.99592	4.92597	6.03238	5.61273	6.65671	5.47089	6.23035	5.71745	6.43419	-6.2764	-6.19082	-6.68572	-6.24951	-5.58535	-4.62082	-5.02617	-4.07395	-4.67384	-4.47498	-4.31491	-3.3111	-4.51989	-3.77465	-4.35428	-4.10505	-3.81458	-2.82218	-4.14449	-3.99388	-4.41492	-3.76796	-4.01794	-3.07361	843	chr19:17326168-17330638:+	chr19	+	17326168	17330638	unconventional SNARE in the ER 1 [Source:HGNC Symbol;Acc:HGNC:30882]	ASHG19AP1B13827050111	protein_coding	AACATGGAGCCGGCGGAAGGGGTGGTGTAGGGCCGGGCGATAATGGCGGCGTCGAGGCTG	NM_018467
ENST00000335390	protein_coding	TMEM17	5.88712	6.95076	5.54767	6.95489	6.92006	6.30458	4.37653	7.44816	5.63411	6.84605	5.62768	5.65906	-5.37719	-4.16584	-5.03617	-5.29054	-3.59125	-4.34861	-6.26238	-3.2825	-4.51062	-3.85929	-4.40468	-4.08624	-4.75293	-2.65759	-3.74959	-3.40426	-2.94138	-3.21147	-4.38447	-2.83076	-3.81342	-3.08837	-3.15557	-3.46486	1797	chr2:62727356-62733476:-	chr2	-	62727356	62733476	transmembrane protein 17 [Source:HGNC Symbol;Acc:HGNC:26623]	ASHG19AP1B13615954811	protein_coding	TCCGGTTGTATCTGGGCTACGTGGGTAACCTACAGGAGAAGGTTCCTGAGTTGGCTGGCT	NM_198276
ENST00000435532	protein_coding	NEDD4	6.95757	7.59166	6.43926	7.04556	6.96518	6.87253	4.49733	7.23278	5.57393	6.58542	6.41323	7.23841	-4.30674	-3.52494	-4.14458	-5.19986	-3.54613	-3.78067	-6.14157	-3.49788	-4.57079	-4.11991	-3.61913	-2.50688	-3.95023	-2.51134	-3.342	-3.56111	-2.58217	-2.00754	-3.56226	-2.68493	-3.39809	-3.24194	-2.79159	-2.22377	5869	chr15:56119120-56285944:-	chr15	-	56119120	56285944	neural precursor cell expressed, developmentally down-regulated 4, E3 ubiquitin protein ligase [Source:HGNC Symbol;Acc:HGNC:7727]	ASHG19AP1B11517581911	protein_coding	GGAAATGGCAACTTGCGCGGTGGAGGTGTTCGGGCTCCTGGAGGACGAGGAAAATTCACG	NM_001329212
ENST00000215909	protein_coding	LGALS1	7.73249	8.91207	7.69365	8.92602	8.41882	9.17475	7.61773	7.87767	7.50489	7.83057	8.37074	9.74958	-3.53181	-2.20453	-2.89019	-3.31941	-2.09249	-1.47845	-3.02118	-2.85299	-2.63983	-2.87476	-1.66162	0.00428156	-2.25402	-1.49263	-1.75959	-2.08002	-0.861033	0.445564	-1.93398	-1.6898	-1.78678	-1.79678	-1.01131	0.326261	560	chr22:38071615-38075813:+	chr22	+	38071615	38075813	galectin 1 [Source:HGNC Symbol;Acc:HGNC:6561]	ASHG19AP1B13421518911	protein_coding	TCTCGGGTGGAGTCTTCTGACAGCTGGTGCGCCTGCCCGGGAACATCCTCCTGGACTCAA	NM_002305
ENST00000378569	protein_coding	CCL7	4.66468	5.85945	5.33533	4.53567	5.62308	5.74618	6.74232	7.97429	6.30614	7.69609	6.11894	5.43837	-6.59963	-5.25715	-5.24851	-7.70975	-4.88823	-4.90702	-3.89659	-2.75637	-3.83859	-3.00925	-3.91342	-4.30692	-3.69048	-2.52164	-3.37776	-2.9548	-3.32001	-3.57599	-3.30548	-2.69533	-3.43317	-2.64103	-3.5331	-3.83159	810	chr17:32597240-32599261:+	chr17	+	32597240	32599261	C-C motif chemokine ligand 7 [Source:HGNC Symbol;Acc:HGNC:10634]	ASHG19AP1B10284414011	protein_coding	GCTTGCTCAGCCAGTTGGGATTAATACTTCAACTACCTGCTGCTACAGATTTATCAATAA	NM_006273
ENST00000580449	protein_coding	RASSF5	8.04701	8.95747	8.24203	7.92689	7.20365	6.8039	6.62215	7.93003	7.02863	6.65246	6.83896	6.66348	-3.2173	-2.15913	-2.34181	-4.31853	-3.30767	-3.84929	-4.01676	-2.80063	-3.1161	-4.05288	-3.1934	-3.08182	-2.56234	-1.44451	-1.67762	-3.1796	-2.2494	-2.41511	-2.23127	-1.64432	-1.70075	-2.86826	-2.44675	-2.64991	1923	chr1:206680879-206761044:+	chr1	+	206680879	206761044	Ras association domain family member 5 [Source:HGNC Symbol;Acc:HGNC:17609]	ASHG19AP1B11965584511	protein_coding	AGAAGTTTGCACTTTTTAAGCGGATACACAAGGACGGACAAGTGGGATGCCTTCTCCATC	NM_182664
ENST00000340030	protein_coding	FASLG	7.28904	8.32324	7.59177	8.42773	7.71263	7.99314	9.90083	10.3895	8.87058	9.90396	8.49681	7.8159	-3.97526	-2.79336	-2.99207	-3.81769	-2.79869	-2.66006	-0.738074	-0.341204	-1.27415	-0.801375	-1.53555	-1.92939	-0.592658	-0.0990744	-0.891222	-0.633254	-1.03308	-1.24896	-0.370048	-0.335146	-0.890099	-0.362512	-1.19185	-1.43621	917	chr1:172628284-172635215:+	chr1	+	172628284	172635215	Fas ligand [Source:HGNC Symbol;Acc:HGNC:11936]	ASHG19AP1B13152383811	protein_coding	GCTCTTCCACCTACAGAAGGAGCTGGCAGAACTCCGAGAGGCCACCCCAGTCCACCCCCT	NM_001302746
ENST00000611208	protein_coding	ARL8B	9.81642	10.6827	9.5666	9.97552	9.36673	9.03559	7.55359	8.40035	8.51951	8.20037	8.02412	9.50281	-1.44788	-0.43387	-1.01724	-2.26991	-1.14458	-1.61761	-3.08532	-2.33031	-1.62522	-2.50496	-2.00824	-0.242485	-1.04579	-0.0906261	-0.289439	-1.38265	-0.512723	0.227942	-0.786697	-0.328269	-0.274613	-1.11112	-0.651425	0.0993407	2981	chr3:5163930-5222597:+	chr3	+	5163930	5222597	ADP ribosylation factor like GTPase 8B [Source:HGNC Symbol;Acc:HGNC:25564]	ASHG19AP1B11677123411	protein_coding	TGACTGGTGCCATTAGACATCTTGATTATTGTGACAACTCTAGACCTGCCTGCTTTATCT	NM_018184
ENST00000381151	protein_coding	SLC5A3	11.5426	10.5663	9.72974	9.27419	9.60707	8.23864	4.5435	5.61077	8.73771	4.17007	7.43663	9.22702	0.278268	-0.550305	-0.854099	-2.97124	-0.904248	-2.41456	-6.0954	-5.11989	-1.40701	-6.53526	-2.59573	-0.518272	0.295562	-0.490793	-0.104229	-2.85414	-0.515112	-0.174996	0.447996	-0.719223	-0.0861921	-2.54492	-0.654446	-0.314051	11576	chr21:35445870-35478561:+	chr21	+	35445870	35478561	solute carrier family 5 member 3 [Source:HGNC Symbol;Acc:HGNC:11038]	ASHG19AP1B10011331911	protein_coding	CCTGTAACTGAAGTATAGTAATTATTTTATGGAAATGTTAGCAATTCTGTACCAACTTTG	NM_006933
NM_001330777	protein_coding	GAPVD1	5.59463	7.25499	6.46989	6.32431	6.38513	6.81005	7.99338	8.58222	7.56012	8.11783	7.29453	7.14352	-5.66968	-3.86161	-4.11395	-5.92112	-4.12618	-3.84315	-2.64552	-2.14844	-2.58461	-2.5875	-2.73783	-2.60178	-2.47826	-1.7644	-2.15546	-2.45106	-2.27107	-2.09287	-2.14897	-1.9562	-2.19423	-2.15541	-2.46673	-2.31833	8965	chr9:128024073-128129486:+	chr9	+	128024073	128129486		ASHG19AP1B11708634811	protein_coding	GGACATTGCATCGGGGCTCTTTTCTGTGGAAGAGAAGGTGGTGGGATTGGGGTGAAGGGC	NM_001330777
NM_001190898	protein_coding	PDYN	6.0715	6.61016	6.5204	7.00002	5.8637	5.80958	10.1546	10.4125	9.07452	10.1277	8.07466	7.22875	-5.1928	-4.50644	-4.06344	-5.2454	-4.64762	-4.84362	-0.48426	-0.31811	-1.0702	-0.577585	-1.9577	-2.51654	-0.430112	-0.24107	-0.899527	-0.521916	-1.74984	-2.25436	-0.216384	-0.476182	-0.898336	-0.2544	-1.92212	-2.48734	2797	chr20:1959402-1974931:-	chr20	-	1959402	1974931		ASHG19AP1B10012520511	protein_coding	ACATCCCTGTCACGAAGAGAAGCCTATTGTGTCAGGCCCAGGGAGTTCGAGTTGAAGGGC	NM_001190898
NM_001346456	protein_coding	CD5	8.58957	8.72692	8.01046	8.42387	8.20666	8.32565	6.93471	7.83554	6.89049	7.36677	7.04394	7.72174	-2.67473	-2.38968	-2.57338	-3.82156	-2.30465	-2.32754	-3.70419	-2.89512	-3.25424	-3.33856	-2.98842	-2.02355	-2.09952	-1.62038	-1.87401	-2.55994	-1.6064	-1.16756	-1.78712	-1.81338	-1.9069	-2.25819	-1.77627	-1.35156	3376	chr11:60861435-60895323:+	chr11	+	60861435	60895323		ASHG19AP1B12109717411	protein_coding	GGAACTGGCACTTGGAGTCCGGACAACTGAAACTTGTCGCTTCCTGCCTCGGACGGCTCA	NM_001346456
ENST00000300231	protein_coding	MAP1A	9.7875	10.9247	10.0731	9.88577	10.0051	7.94448	9.80977	10.5385	9.62371	9.76499	10.1806	7.74453	-1.47681	-0.191859	-0.510755	-2.35965	-0.506164	-2.70871	-0.829135	-0.192146	-0.521013	-0.940339	0.148261	-2.00076	-0.116929	0.807998	0.484125	-0.482073	0.857841	-1.31174	0.0651076	0.565882	0.519811	-0.214559	0.771725	-1.50413	10258	chr15:43809823-43823818:+	chr15	+	43809823	43823818	microtubule associated protein 1A [Source:HGNC Symbol;Acc:HGNC:6835]	ASHG19AP1B14016926311	protein_coding	GGCCGGAGCTGCCGCCTCCATGAGAGGCTTCCTCCTACACCCCAGGGCCAGAGGACCCTT	NM_002373
ENST00000527523	protein_coding	SYTL2	8.95032	9.22449	8.73762	9.98044	9.05609	9.22018	13.8177	14.4736	12.8166	14.2012	12.7139	11.5809	-2.31398	-1.89211	-1.84622	-2.26498	-1.45522	-1.43301	3.17877	3.74293	2.67187	3.49587	2.68149	1.83563	3.21046	3.77167	2.7335	3.52223	2.76126	1.97806	3.18338	3.74666	2.78113	3.98306	2.70241	1.79086	3049	chr11:85406129-85522184:-	chr11	-	85406129	85522184	synaptotagmin like 2 [Source:HGNC Symbol;Acc:HGNC:15585]	ASHG19AP1B13500520211	protein_coding	TCCCTGCCCGGCAGCGACTCGGAGACATTTGCCTGAAAAAATTAAGGATGACCAGCAGCT	NM_001289608
MICT00000229268	protein_coding	CATG00000058209.1	9.57031	10.6269	9.68988	11.3311	9.86788	10.6473	8.68111	9.85158	9.63684	10.3111	9.96899	10.49	-1.694	-0.489665	-0.89396	-0.914329	-0.643429	-0.00586213	-1.95779	-0.879076	-0.507887	-0.394195	-0.0633732	0.744742	-0.819874	0.328728	0.311952	0.369053	0.675557	1.41771	-0.57084	0.0857938	0.340988	0.640169	0.586787	1.26352	2244	chr22:19751198-19754171:-	chr22	-	19751198	19754171	At least 1 of the 10 top ranked transcript is CPAT coding and max ORF size >=300, NOT annotated as nonCoding in GENCODE	ASHG19AP1B10031226511	protein_coding	TGAAAATTACACCCGCTTTTCCAGAGGCGTTGAATCCGCTCAGGTCCTCCCCACAGGCCC
ENST00000336615	protein_coding	PNPLA2	9.51544	10.6878	9.6916	10.5308	9.76725	9.7667	9.7766	10.5572	9.35749	10.2049	9.57062	9.49602	-1.74887	-0.42878	-0.892242	-1.71462	-0.744063	-0.886498	-0.862307	-0.173497	-0.787236	-0.500458	-0.461742	-0.249273	-0.238533	0.7045	0.161216	0.0165895	0.403992	0.467014	-0.0444805	0.459451	0.189686	0.285278	0.308071	0.348209	2428	chr11:818902-825573:+	chr11	+	818902	825573	patatin like phospholipase domain containing 2 [Source:HGNC Symbol;Acc:HGNC:30802]	ASHG19AP1B10579379011	protein_coding	GCTGCAGCCCAGCCTCTGCCCACTTTGTGTGTATGTGACCGCCTGCTTACTTGCAGTGAG	NM_020376
ENST00000338523	protein_coding	SNX10	6.9228	7.51905	6.65221	5.12515	6.29421	5.88383	6.54654	7.34413	7.13478	7.30089	7.0344	6.16938	-4.34151	-3.59755	-3.93163	-7.12027	-4.2171	-4.76937	-4.09236	-3.38653	-3.00994	-3.40444	-2.99796	-3.57591	-3.21156	-2.48818	-2.3984	-3.29862	-2.48241	-3.0526	-2.84011	-2.66189	-2.44425	-2.98159	-2.69031	-3.30384	2546	chr7:26331543-26413945:+	chr7	+	26331543	26413945	sorting nexin 10 [Source:HGNC Symbol;Acc:HGNC:14974]	ASHG19AP1B12549324711	protein_coding	CGTGTCCTGTGCTGAAGATGTTTCCGGAACAACAGAAAGAGGAATTTGTAAGTGTCTGGG	NM_013322
ENST00000382753	protein_coding	TMEM128	8.03608	8.76903	8.00116	8.58273	8.11698	8.10046	9.37557	9.71506	8.6338	9.57316	8.71453	8.69292	-3.22823	-2.34758	-2.58268	-3.66269	-2.39433	-2.55274	-1.26334	-1.0156	-1.51092	-1.13217	-1.31783	-1.05237	-0.934317	-0.533036	-0.949486	-0.901876	-0.757923	-0.615715	-0.684287	-0.754492	-0.950232	-0.630882	-0.902572	-0.774557	1221	chr4:4237280-4249939:-	chr4	-	4237280	4249939	transmembrane protein 128 [Source:HGNC Symbol;Acc:HGNC:28201]	ASHG19AP1B10415638711	protein_coding	TATCACACTCCTTGGATGATTTCCGAAGAGACAGGGTCTTCTATGTTGCCCAGGCTGTCT	NM_001297552
ENST00000537177	protein_coding	CUL2	6.79348	6.91121	6.42238	6.79117	6.64432	6.6942	5.81803	7.11658	6.58338	5.90727	6.035	6.67766	-4.47083	-4.20539	-4.16146	-5.45425	-3.86699	-3.959	-4.82087	-3.61408	-3.56135	-4.79806	-3.99736	-3.06763	-3.63526	-2.87965	-2.83042	-4.08916	-2.93071	-2.44554	-3.25218	-3.05639	-2.88838	-3.75495	-3.14451	-2.68031	4271	chr10:35297480-35363258:-	chr10	-	35297480	35363258	cullin 2 [Source:HGNC Symbol;Acc:HGNC:2552]	ASHG19AP1B11538146011	protein_coding	TCCTCAGAGCTTGGAATGGTGCCTGGCAAGGAATTTCAACACTACACTTGCACAATGTCT	NM_001198779
uc003szi.3	protein_coding	HIBADH	8.67425	8.71492	7.77358	8.17776	8.4847	8.16894	5.64973	7.2806	7.68564	7.43517	7.28952	8.03	-2.59006	-2.40168	-2.81026	-4.06766	-2.02661	-2.48426	-4.98917	-3.45006	-2.45908	-3.27016	-2.74284	-1.71529	-2.33961	-1.83267	-1.62401	-2.61449	-1.34073	-1.04914	-2.01897	-2.02039	-1.6436	-2.31221	-1.50879	-1.22708	2392	chr7:27579500-27689242:-	chr7	-	27579500	27689242	Homo sapiens 3-hydroxyisobutyrate dehydrogenase (HIBADH), mRNA.	ASHG19AP1B12446966711	protein_coding	TGGAGCTGTTGGGACTGGGCAGTGCAATACCATAAACCTTGAATGACACCATGGGACCCA
ENST00000367725	protein_coding	C1orf105	5.06156	6.26306	5.31031	5.62777	4.99211	5.36164	6.6928	5.62419	5.03137	4.44064	5.24123	3.81653	-6.20275	-4.85354	-5.27353	-6.61766	-5.5192	-5.29156	-3.94611	-5.10647	-5.11335	-6.2647	-4.79113	-5.92876	-3.67199	-3.97447	-4.19122	-5.43041	-4.10971	-4.57526	-3.28807	-4.22655	-4.25243	-4.95542	-4.29573	-4.77467	888	chr1:172422033-172437971:+	chr1	+	172422033	172437971	chromosome 1 open reading frame 105 [Source:HGNC Symbol;Acc:HGNC:29591]	ASHG19AP1B12288745411	protein_coding	GCTTCAGCTGATAGCAAGTCTGAGGCCAGGAGGAACCAGTGTGACTCCATGCTGCTCAGA	NM_001300760
ENST00000383703	protein_coding	LRIG1	8.03209	8.79363	7.47104	7.83808	7.32796	7.10825	6.26159	6.66488	6.04428	7.3004	6.60776	6.14885	-3.23222	-2.32297	-3.1128	-4.40734	-3.18336	-3.54495	-4.37732	-4.06577	-4.10045	-3.40493	-3.42459	-3.59644	-2.69402	-1.9458	-2.52371	-2.82077	-2.29894	-2.57047	-2.3554	-2.13085	-2.57445	-2.51082	-2.49701	-2.81145	5283	chr3:66429221-66551435:-	chr3	-	66429221	66551435	leucine rich repeats and immunoglobulin like domains 1 [Source:HGNC Symbol;Acc:HGNC:17360]	ASHG19AP1B11001285111	protein_coding	TGTCTGCTGGGGGAAGGACTCTGTTTGGAAACAAGATCAAGTCTGTGGCTAAGAGAGCAT
ENST00000417602	protein_coding	KCTD1	6.55028	6.76288	6.14413	7.16596	6.08647	5.3645	4.48587	7.12713	5.88555	6.14423	6.49252	5.25628	-4.71402	-4.35372	-4.43971	-5.07947	-4.42484	-5.2887	-6.15304	-3.60353	-4.25917	-4.56111	-3.53984	-4.48901	-4.26109	-2.9304	-3.34662	-3.79713	-2.91551	-3.83414	-3.87725	-3.10642	-3.40283	-3.47757	-3.12788	-4.0787	1705	chr18:24034877-24129778:-	chr18	-	24034877	24129778	potassium channel tetramerization domain containing 1 [Source:HGNC Symbol;Acc:HGNC:18249]	ASHG19AP1B12015924111	protein_coding	ACGAATGGCGGTTGGCAAACTTTGAGACAGTCGGCCCAATATGTCAAGACCTCTGATCAC	NM_001258221
ENST00000228306	protein_coding	RPLP0	3.74143	5.36435	4.75417	4.16132	4.64268	5.49618	5.99399	7.00848	5.50385	6.27545	5.40149	4.63688	-7.52288	-5.75225	-5.82967	-8.08411	-5.86864	-5.15702	-4.64491	-3.72217	-4.64088	-4.42988	-4.63087	-5.10842	-4.46091	-3.40621	-4.11614	-4.31961	-4.12089	-4.13251	-4.08105	-3.59729	-4.17769	-3.97116	-4.30775	-4.35775	1257	chr12:120634510-120639014:-	chr12	-	120634510	120639014	ribosomal protein lateral stalk subunit P0 [Source:HGNC Symbol;Acc:HGNC:10371]	ASHG19AP1B10024136111	protein_coding	GCGCTATCCGCGGTTTCTGATTGGCTACTTTGTTCGCATTATAAAAGGCACGCGCGGGCG	NM_053275
ENST00000432318	protein_coding	CSF2RA	7.63777	7.47008	5.96015	6.25546	6.66287	6.13611	6.50198	7.94224	6.74569	6.20155	6.59041	7.11136	-3.62654	-3.64652	-4.62369	-5.98996	-3.84844	-4.51709	-4.13692	-2.78842	-3.39903	-4.50379	-3.44195	-2.63394	-2.85928	-2.15459	-2.88514	-4.06341	-2.63092	-2.28787	-2.51149	-2.33747	-2.94618	-3.73138	-2.84098	-2.52396	1940	chrX:1387723-1428817:+	chrX	+	1387723	1428817	colony stimulating factor 2 receptor alpha subunit [Source:HGNC Symbol;Acc:HGNC:2435]	ASHG19AP1B10249819911	protein_coding	CGAGAAGCGGCGATGTTTGCGTAGAACCCTGTCAGCTGAGCCATGACCCATGAACCATGG	NM_001161529
uc001zip.3	protein_coding	GOLGA8B	12.5576	11.4823	11.3853	10.7576	11.2278	10.3173	4.47223	5.47835	9.29918	7.67054	7.65587	9.18189	1.29328	0.36572	0.801461	-1.48784	0.716511	-0.335908	-6.16667	-5.2523	-0.845544	-3.03479	-2.37649	-0.563401	1.30145	0.3948	1.20124	-1.06321	0.876394	0.554825	1.39507	0.149929	1.26845	-0.796306	0.792036	0.431604	5201	chr15:34817484-34826374:-	chr15	-	34817484	34826374	Homo sapiens golgin A8 family, member B (GOLGA8B), transcript variant 2, non-coding RNA.	ASHG19AP1B10938314811	protein_coding	ATTAGACCAAATAATGTGGCTAATAGTGGTATGATTTCTAGCCCGTGGGTTTAAAACTGT
ENST00000337137	protein_coding	TBC1D22A	7.32128	7.33203	6.70089	7.36555	6.78964	6.65336	6.68505	8.22945	6.67087	7.36797	6.30408	6.07646	-3.94303	-3.78457	-3.88295	-4.87987	-3.72168	-3.99984	-3.95386	-2.50121	-3.47386	-3.33736	-3.72828	-3.66884	-2.94843	-2.00466	-2.66395	-2.91159	-2.72497	-2.82486	-2.59659	-2.1917	-2.71745	-2.59864	-2.93442	-3.07613	3787	chr22:47158518-47571336:+	chr22	+	47158518	47571336	TBC1 domain family member 22A [Source:HGNC Symbol;Acc:HGNC:1309]	ASHG19AP1B10154381111	protein_coding	ATAAAATGTAGACAAAATCTAGACCGAGACGTTGCGCTGACCCGGGGTCTCTGTGCCGCG	NM_014346
NM_001320800	protein_coding	TESK2	7.88675	8.44626	7.66802	8.19609	7.74681	7.24311	8.33704	9.21178	7.99279	9.01341	8.03514	7.45722	-3.37756	-2.67034	-2.91582	-4.04934	-2.7645	-3.41008	-2.30186	-1.51888	-2.15193	-1.69192	-1.99722	-2.28807	-1.74169	-0.982657	-1.4839	-1.43474	-1.33044	-1.74264	-1.44338	-1.20025	-1.4961	-1.16305	-1.49814	-1.95553	2786	chr1:45809555-45956840:-	chr1	-	45809555	45956840		ASHG19AP1B12658743311	protein_coding	TGGCTGCTCAGTCCTGCCTCAGGTACGACACCGAGCTTCTGGTCAGGTGATGGCTCTTAA	NM_001320800
ENST00000334352	protein_coding	USP16	7.8397	8.97325	8.22371	7.54658	8.47024	8.1895	9.94985	9.83313	8.3857	9.71011	8.08084	7.79828	-3.42461	-2.14335	-2.36013	-4.69884	-2.04108	-2.46369	-0.689059	-0.897532	-1.75903	-0.995218	-1.95152	-1.94702	-0.48724	-0.389946	-1.0285	-0.88853	-0.995606	-1.18235	-0.271969	-0.618357	-1.02792	-0.616255	-1.15458	-1.36769	3004	chr21:30396972-30426809:+	chr21	+	30396972	30426809	ubiquitin specific peptidase 16 [Source:HGNC Symbol;Acc:HGNC:12614]	ASHG19AP1B11010665811	protein_coding	GTACCTACCTTTGCACCTTGTAATCATCCTTTATGCCTCAGATTGTTATTTTGTGTCAGT	NM_001032410
NM_001321828	protein_coding	FAM129C	6.5638	7.62189	6.89044	7.93762	6.92553	7.20165	7.60017	8.80079	7.28689	8.44645	7.36171	6.58304	-4.70051	-3.49471	-3.6934	-4.3078	-3.58579	-3.45155	-3.03874	-1.92987	-2.85784	-2.25889	-2.67065	-3.16226	-2.64252	-1.50977	-2.21595	-1.94661	-2.05684	-2.29966	-2.3047	-1.70603	-2.25595	-1.66916	-2.24441	-2.53762	2233	chr19:17638078-17664648:+	chr19	+	17638078	17664648		ASHG19AP1B13439416411	protein_coding	GCACCTAAGGGAAGCTGCCCCGAGTCCGTGAGCACCGAGGACCCCTGACCCAGCTTCGGG	NM_001321828
ENST00000521485	protein_coding	SNAP91	8.44888	9.48942	8.69177	9.77528	8.75232	10.7502	9.77696	10.3539	9.25502	10.3265	9.63137	11.1801	-2.81542	-1.62718	-1.89207	-2.47015	-1.759	0.096988	-0.861945	-0.37679	-0.88971	-0.37886	-0.400992	1.43478	-0.530592	0.129441	-0.305533	-0.074733	0.0742187	1.9157	-0.316953	-0.110659	-0.290523	0.194878	-0.0358038	1.73003	4521	chr6:84262599-84419410:-	chr6	-	84262599	84419410	synaptosome associated protein 91 [Source:HGNC Symbol;Acc:HGNC:14986]	ASHG19AP1B10025604311	protein_coding	AGTAGAACCCGAGAAGCCCACTCGCCCGTCTTGGCCAACGCCCCCAACGCCCAGGGCTCC
ENST00000303145	protein_coding	MDM1	7.32695	6.95516	6.28551	5.99664	6.07786	6.28946	4.44829	6.22165	4.93292	5.22952	4.41599	5.63459	-3.93736	-4.16144	-4.29833	-6.24878	-4.43345	-4.36374	-6.19061	-4.50901	-5.21181	-5.47582	-5.61637	-4.11071	-3.66265	-3.32478	-3.68395	-4.81114	-3.90692	-3.23168	-3.27911	-3.51063	-3.74338	-4.4202	-4.10945	-3.48493	2918	chr12:68688348-68726112:-	chr12	-	68688348	68726112	Mdm1 nuclear protein [Source:HGNC Symbol;Acc:HGNC:29917]	ASHG19AP1B10170370411	protein_coding	AGCTGGGGCTTGGACACATGTAAAGGGAAACATGCCAAATCAGGTTAAAGAACTCCGAGA	NM_017440
ENST00000293771	protein_coding	ZNF653	5.63251	6.65107	5.60311	7.51087	5.63695	6.24061	6.47381	8.61412	6.55076	8.06934	6.22672	6.22486	-5.6318	-4.46553	-4.98073	-4.73456	-4.87436	-4.41258	-4.16509	-2.11654	-3.59397	-2.636	-3.80564	-3.52044	-3.71957	-1.85798	-3.12677	-2.33325	-3.24322	-2.89862	-3.33293	-2.04605	-3.18283	-2.04019	-3.45968	-3.15204	2240	chr19:11594242-11616738:-	chr19	-	11594242	11616738	zinc finger protein 653 [Source:HGNC Symbol;Acc:HGNC:25196]	ASHG19AP1B10104603411	protein_coding	TGGACGCCACCGCAGTAGCAGGCATCGAGACCAAGAAAGAGAAGGAGGACCTGTGCTTGC	NM_138783
NM_001278201	protein_coding	SLC43A3	7.00839	7.49498	6.40865	7.2514	6.47011	6.7719	6.51606	7.61994	6.35131	7.37211	6.61166	7.68456	-4.25592	-3.62162	-4.17519	-4.99402	-4.0412	-3.8813	-4.12284	-3.11071	-3.79342	-3.33322	-3.4207	-2.06074	-3.18785	-2.34367	-2.97171	-2.93677	-2.69784	-1.70109	-2.81829	-2.51938	-3.03289	-2.62524	-2.90801	-1.91097	2822	chr11:57174427-57194621:-	chr11	-	57174427	57194621		ASHG19AP1B13737375511	protein_coding	GCGCGGAGCAGGGGACGGTATTCAGAATTCGAGCGCAGGAGCTCCGCTTCTCCACCTGCT	NM_001278201
NM_182830	protein_coding	MDGA2	8.55833	9.75982	9.01688	9.41887	8.8499	9.18224	8.2493	9.34606	8.72919	8.92419	8.57028	8.51637	-2.70598	-1.35678	-1.56696	-2.82655	-1.66141	-1.47096	-2.3896	-1.3846	-1.41553	-1.78114	-1.46208	-1.22892	-1.53914	-0.37062	-0.489258	-1.21116	-0.558304	-0.344871	-1.2531	-0.598834	-0.488018	-0.94512	-0.69761	-0.49434	5250	chr14:47308826-47812449:-	chr14	-	47308826	47812449		ASHG19AP1B12251535211	protein_coding	ATTGTGTGCCTCGAGCATCTGGTTATTCAAGCTCCTCCCACGGTTCGTATTGTGCACTCA	NM_182830
ENST00000397137	protein_coding	BLCAP	11.7109	11.433	10.6587	11.8956	10.3166	9.50394	14.6609	14.6833	12.5655	14.2739	11.3947	9.79811	0.446555	0.316381	0.0748151	-0.349864	-0.194756	-1.14926	4.02198	3.9526	2.42074	3.56857	1.3623	0.0528124	4.13819	4.06419	2.6798	3.66096	1.78436	0.573512	4.02009	4.06717	2.7339	4.16152	1.72887	0.451389	2036	chr20:36145819-36156134:-	chr20	-	36145819	36156134	bladder cancer associated protein [Source:HGNC Symbol;Acc:HGNC:1055]	ASHG19AP1B13508214511	protein_coding	GCGCCCCTGTCCGGCTTCAGGATCCCTGCTGCCTTGGTGATCCCGGGCTGACAGCCAGAG	NM_001167821
ENST00000549145	protein_coding	MYBPC1	6.25738	7.80241	6.68552	6.20577	6.64931	6.81455	4.3424	6.22542	4.98374	5.53202	5.47817	5.89898	-5.00692	-3.31419	-3.89832	-6.03965	-3.86201	-3.83865	-6.2965	-4.50523	-5.16099	-5.17331	-4.55419	-3.84632	-4.51218	-2.79014	-3.39571	-4.54241	-3.16698	-2.84248	-4.13571	-2.9671	-3.45071	-4.17536	-3.38156	-3.09562	4031	chr12:101988749-102079796:+	chr12	+	101988749	102079796	myosin binding protein C, slow type [Source:HGNC Symbol;Acc:HGNC:7549]	ASHG19AP1B10248011811	protein_coding	ATTGCAAACAAAATCTCATTTGAAGTCAGCACTTTGGTCATTATTATCTCTGCTCACTGT
ENST00000616325	protein_coding	PCDHA11	5.48541	6.88982	5.88884	4.53518	5.75648	6.05554	7.21879	7.81807	6.79844	7.65202	6.20121	6.18464	-5.7789	-4.22678	-4.695	-7.71024	-4.75483	-4.59766	-3.42012	-2.91259	-3.34628	-3.05331	-3.83115	-3.56065	-3.16316	-2.42495	-2.86846	-2.99722	-3.22029	-2.98792	-2.79383	-2.59845	-2.93002	-2.68765	-3.43517	-3.2418	3418	chr5:140247768-140251185:+	chr5	+	140247768	140251185	protocadherin alpha 11 [Source:HGNC Symbol;Acc:HGNC:8665]	ASHG19AP1B12969844911	protein_coding	ACTCATCTAGATCAATAGACTTTTCCTTTGTGGATTCTTTTTTAAAACTACCAAGTTTGA	NM_031861
NM_004019	protein_coding	DMD	5.67147	6.09197	4.61037	2.9419	5.13529	4.62436	4.24896	7.19953	5.02026	4.63588	3.20593	5.28274	-5.59284	-5.02463	-5.97347	-9.30352	-5.37603	-6.02884	-6.38995	-3.53113	-5.12446	-6.06946	-6.82643	-4.46255	-4.93703	-3.09268	-4.48739	-5.92374	-4.92616	-4.04282	-4.58592	-3.27085	-4.53874	-5.36438	-5.02555	-4.27522	1571	chrX:31196312-31285024:-	chrX	-	31196312	31285024		ASHG19AP1B10007514711	protein_coding	AGTCACTTGTTTCTACTCAAAAGAAAATATAGTCACAGGAAACTACTTCACAGTAAGTAG	NM_004019
ENST00000361216	protein_coding	ATP1A2	10.2005	11.0697	10.2118	11.0151	10.2282	10.2647	11.1488	11.42	10.0572	11.2485	10.036	9.57807	-1.06382	-0.0468926	-0.372084	-1.23031	-0.283121	-0.388499	0.509922	0.689296	-0.0874863	0.543154	0.00367244	-0.167226	0.927771	1.36766	0.777221	0.913324	0.86739	0.726375	1.04001	1.14354	0.818233	1.19676	0.78187	0.60671	5421	chr1:160085563-160113381:+	chr1	+	160085563	160113381	ATPase Na+/K+ transporting subunit alpha 2 [Source:HGNC Symbol;Acc:HGNC:800]	ASHG19AP1B10035512311	protein_coding	ACTTCCACCCCCGTTAGCTTCCTGCAGGACTCTATCCCTGGCTTCCCCTTCAGACCTTGC	NM_000702
ENST00000336930	protein_coding	LUZP2	7.0125	7.04474	6.37498	6.51858	6.09411	5.83766	7.48798	8.79628	6.85042	7.81988	6.42988	6.09386	-4.25181	-4.07186	-4.20886	-5.72685	-4.4172	-4.81554	-3.15092	-1.93438	-3.2943	-2.88545	-3.60248	-3.65143	-2.59881	-1.63892	-2.6803	-2.69701	-2.95308	-3.11912	-2.2651	-1.83285	-2.73553	-2.3893	-3.16757	-3.37404	3553	chr11:24518724-25102650:+	chr11	+	24518724	25102650	leucine zipper protein 2 [Source:HGNC Symbol;Acc:HGNC:23206]	ASHG19AP1B10243835711	protein_coding	CCGAGACCTCCAGAATGAGAATAAAAGCTTGAAAAACAAACTCTTGTCAGGAAACAAGCT	NM_001252010
ENST00000312960	protein_coding	SIAH2	7.89519	8.57131	7.70892	7.67941	7.62836	7.31776	4.45934	5.92434	6.29295	6.58268	6.08924	6.28078	-3.36911	-2.54529	-2.87492	-4.56602	-2.88295	-3.33543	-6.17957	-4.80632	-3.85178	-4.12265	-3.94312	-3.46451	-3.17686	-2.27192	-2.2822	-3.32737	-2.31777	-2.39853	-2.80716	-2.45023	-2.32451	-3.0102	-2.51645	-2.63331	2517	chr3:150458914-150481164:-	chr3	-	150458914	150481164	siah E3 ubiquitin protein ligase 2 [Source:HGNC Symbol;Acc:HGNC:10858]	ASHG19AP1B10467600711	protein_coding	TCGTCTTTCTAGCTACAGACATTAACTTGCCAGGGGCTGTCGACTGGGTGATGATGCAGT	NM_005067
ENST00000545673	protein_coding	PIAS2	8.24589	7.91744	7.2548	7.90893	7.42526	7.70972	7.29373	7.98632	7.4765	8.23445	7.55798	8.79987	-3.01841	-3.19916	-3.32904	-4.33649	-3.08605	-2.94348	-3.34517	-2.74434	-2.66823	-2.47088	-2.47438	-0.945427	-2.17256	-1.9539	-1.96113	-2.12105	-1.74804	-0.623108	-1.85434	-2.13942	-1.99379	-1.83692	-1.92046	-0.781307	1590	chr18:44398154-44497468:-	chr18	-	44398154	44497468	protein inhibitor of activated STAT 2 [Source:HGNC Symbol;Acc:HGNC:17311]	ASHG19AP1B12550282811	protein_coding	CGCGGGTGGTATAAAATGGCGGATTTCGAAGAGTTGAGGTTCAAAGCAGTATTCAGCGAT	NR_136685
ENST00000288607	protein_coding	PSMG3	12.1838	11.1877	11.2251	12.0628	11.4443	11.0009	10.1531	9.89304	12.024	11.2515	12.3572	12.5294	0.919465	0.0711323	0.6413	-0.182661	0.932964	0.347738	-0.485769	-0.837618	1.87926	0.546142	2.32488	2.78415	1.38158	0.687157	2.38918	1.22728	2.79066	3.02872	1.46967	0.442088	2.45557	1.52137	2.73703	2.79296	1391	chr7:1606966-1609629:-	chr7	-	1606966	1609629	proteasome assembly chaperone 3 [Source:HGNC Symbol;Acc:HGNC:22420]	ASHG19AP1B13027181711	protein_coding	CCCCCCGTGTGCAGGATCAATTGTAGGAGGAAATTTCTTTTTTATTAAAAGCGAATGTGT	NM_032302
ENST00000614091	protein_coding	C19orf12	17.0418	16.185	16.1476	16.5787	15.2607	12.9295	17.6976	19.555	17.4068	18.2891	17.3586	14.2598	5.77748	5.06839	5.56372	4.33326	4.74941	2.27628	7.05871	8.8243	7.26212	7.58376	7.32628	4.51451	7.55588	8.92733	7.64962	7.72791	7.54983	4.79184	7.5276	8.47483	7.73266	8.12614	7.58217	4.54209	4489	chr19:30189793-30206696:-	chr19	-	30189793	30206696	chromosome 19 open reading frame 12 [Source:HGNC Symbol;Acc:HGNC:25443]	ASHG19AP1B10016556011	protein_coding	ATCTGGCTCCGGCCCACACATTCACCAAATACTGACGCAGCACCCTTGACCTCCAGATGC	NM_001256047
ENST00000367332	protein_coding	TMEM9	6.77476	6.84226	6.11062	7.13263	5.79386	6.12781	8.06295	8.87609	6.95513	8.39086	6.94983	6.4112	-4.48955	-4.27434	-4.47322	-5.11279	-4.71745	-4.52539	-2.57596	-1.85456	-3.18959	-2.31447	-3.08253	-3.33409	-2.23633	-1.60738	-2.69312	-2.12069	-2.67982	-2.81012	-1.91657	-1.80198	-2.74828	-1.83655	-2.88905	-3.05909	1544	chr1:201103901-201123629:-	chr1	-	201103901	201123629	transmembrane protein 9 [Source:HGNC Symbol;Acc:HGNC:18823]	ASHG19AP1B10859520011	protein_coding	CCCCCAGCTGAAGCCAACAAGGTGAGGGAGAGTTCTGAAGATATCCGGTGCAAATGCATC	NM_001288571
ENST00000395011	protein_coding	LRRC20	9.41235	9.03368	8.65171	9.41386	8.0056	8.36907	12.6392	12.5483	10.367	11.8944	9.78207	8.22253	-1.85196	-2.08292	-1.93213	-2.83156	-2.50571	-2.28412	2.0003	1.81762	0.222305	1.18908	-0.25029	-1.52277	2.09688	1.91113	0.51464	1.27534	0.0240447	-0.853794	2.14017	1.71019	0.552203	1.5765	-0.0875283	-1.02244	2903	chr10:72058726-72136535:-	chr10	-	72058726	72136535	leucine rich repeat containing 20 [Source:HGNC Symbol;Acc:HGNC:23421]	ASHG19AP1B12894096811	protein_coding	CTCTCGGCCCTGCAAGAGGAGGCTCAGGCCCTTTTGTGAGAAGCAGACCAGCCTGGGGGC	NM_001278213
ENST00000539777	protein_coding	GPR161	9.14665	9.13899	9.24039	10.1268	8.17852	7.0009	11.7434	12.0694	10.9863	11.6574	9.94289	8.23122	-2.11766	-1.97761	-1.34345	-2.11863	-2.3328	-3.6523	1.10453	1.33878	0.84162	0.952075	-0.0894669	-1.51408	1.2514	1.47678	1.12838	1.11431	0.186968	-1.21875	1.35078	1.25005	1.19629	1.40234	0.0834237	-1.40721	7655	chr1:168048781-168105945:-	chr1	-	168048781	168105945	G protein-coupled receptor 161 [Source:HGNC Symbol;Acc:HGNC:23694]	ASHG19AP1B13193720611	protein_coding	TTCTCCGGCGCCGCCCGAAGCCCCTAAACAGTCCGCTGGATGGGAGGGCGTAGGTGCGTG	NM_001349635
ENST00000433034	protein_coding	ARPC4	15.5889	10.8962	12.3037	10.9738	9.89764	8.42855	16.5971	14.1037	13.5327	13.255	11.603	8.35384	4.32455	-0.22038	1.71988	-1.27164	-0.613675	-2.22464	5.95816	3.373	3.38794	2.54963	1.57063	-1.39146	6.36119	3.48783	3.78264	2.64824	1.85753	-0.748721	5.8715	3.4195	3.79643	3.05269	1.79207	-0.912489	926	chr3:9834801-9848256:+	chr3	+	9834801	9848256	actin related protein 2/3 complex subunit 4 [Source:HGNC Symbol;Acc:HGNC:707]	ASHG19AP1B14399064211	protein_coding	CTGTTCGGCCTCAGGGCAGTGGACTGCCACTCTCCGCCCCTACCTGAGTGCCGTGCGGGC	NM_001198780
NM_001286706	protein_coding	UFM1	7.93236	7.87418	7.09902	6.58788	7.33156	6.49133	5.95348	7.41472	6.66911	6.21642	6.33641	7.48859	-3.33195	-3.24242	-3.48482	-5.65754	-3.17975	-4.16186	-4.68543	-3.31594	-3.47562	-4.48891	-3.69595	-2.25671	-2.85546	-2.27871	-2.48021	-3.958	-2.41488	-1.9153	-2.5074	-2.45635	-2.52609	-3.63332	-2.62051	-2.13273	3306	chr13:38923908-38937144:+	chr13	+	38923908	38937144		ASHG19AP1B10012664311	protein_coding	GGTCTCATGATGCTTGAGCTTTTGTACCCATTTTACTGTTTACTAAATCATTTATTATAT	NM_001286706
ENST00000307633	protein_coding	HARS	7.94498	8.67066	7.70373	6.8089	7.49181	7.22722	4.45557	7.49818	4.48118	4.69843	4.56106	6.09849	-3.31933	-2.44594	-2.88011	-5.43652	-3.01951	-3.42597	-6.18333	-3.23248	-5.66355	-6.0069	-5.4713	-3.64681	-3.13365	-1.78626	-2.68445	-4.6937	-2.77732	-2.53217	-2.7658	-1.97548	-2.74013	-4.32179	-2.98815	-2.77438	1780	chr5:140053491-140070968:-	chr5	-	140053491	140070968	histidyl-tRNA synthetase [Source:HGNC Symbol;Acc:HGNC:4816]	ASHG19AP1B10229208811	protein_coding	ACCACATAGCAAAGGATTTTGACATTGCTGGGAACTTTGATCCCATGATCCCTGATGCAG	NM_001258042
ENST00000216029	protein_coding	CBY1	10.332	10.3097	9.56062	10.6511	9.79322	9.901	6.22728	7.28898	8.07625	7.05984	8.92136	9.21498	-0.932327	-0.806901	-1.02322	-1.59429	-0.718097	-0.7522	-4.41162	-3.44167	-2.06848	-3.64549	-1.111	-0.530318	-0.808441	-0.59152	-0.453185	-1.28246	0.0987873	0.363002	-0.559221	-0.814143	-0.45059	-1.01424	-0.00908664	0.243727	1133	chr22:39052660-39069859:+	chr22	+	39052660	39069859	chibby family member 1, beta catenin antagonist [Source:HGNC Symbol;Acc:HGNC:1307]	ASHG19AP1B10849550911	protein_coding	TCCAGATGGGGATAGTAACTAGAAGGTGCTTCAGATGCACTGCCTGCGGGTGCCAGTCTG	NM_015373
ENST00000400913	protein_coding	PLEKHG5	5.90716	6.55295	5.96906	7.01151	5.72422	6.10266	4.70922	7.56088	5.66779	6.85389	6.10854	5.55447	-5.35715	-4.56365	-4.61478	-5.23391	-4.78709	-4.55053	-5.92968	-3.16977	-4.47694	-3.85144	-3.92382	-4.19083	-4.6152	-2.70454	-3.54421	-3.38306	-3.29183	-3.3595	-4.2395	-2.87943	-3.60065	-3.06621	-3.50732	-3.61329	4698	chr1:6526152-6546014:-	chr1	-	6526152	6546014	pleckstrin homology and RhoGEF domain containing G5 [Source:HGNC Symbol;Acc:HGNC:29105]	ASHG19AP1B10011160411	protein_coding	TCCCCAGGAGAAAGAGCAAGTTCTGAGGAGCCCTCTGAGCCCGGCATTGGTGTTGAGGAG	NM_001042665
ENST00000509990	protein_coding	CTB-43P18.3	6.53024	7.62775	6.97209	7.25395	6.51663	6.8814	6.99733	8.50503	6.74117	7.73951	6.80755	5.86112	-4.73407	-3.48885	-3.61175	-4.99147	-3.99468	-3.7718	-3.64157	-2.22562	-3.40356	-2.96582	-3.22481	-3.88417	-3.08679	-1.72318	-2.5039	-2.64899	-2.55899	-2.82689	-2.72571	-1.91332	-2.5526	-2.34458	-2.76857	-3.07865	3249	chr5:138609441-138665093:+	chr5	+	138609441	138665093	matrin 3 [Source:NCBI gene;Acc:9782]	ASHG19AP1B12307746011	protein_coding	GCAGATGCAACTGCAGATGCCTTCACCTGAATGACATCTACCTCCATCAGGACCCCAGAT	NM_001194954
ENST00000564751	protein_coding	CD276	8.33032	8.91124	8.16007	9.08739	8.318	8.70079	8.37071	9.31324	8.34498	9.00668	8.49403	8.00826	-2.93399	-2.20536	-2.42377	-3.15803	-2.19332	-1.95241	-2.26819	-1.41742	-1.79974	-1.69865	-1.53833	-1.73703	-1.56302	-0.758253	-1.07828	-1.25118	-0.828965	-0.840705	-1.27523	-0.979442	-1.07882	-0.984221	-0.97537	-1.00874	951	chr15:73991981-74005297:+	chr15	+	73991981	74005297	CD276 molecule [Source:HGNC Symbol;Acc:HGNC:19137]	ASHG19AP1B13250723311	protein_coding	GGATGCGCACGGCTCTGTCACCATCACAGGGCAGCCTATGACATTCCCCCCAGAGGCCCT
ENST00000357310	protein_coding	APAF1	8.94579	8.80734	8.0868	8.49634	8.23352	8.24115	7.30567	8.4168	7.6908	8.21545	7.44916	9.20848	-2.31852	-2.30926	-2.49704	-3.74908	-2.27779	-2.41205	-3.33323	-2.31386	-2.45393	-2.48988	-2.5832	-0.536816	-1.73844	-1.31156	-1.47532	-1.98625	-1.42243	-0.189057	-1.44033	-1.51707	-1.48677	-1.70627	-1.58888	-0.327651	7055	chr12:99039078-99129204:+	chr12	+	99039078	99129204	apoptotic peptidase activating factor 1 [Source:HGNC Symbol;Acc:HGNC:576]	ASHG19AP1B10981784811	protein_coding	TGTACACACTGTTAGGGGCTCATCTCATGTAGGCAGAGTATAAAGTATTACCTTTTGGAA	NM_181868
ENST00000346446	protein_coding	FXYD3	13.074	11.0941	13.8537	10.657	12.4937	15.783	12.263	10.1243	13.6579	9.59131	12.4642	15.6672	1.80965	-0.0224895	3.26989	-1.58842	1.9824	5.1298	1.62406	-0.606371	3.51317	-1.11402	2.43181	5.92189	2.71984	0.714909	4.39666	-0.331806	3.22453	6.57953	2.71781	0.469393	4.30127	-0.0607318	3.16391	6.43842	1320	chr19:35607166-35615227:+	chr19	+	35607166	35615227	FXYD domain containing ion transport regulator 3 [Source:HGNC Symbol;Acc:HGNC:4027]	ASHG19AP1B10159032711	protein_coding	CTCCCCAACAGGTGCAAAATGCAAATGCAAGTTTGGCCAGAAGTCCGGTCACCATCCAGG	NM_001136012
ENST00000395168	protein_coding	ARID4A	9.49059	9.56296	9.09406	9.14098	8.80633	9.27571	7.21077	5.9875	8.00485	9.32878	8.8673	9.80276	-1.77372	-1.55364	-1.48978	-3.10444	-1.70498	-1.37749	-3.42813	-4.74316	-2.13987	-1.37655	-1.16506	0.0574608	-1.37573	-1.40358	-0.778517	-0.99594	-0.40991	0.511488	-1.09371	-1.60582	-0.779393	-0.729493	-0.547163	0.389514	4051	chr14:58765274-58838944:+	chr14	+	58765274	58838944	AT-rich interaction domain 4A [Source:HGNC Symbol;Acc:HGNC:9885]	ASHG19AP1B12423694911	protein_coding	AGGACAAAGCAGTGATAGTGAAGATCTTCCTGTCCTAGACAATTCAAATGAATTAGATAA	NM_023000
ENST00000397925	protein_coding	TREH	6.80949	7.45834	6.99592	7.63076	6.90486	7.29586	7.01714	8.41625	7.4271	7.81905	7.26292	7.40836	-4.45482	-3.65826	-3.58792	-4.61467	-3.60645	-3.35734	-3.62177	-2.31441	-2.71762	-2.88628	-2.76944	-2.33693	-2.97898	-1.83521	-2.08812	-2.50579	-2.12808	-1.75874	-2.62542	-2.02311	-2.12067	-2.20797	-2.31791	-1.97291	1715	chr11:118528979-118550375:-	chr11	-	118528979	118550375	trehalase [Source:HGNC Symbol;Acc:HGNC:12266]	ASHG19AP1B11320532711	protein_coding	TGTGCCTGGCGGTCGCTTTGTTGAGTTCTACTACTGCTATGGGCATGTCCCCAATGGTGG	NM_001301065
ENST00000375371	protein_coding	TAS1R2	18.106	17.1399	17.371	16.1317	17.6018	18.014	15.3379	15.6034	16.5938	15.875	17.6521	17.7646	6.84166	6.02328	6.78718	3.88626	7.09052	7.36081	4.69901	4.87275	6.44909	5.16966	7.61971	8.01926	7.13617	6.55979	7.62801	5.6662	8.37924	8.72728	6.70694	6.74383	7.65384	6.48417	8.27662	8.33165	2542	chr1:19166093-19186176:-	chr1	-	19166093	19186176	taste 1 receptor member 2 [Source:HGNC Symbol;Acc:HGNC:14905]	ASHG19AP1B10019807911	protein_coding	CCTTCTATTTCACCTCATCCGTCTCCCTCTGCACCTTCATGTCTGCCTACAGCGGGGTGC	NM_152232
ENST00000398246	protein_coding	LONRF1	8.62946	8.39997	7.84681	6.2845	7.57616	6.47756	4.47985	6.56249	5.15875	5.5119	6.04581	6.681	-2.63485	-2.71664	-2.73703	-5.96092	-2.93516	-4.17563	-6.15905	-4.16817	-4.98598	-5.19343	-3.98655	-3.0643	-2.51461	-2.26707	-2.46157	-4.52673	-2.36712	-2.5155	-2.18521	-2.44472	-2.51036	-4.16295	-2.57146	-2.75454	3594	chr8:12579403-12612999:-	chr8	-	12579403	12612999	LON peptidase N-terminal domain and ring finger 1 [Source:HGNC Symbol;Acc:HGNC:26302]	ASHG19AP1B10101919511	protein_coding	GGCGCTGCGAGCAGAACCCAGTGACTTGATTGTAAAAATTTACAGAGCGGAATCATATGC	NM_152271
ENST00000306888	protein_coding	LNX1	10.0242	10.4258	9.87145	10.8476	9.94628	10.2057	8.82066	9.8329	9.23535	9.31449	9.59634	9.52155	-1.24011	-0.690811	-0.712394	-1.39779	-0.565034	-0.447476	-1.81824	-0.897761	-0.909377	-1.39084	-0.43602	-0.223746	-0.500407	0.209422	0.192474	-0.394311	0.500915	0.668722	-0.286525	-0.0334881	0.222038	-0.124054	0.406453	0.546197	3757	chr4:54325468-54424384:-	chr4	-	54325468	54424384	ligand of numb-protein X 1 [Source:HGNC Symbol;Acc:HGNC:6657]	ASHG19AP1B12428111811	protein_coding	GGCAACCTGCACTTCCTGTATTCAGAACTCTGTAAAGGTGCCTCCCACTACGGCCTGACC	NM_032622
uc010ebd.1	protein_coding	B3GNT3	10.6345	11.155	10.534	11.4292	10.6104	10.5501	11.5571	11.8402	10.1827	11.2044	10.3194	9.75613	-0.629817	0.0383995	-0.0498086	-0.816207	0.0991313	-0.103065	0.918219	1.10952	0.0380029	0.499053	0.286997	0.0108358	1.34258	1.67116	0.994765	0.986388	1.19612	0.955009	1.43574	1.44974	1.05045	1.27091	1.12503	0.828427	2717	chr19:17905919-17924385:+	chr19	+	17905919	17924385	Homo sapiens UDP-GlcNAc:betaGal beta-1,3-N-acetylglucosaminyltransferase 3 (B3GNT3), mRNA.	ASHG19AP1B10006443511	protein_coding	CCACCCCCTGCTCAGATACCCTTCATAGCTCCTTATTGCTTTCAGCTCATAACCCCACAT
ENST00000580161	protein_coding	TBC1D29	9.27046	8.82923	8.545	8.93403	9.10713	8.53412	7.37947	8.37184	7.42294	9.28425	8.07078	9.23362	-1.99385	-2.28738	-2.03884	-3.31139	-1.40418	-2.11908	-3.25943	-2.35882	-2.72178	-1.42108	-1.96158	-0.511679	-1.4921	-1.32265	-1.34027	-1.07654	-0.65613	-0.102217	-1.20937	-1.52678	-1.34634	-0.808933	-0.798754	-0.238034	3018	chr17:28884130-28890511:+	chr17	+	28884130	28890511	TBC1 domain family member 29 [Source:HGNC Symbol;Acc:HGNC:24509]	ASHG19AP1B11851800711	protein_coding	AGTGGGGTGAGGGTCAGCAGGAAAACATGAACAAATGTCTCTGTGTCATAAACAAGGTTA
ENST00000392386	protein_coding	CRLF1	5.59644	5.53851	5.48843	6.14291	5.69125	4.44772	6.60707	7.46172	5.99903	6.16159	6.26828	6.26114	-5.66787	-5.57809	-5.09541	-6.10251	-4.82006	-6.20548	-4.03184	-3.26894	-4.14569	-4.54374	-3.76408	-3.48415	-3.6294	-3.00377	-3.54377	-4.12211	-3.19754	-3.28047	-3.24741	-3.17621	-3.5999	-3.78549	-3.4129	-3.53294	1792	chr19:18704047-18717660:-	chr19	-	18704047	18717660	cytokine receptor like factor 1 [Source:HGNC Symbol;Acc:HGNC:2364]	ASHG19AP1B10715055011	protein_coding	ACAAGCTTAGGTGGTATGGCCAGGACAACACATGTGAGGAGTACCACACAGTGGGGCCCC	NM_004750
ENST00000265529	protein_coding	KIF9	16.4387	14.5794	14.719	14.806	13.0605	13.1878	17.5683	18.0157	16.2407	17.0601	14.4201	13.0429	5.17439	3.46275	4.13516	2.56053	2.54914	2.53456	6.92937	7.28508	6.09597	6.35473	4.38777	3.2976	7.30374	7.38362	6.42582	6.45515	4.74345	3.96595	7.01198	7.34555	6.05416	7.02258	4.66304	3.69327	3311	chr3:47269885-47324941:-	chr3	-	47269885	47324941	kinesin family member 9 [Source:HGNC Symbol;Acc:HGNC:16666]	ASHG19AP1B10023285911	protein_coding	GATCCTCCAGCTCCTCCGCGCCGTCCTCCACCATCTTCCCCGGCCGCTGCAACTGCGCAG
ENST00000321255	protein_coding	OR51V1	5.91109	6.80854	6.32479	6.66082	5.92582	6.4417	4.86048	6.08817	5.5844	6.66467	5.88915	5.45398	-5.35322	-4.30806	-4.25905	-5.5846	-4.58549	-4.2115	-5.77843	-4.64249	-4.56033	-4.04067	-4.14321	-4.29131	-4.55021	-3.4656	-3.40184	-3.61526	-3.34747	-3.25085	-4.17086	-3.66052	-3.45636	-3.29662	-3.5616	-3.50378	966	chr11:5220965-5221930:-	chr11	-	5220965	5221930	olfactory receptor family 51 subfamily V member 1 [Source:HGNC Symbol;Acc:HGNC:19597]	ASHG19AP1B11490568911	protein_coding	TGTTTCTCAGTTCCAGAATGATTACTTCAGTAAGCCCTAGCACCAGCACGAATTCTTCCT	NM_001004760
NM_001324034	protein_coding	SEMA4B	4.98826	5.55106	4.71525	5.1366	3.97636	4.52296	4.22439	5.70824	4.6236	3.69303	4.74553	5.57933	-6.27604	-5.56554	-5.86859	-7.10883	-6.53495	-6.13024	-6.41452	-5.02242	-5.52113	-7.0123	-5.28683	-4.16597	-5.34362	-4.26857	-4.68442	-6.05976	-4.77993	-3.83682	-5.0939	-4.58359	-4.72392	-5.47927	-4.90766	-4.08131	3810	chr15:90744562-90772892:+	chr15	+	90744562	90772892		ASHG19AP1B14293194811	protein_coding	ACACCCACAGGGTGAGCAGGCCAACGAGGAATCCTGGCAGGGGGCTGCTGTATGCGGCCT	NM_001324034
ENST00000203630	protein_coding	MLF2	8.39436	9.2002	8.54087	9.7496	8.78314	9.00565	8.30256	9.0086	8.47211	8.79788	8.49639	8.39378	-2.86995	-1.9164	-2.04297	-2.49583	-1.72817	-1.64754	-2.33635	-1.72206	-1.67261	-1.90745	-1.53597	-1.35152	-1.57862	-0.815961	-0.84594	-1.17185	-0.62887	-0.49195	-1.28899	-1.03908	-0.846634	-0.906704	-0.772085	-0.646204	1969	chr12:6857162-6862721:-	chr12	-	6857162	6862721	myeloid leukemia factor 2 [Source:HGNC Symbol;Acc:HGNC:7126]	ASHG19AP1B10004880211	protein_coding	TTCCAGTCCACAGAACCCAAATCGAGGTTACTAATGAGCTCCCCTTCTTCGTGCCCAGGG	NR_026581
ENST00000320868	protein_coding	HBA1	14.1583	14.619	14.1547	14.2726	13.9951	14.913	14.8339	15.1945	14.2069	14.5245	14.2446	15.0618	2.89404	3.50241	3.57089	2.02718	3.48377	4.25978	4.19501	4.46385	4.06219	3.81915	4.21227	5.31649	4.68646	5.06178	4.83736	4.18515	4.89353	5.88279	4.52667	5.23827	4.67526	4.81605	4.82595	5.60493	577	chr16:226679-227521:+	chr16	+	226679	227521	hemoglobin subunit alpha 1 [Source:HGNC Symbol;Acc:HGNC:4823]	ASHG19AP1B10027696411	protein_coding	CCCTCCTCCCCTTCCTGCACCCGTACCCCCGTGGTCTTTGAATAAAGTCTGAGTGGGCGG	NM_000558
ENST00000394540	protein_coding	FKBP2	10.5691	10.8227	10.1475	11.1263	9.91959	10.1306	12.7381	13.0558	10.6808	12.2929	10.8079	10.0277	-0.69517	-0.293913	-0.436326	-1.11911	-0.591722	-0.522559	2.09921	2.32512	0.536105	1.5876	0.775547	0.282387	2.29348	2.54269	1.13032	1.79321	1.24816	0.93534	2.31288	2.37685	1.19909	2.14874	1.1766	0.806662	1002	chr11:64009220-64011604:+	chr11	+	64009220	64011604	FK506 binding protein 2 [Source:HGNC Symbol;Acc:HGNC:3718]	ASHG19AP1B10118926711	protein_coding	AGCCCCCTTCTCACTGGACTGAGACATGAGGCTGAGCTGGTTCCGGGTCCTGACAGTACT	NM_057092
ENST00000537259	protein_coding	SLC24A1	7.05135	7.83248	6.71474	6.65155	7.1262	6.81258	6.53	7.61734	6.72541	7.1967	6.06731	5.94572	-4.21296	-3.28412	-3.8691	-5.59387	-3.38512	-3.84062	-4.1089	-3.11332	-3.41932	-3.50863	-3.96505	-3.79957	-3.15999	-2.19619	-2.62675	-3.20335	-2.64614	-2.81995	-2.79159	-2.37576	-2.67775	-2.89019	-2.85643	-3.07149	3983	chr15:65903743-65953333:+	chr15	+	65903743	65953333	solute carrier family 24 member 1 [Source:HGNC Symbol;Acc:HGNC:10975]	ASHG19AP1B12550193111	protein_coding	AGCATGGTGCTATTCACTAATGGTGTGAACTCAAAAGATTCTACAGACTTCAGATTCTGA	NM_001301033
ENST00000375433	protein_coding	RCC2	16.544	15.7401	16.2513	15.3862	17.0969	17.6121	14.9254	14.8117	15.8181	15.2518	17.1433	17.4717	5.2797	4.62354	5.66745	3.1408	6.58561	6.95888	4.28653	4.08101	5.67333	4.54652	7.11094	7.72645	5.86694	5.37763	6.6704	5.00849	7.87206	8.39312	5.4749	5.59953	6.24943	5.80575	7.89397	8.05953	2030	chr1:17735172-17765057:-	chr1	-	17735172	17765057	regulator of chromosome condensation 2 [Source:HGNC Symbol;Acc:HGNC:30297]	ASHG19AP1B13135560511	protein_coding	GTCCATTGTGCGCCGCTGCCCCGTGTCTCCCTCCAGCCGCGACCATGCCCAGGAAGAAGG	NM_001136204
ENST00000332307	protein_coding	ZFP1	5.5289	6.62746	5.8044	6.85	5.91011	5.68052	5.8301	7.91623	6.40642	6.89404	6.7546	6.08527	-5.7354	-4.48914	-4.77944	-5.39542	-4.6012	-4.97268	-4.80881	-2.81443	-3.73831	-3.81129	-3.27776	-3.66002	-4.19896	-2.42131	-3.16693	-3.39605	-2.79276	-3.17194	-3.81166	-2.59509	-3.22822	-3.07931	-3.00248	-3.42704	1502	chr16:75182432-75204415:+	chr16	+	75182432	75204415	ZFP1 zinc finger protein [Source:HGNC Symbol;Acc:HGNC:23328]	ASHG19AP1B13987768911	protein_coding	ACCCGCTGTGGCACTGGGCCACGAGTGGAGGCTGCGCCCCTCCAGGGATCAGTTTCATTC	NM_001318471
ENST00000510115	protein_coding	CACNA1G	8.00936	9.04367	8.44339	9.30868	8.41389	8.5033	9.51896	10.6287	9.07058	10.2728	9.37606	8.33316	-3.25495	-2.07293	-2.14045	-2.93674	-2.09742	-2.14989	-1.11995	-0.101994	-1.07415	-0.432537	-0.656298	-1.41213	-0.824027	0.225794	-0.510947	-0.198327	-0.203933	-0.73436	-0.574125	-0.0158845	-0.510288	0.0709344	-0.328436	-0.89938	6912	chr17:48638821-48704127:+	chr17	+	48638821	48704127	calcium voltage-gated channel subunit alpha1 G [Source:HGNC Symbol;Acc:HGNC:1394]	ASHG19AP1B13994310911	protein_coding	TGGGAGGCTCCGACCCACAGATGCAGCCCCACCCCACGGAGCTGCCAGGACCAGACTTAC	NM_198379
ENST00000394440	protein_coding	CCT4	9.00109	8.59223	8.18623	8.07121	8.1255	7.56293	7.43487	7.82327	7.85959	7.25208	7.43886	7.8923	-2.26322	-2.52437	-2.39761	-4.17422	-2.38581	-3.09026	-3.20403	-2.90739	-2.28514	-3.45325	-2.5935	-1.853	-1.65826	-1.70321	-1.34028	-2.76916	-1.48592	-1.34287	-1.36421	-1.89441	-1.34643	-2.4625	-1.65389	-1.5371	2520	chr2:62095224-62115939:-	chr2	-	62095224	62115939	chaperonin containing TCP1 subunit 4 [Source:HGNC Symbol;Acc:HGNC:1617]	ASHG19AP1B11432788311	protein_coding	TGACTGCTGTGTTGGATTCCTTCTGCAAATAAAAGTGTATACATATATGTAGCAAATCTT	NM_006430
ENST00000425559	protein_coding	RP5-1097F14.3	17.8272	17.0552	17.1547	15.6228	17.5454	17.703	14.9869	15.2847	15.8614	14.8896	17.0958	17.3042	6.56284	5.93864	6.57085	3.37734	7.03408	7.0498	4.34801	4.55404	5.71664	4.18423	7.06346	7.55894	6.84429	6.40644	7.20606	4.83647	8.04884	8.32671	6.31329	6.59744	6.80692	5.60286	8.02757	8.01071	1348	chr1:231319844-231323373:-	chr1	-	231319844	231323373		ASHG19AP1B10012320811	protein_coding	AAGGCTGAGTCTCCCCAGTTGGCAAACTGCTGGTTGGAATAAAGACTCTTTTTAAAAACA	NM_001256615
ENST00000394186	protein_coding	ATP5J2	12.2492	12.9024	12.3895	13.8417	12.9052	13.1303	11.1319	9.9375	13.1578	13.1408	14.1515	13.2845	0.984855	1.78583	1.80564	1.59623	2.39388	2.47709	0.492962	-0.793156	3.01309	2.4355	4.11914	3.53917	1.75977	2.00908	3.53216	3.07605	4.50036	4.10373	1.83049	1.81929	3.54965	3.50472	4.42061	3.83266	305	chr7:99055932-99063784:-	chr7	-	99055932	99063784	ATP synthase membrane subunit f [Source:HGNC Symbol;Acc:HGNC:848]	ASHG19AP1B12969227411	protein_coding	CCTACAAGCATCTCAAGCACGAGCGGCTCCGCAAATACCACTGAAGAGGACACACTCTGC	NM_001003713
ENST00000618415	protein_coding	RGS5	15.9792	14.3981	16.0013	16.6148	16.7875	16.9164	13.4878	10.6195	16.1313	17.0794	16.6979	17.67	4.7149	3.28153	5.4175	4.36939	6.27617	6.26317	2.84886	-0.111163	5.98656	6.37408	6.66553	7.92469	5.06463	3.41275	6.72991	6.69507	7.48394	8.32097	4.86265	3.34071	6.30228	7.19642	7.50637	8.0046	5812	chr1:163112089-163291581:-	chr1	-	163112089	163291581	regulator of G protein signaling 5 [Source:HGNC Symbol;Acc:HGNC:10001]	ASHG19AP1B10004273311	protein_coding	GCTTCTGGATAAATAAAGCACCAAATATGTATCTGTAACCACAATCACACATATTATATT	NM_001254748
ENST00000526757	protein_coding	ST5	7.30714	7.85621	7.57095	8.24674	7.86477	8.12783	6.47814	8.05406	6.45359	7.53426	6.687	7.7021	-3.95717	-3.26039	-3.01289	-3.99868	-2.64654	-2.52537	-4.16077	-2.6766	-3.69113	-3.17108	-3.34536	-2.04319	-3.05538	-1.93916	-2.31251	-2.52633	-1.95404	-1.26423	-2.69773	-2.12501	-2.35515	-2.22562	-2.13951	-1.45418	3019	chr11:8714898-8832888:-	chr11	-	8714898	8832888	suppression of tumorigenicity 5 [Source:HGNC Symbol;Acc:HGNC:11350]	ASHG19AP1B12734710111	protein_coding	TTTCAGGAAGATGAGAGACTGCTTAGGCGCCACCACTAGTACCATGAGTCCCTGCACTGG	NM_139157
ENST00000399143	protein_coding	DCDC2C	5.30903	5.29784	4.16902	4.57305	4.52094	4.01034	4.66572	6.32702	4.76429	6.71045	4.67273	5.54527	-5.95527	-5.81876	-6.41482	-7.67237	-5.99037	-6.64285	-5.97318	-4.40364	-5.38044	-3.99488	-5.35963	-4.20002	-4.9642	-3.94423	-4.80684	-3.88631	-4.64081	-3.95645	-4.61533	-4.19201	-4.84379	-3.56251	-4.79227	-4.19302	1476	chr2:3751182-3894994:+	chr2	+	3751182	3894994	doublecortin domain containing 2C [Source:HGNC Symbol;Acc:HGNC:32696]	ASHG19AP1B11734061511	protein_coding	AGAAGATGCAAGGCTTTGTGAAGACGTTGAAAGAAAGATGGCCCGGGAGTGGAAACCTGT	NM_001287444
ENST00000396654	protein_coding	AP1S3	5.41145	5.41873	3.86596	5.38048	2.84471	1.66478	4.31884	4.7875	3.29326	3.73518	3.20716	3.65217	-5.85286	-5.69787	-6.71788	-6.86494	-7.6666	-8.98842	-6.32006	-5.94315	-6.85147	-6.97015	-6.8252	-6.09312	-5.06763	-4.81531	-5.78313	-5.91659	-6.18541	-5.91118	-4.74424	-5.29098	-5.71818	-5.3576	-5.99663	-6.33923	830	chr2:224623199-224702299:-	chr2	-	224623199	224702299	adaptor related protein complex 1 sigma 3 subunit [Source:HGNC Symbol;Acc:HGNC:18971]	ASHG19AP1B11466195311	protein_coding	AAAGCCATTGAAGACTCTGATATGTTACAGGAGACAATGGAAGAATACATGAACAAGCCT	NM_001039569
NM_205846	protein_coding	PRELID2	7.86658	8.55331	7.14506	7.16863	7.43589	6.86753	5.18499	5.14543	6.03295	5.75384	6.01066	6.69793	-3.39773	-2.56329	-3.43878	-5.07679	-3.07543	-3.78567	-5.45391	-5.58523	-4.11177	-4.95149	-4.0217	-3.04737	-3.08686	-2.39579	-2.73639	-4.01278	-2.47233	-2.36979	-2.72579	-2.56903	-2.79285	-3.68351	-2.68014	-2.60511	4844	chr5:145135907-145214932:-	chr5	-	145135907	145214932		ASHG19AP1B10014139711	protein_coding	AGTTGTTTACCTATGAAATTCCTTCCTGCAGTCATTCTGAAATAAAGTTGTTACAGCTGA	NM_205846
ENST00000347404	protein_coding	KITLG	8.85246	9.14069	8.53414	8.21868	8.60338	9.06093	4.60561	5.15309	7.10868	6.08786	7.30219	9.89106	-2.41184	-1.97591	-2.0497	-4.02675	-1.90794	-1.59227	-6.03329	-5.57757	-3.03605	-4.61748	-2.73017	0.145769	-2.29914	-1.86171	-1.46017	-3.29209	-1.26125	0.524034	-1.97883	-2.04979	-1.47098	-2.97486	-1.42581	0.402458	5737	chr12:88886570-88974628:-	chr12	-	88886570	88974628	KIT ligand [Source:HGNC Symbol;Acc:HGNC:6343]	ASHG19AP1B11061787911	protein_coding	TGGTTTCTTCAACATTAAGTCCTGAGAAAGGGAAGGCCAAAAATCCCCCTGGAGACTCCA	NM_003994
ENST00000370244	protein_coding	BCAR3	4.55738	5.79978	5.42059	5.76081	5.93767	5.88714	6.81389	7.04744	6.04568	7.46224	5.91353	5.5332	-6.70692	-5.31682	-5.16325	-6.48461	-4.57364	-4.76606	-3.82501	-3.68322	-4.09904	-3.24309	-4.11883	-4.21209	-3.64148	-3.28019	-3.53517	-3.09809	-3.32838	-3.46265	-3.25897	-3.46486	-3.59165	-2.78561	-3.54188	-3.71681	3217	chr1:94027348-94312706:-	chr1	-	94027348	94312706	BCAR3, NSP family adaptor protein [Source:HGNC Symbol;Acc:HGNC:973]	ASHG19AP1B12475992511	protein_coding	TGACCCAAGCTGGCCTGGAGAAAGGAGGAAGAGGCAAGAGTTGAGAATTATGGCTGCAGG	NM_001261408
ENST00000429723	protein_coding	EEF1E1	5.29603	6.67629	5.80212	6.38014	5.48202	5.4936	7.76914	8.57502	6.64922	8.2718	6.99665	6.80206	-5.96828	-4.44031	-4.78172	-5.86529	-5.02929	-5.1596	-2.86976	-2.15564	-3.49551	-2.43353	-3.03571	-2.94323	-2.71046	-1.88633	-2.99978	-2.30567	-2.71249	-2.66206	-2.37137	-2.07478	-3.0588	-2.01414	-2.9232	-2.90593	562	chr6:8073593-8102781:-	chr6	-	8073593	8102781	eukaryotic translation elongation factor 1 epsilon 1 [Source:HGNC Symbol;Acc:HGNC:3212]	ASHG19AP1B12122088911	protein_coding	TGGACTTCATCGCTTTATAATAAGGAAGCTGAGGCACACAGAGGTAGGGAACTAACCCAA	NM_001135650
ENST00000263780	protein_coding	CHMP2B	10.1054	10.5806	10.0682	10.6461	9.97344	10.0384	12.2192	13.0222	10.9373	11.9313	10.8124	10.3002	-1.15892	-0.536033	-0.51567	-1.59933	-0.537874	-0.614826	1.58033	2.29156	0.792537	1.22596	0.780019	0.554877	1.78166	2.48169	1.2819	1.41637	1.2666	1.08546	1.85204	2.32041	1.34526	1.72424	1.19519	0.948895	2557	chr3:87276435-87304649:+	chr3	+	87276435	87304649	charged multivesicular body protein 2B [Source:HGNC Symbol;Acc:HGNC:24537]	ASHG19AP1B12434319411	protein_coding	ACCATGGCGTCCCTCTTCAAGAAGAAAACCGTGGATGATGTAATAAAGGAACAGAATCGA	NM_014043
ENST00000507237	protein_coding	TMEM185A	8.94194	9.62426	8.86778	9.00506	8.82459	8.81437	7.34839	8.13358	9.08626	8.2968	9.04363	8.6575	-2.32237	-1.49234	-1.71606	-3.24036	-1.68672	-1.83883	-3.29051	-2.59708	-1.05846	-2.40853	-0.988726	-1.0878	-1.72671	-0.941449	-0.350115	-1.76531	-0.295917	-0.414983	-1.42964	-1.15881	-0.337464	-1.48615	-0.425665	-0.571617	903	chrX:148685375-148713381:-	chrX	-	148685375	148713381	transmembrane protein 185A [Source:HGNC Symbol;Acc:HGNC:17125]	ASHG19AP1B10144061111	protein_coding	TGCCTTAAGACTGGACAAGATCATCCACTGGCCCTGGCTTGTATGTAACTTTTAAAATCC	NM_001282302
ENST00000518127	protein_coding	ELOC	7.14061	7.33425	6.71192	7.01474	7.35112	6.54563	6.0505	6.02738	6.73647	5.76098	6.54339	7.04316	-4.1237	-3.78235	-3.87192	-5.23069	-3.1602	-4.10757	-4.5884	-4.70328	-3.40826	-4.94435	-3.48897	-2.70214	-3.33742	-3.17054	-2.62154	-4.08042	-2.31524	-2.24008	-2.96167	-3.35349	-2.67282	-3.74577	-2.51393	-2.47224	1943	chr8:74857354-74884522:-	chr8	-	74857354	74884522	elongin C [Source:HGNC Symbol;Acc:HGNC:11617]	ASHG19AP1B13709184411	protein_coding	CCCATAATCAGTGGGTCTTCTACTGAAATCAAGCTCATTCAGCTTTTCTATTAAGCAGCC	NM_001204857
ENST00000216492	protein_coding	CHGA	9.56097	9.42386	6.98751	9.32258	6.9098	5.69649	7.11534	6.95764	5.58083	6.79968	5.81768	5.12597	-1.70334	-1.69275	-3.59633	-2.92284	-3.60151	-4.95671	-3.52356	-3.77302	-4.56389	-3.90566	-4.21468	-4.61933	-1.34362	-1.38652	-3.00047	-2.33213	-2.87576	-3.77818	-1.06458	-1.59003	-3.05933	-2.03959	-3.08731	-4.02614	2063	chr14:93389425-93401638:+	chr14	+	93389425	93401638	chromogranin A [Source:HGNC Symbol;Acc:HGNC:1929]	ASHG19AP1B11419187111	protein_coding	GGTGAAAGCTGAGAACTCCTGACTGTAACATATTCTGTATGAACTTTATCTAAAGAAAAA
ENST00000305363	protein_coding	TMPRSS11E	5.77253	6.44058	5.9279	6.53939	5.60665	3.9387	4.4814	4.96626	4.45281	5.03652	4.9726	3.72562	-5.49178	-4.67602	-4.65594	-5.70604	-4.90467	-6.7145	-6.1575	-5.7644	-5.69192	-5.66881	-5.05976	-6.01967	-4.78658	-4.11992	-4.08287	-4.6873	-3.98013	-5.32565	-4.42319	-4.40362	-4.14592	-4.31515	-4.17955	-5.68405	2136	chr4:69313167-69363322:+	chr4	+	69313167	69363322	transmembrane serine protease 11E [Source:HGNC Symbol;Acc:HGNC:24465]	ASHG19AP1B10497589611	protein_coding	TGGAGCACTGAAAAATGATGGTTACAGTCAAAATCATCTTCGACAAGCACAGGTGACTCT
ENST00000258106	protein_coding	EMX1	6.11164	6.88976	6.42958	7.16587	6.02698	6.25884	9.62211	10.0881	8.07795	9.4417	7.94051	7.28949	-5.15267	-4.22684	-4.15426	-5.07955	-4.48433	-4.39436	-1.01679	-0.642535	-2.06677	-1.26363	-2.09185	-2.45581	-0.936976	-0.527007	-1.76192	-1.16466	-1.84034	-2.12138	-0.687334	-0.749399	-1.78853	-0.898987	-2.01932	-2.3493	2188	chr2:73144604-73162020:+	chr2	+	73144604	73162020	empty spiracles homeobox 1 [Source:HGNC Symbol;Acc:HGNC:3340]	ASHG19AP1B10023987011	protein_coding	GAGCTCAACCCTCGGGCCTTACTGGCAGCTCGCAGCCTAGCACGGAGCCCGCGCCTGTGC	NM_004097
ENST00000393489	protein_coding	FOXP2	7.72853	8.33851	7.80981	8.10887	7.30319	7.54743	6.94766	7.75685	7.76206	7.60962	7.44404	7.41701	-3.53578	-2.77809	-2.77403	-4.13655	-3.20812	-3.10576	-3.69124	-2.97381	-2.38267	-3.09571	-2.58832	-2.32828	-2.61142	-1.87263	-1.56512	-2.52423	-1.86519	-1.66527	-2.27727	-2.06107	-1.58277	-2.22407	-2.04673	-1.87382	2285	chr7:114055378-114330012:+	chr7	+	114055378	114330012	forkhead box P2 [Source:HGNC Symbol;Acc:HGNC:13875]	ASHG19AP1B11328492511	protein_coding	ACGTAAATTTAAGGTGCCTGTGTCAGTGGCCATGATGACTCCCCAGGTGATCACCCCTCA	NR_033767
MICT00000326533	protein_coding	CATG00000092654.1	8.41348	8.45203	8.07018	8.60837	8.34725	7.68751	7.18243	7.40306	7.37044	6.60308	7.56551	7.63059	-2.85083	-2.66457	-2.51366	-3.63705	-2.16406	-2.96568	-3.45648	-3.3276	-2.77429	-4.10225	-2.46684	-2.1147	-2.1221	-1.95833	-1.6381	-2.85098	-1.30753	-1.47834	-1.80761	-2.14408	-1.65757	-2.54144	-1.47616	-1.67571	28494	chr7:74267467-74299173:+	chr7	+	74267467	74299173	At least 1 of the 10 top ranked transcript is CPAT coding and max ORF size >=300, NOT annotated as nonCoding in GENCODE	ASHG19AP1B10013344111	protein_coding	GGTTGTCTACTAAGTAAGCAGCGTGGTCGTGGAGCTGGGGAAGGAGGTGCATGGGGATTT
ENST00000358227	protein_coding	TMEM261	12.8422	10.4499	9.72865	11.2239	9.50282	10.1341	15.3664	9.75453	10.6381	10.169	10.4806	10.6544	1.57788	-0.666718	-0.855187	-1.02155	-1.0085	-0.51906	4.72753	-0.97613	0.493338	-0.536339	0.448264	0.909115	4.88157	0.186855	0.971215	0.241359	0.896436	1.36498	4.6974	-0.0539451	1.02221	0.518054	0.81401	1.2107	2755	chr9:7796490-7800067:-	chr9	-	7796490	7800067	distal membrane arm assembly complex 1 [Source:HGNC Symbol;Acc:HGNC:30536]	ASHG19AP1B10311538311	protein_coding	TTACGCAGATGGTCATCGGCCTCAGCATTGCCACCTGGGGTATCGTTGTCATGGCAGACC	NM_033428
ENST00000618411	protein_coding	SRRT	10.8767	11.7711	10.8859	12.5415	11.2062	11.4332	11.2509	11.2078	10.8742	11.7871	11.2071	10.6747	-0.387622	0.654512	0.302045	0.296077	0.694867	0.780041	0.611954	0.477113	0.729427	1.08178	1.17476	0.929362	1.19706	1.56854	1.5315	1.74177	1.95467	1.85663	1.2966	1.34114	1.59437	2.08142	1.89529	1.67717	2892	chr7:100472807-100486285:+	chr7	+	100472807	100486285	serrate, RNA effector molecule [Source:HGNC Symbol;Acc:HGNC:24101]	ASHG19AP1B13350731811	protein_coding	AGCCCAGCCACCTGGCCCCGCCCAGAGTTTGACCCCAGGACTCCCCTACCCACACCAGAC	NM_001128854
ENST00000393114	protein_coding	C7orf49	7.90028	8.74648	8.08579	8.68023	8.17507	8.33964	7.98211	8.29698	7.49764	8.28545	7.18068	7.10934	-3.36402	-2.37012	-2.49805	-3.56519	-2.33624	-2.31356	-2.65679	-2.43368	-2.64708	-2.41989	-2.85168	-2.63596	-1.9675	-1.40155	-1.57064	-1.88175	-1.57106	-1.46577	-1.65935	-1.60392	-1.58832	-1.60357	-1.74072	-1.6631	1482	chr7:134850537-134855447:-	chr7	-	134850537	134855447	chromosome 7 open reading frame 49 [Source:HGNC Symbol;Acc:HGNC:22432]	ASHG19AP1B12117829411	protein_coding	CAGCAGCAAGACTCCCTGCGACAAGGACTGTGTACTGCATGAATGAGGCTGAGATAGTTG	NM_001305629
ENST00000636229	protein_coding	AL355093.2	5.12281	5.60154	4.60258	6.08057	5.03498	5.10534	7.20887	8.25847	6.35929	7.89633	6.02927	3.83068	-6.1415	-5.51506	-5.98126	-6.16486	-5.47633	-5.54786	-3.43003	-2.47218	-3.78543	-2.809	-4.00309	-5.91461	-3.22505	-2.30696	-3.5006	-2.67455	-3.5593	-4.71961	-2.85266	-2.48558	-3.55756	-2.36719	-3.7737	-4.92844	1107	chr14:66953089-66965271:+	chr14	+	66953089	66965271	coiled-coil domain containing 196 [Source:HGNC Symbol;Acc:HGNC:20100]	ASHG19AP1B13583083711	protein_coding	CTTCCTGGGTCCCAAGGTACTATGGGCATTACAACTATGGACAGAGTGACTACTGGCAGA	NM_001351576
ENST00000264400	protein_coding	RASGEF1B	8.51378	9.1202	7.55073	6.73867	7.35534	5.51768	4.56133	5.11865	3.98785	3.82943	4.91017	5.05694	-2.75053	-1.9964	-3.03311	-5.50676	-3.15598	-5.13552	-6.07757	-5.61201	-6.15688	-6.8759	-5.12219	-4.68836	-2.61349	-1.88325	-2.87642	-5.03466	-2.82723	-3.89468	-2.27909	-2.07082	-2.93769	-4.62874	-3.0378	-4.13489	2277	chr4:82348219-82393069:-	chr4	-	82348219	82393069	RasGEF domain family member 1B [Source:HGNC Symbol;Acc:HGNC:24881]	ASHG19AP1B10769904711	protein_coding	GTGGCGAAGAGCAGACATACAGAAAGAATGTCCAGCAAATGATGCAGTGTCTGATCCGCA	NM_152545
ENST00000375562	protein_coding	SLC44A4	7.87856	8.72599	7.69529	9.01927	8.21054	8.12129	9.04714	8.84947	8.23596	9.0423	7.96887	7.38592	-3.38575	-2.39061	-2.88855	-3.22616	-2.30078	-2.5319	-1.59177	-1.88118	-1.90877	-1.66303	-2.06349	-2.35938	-1.22621	-1.11353	-1.31703	-1.24251	-1.17726	-1.44306	-0.958818	-1.32931	-1.32266	-0.976528	-1.34227	-1.64123	2505	chr6:31830972-31846823:-	chr6	-	31830972	31846823	solute carrier family 44 member 4 [Source:HGNC Symbol;Acc:HGNC:13941]	ASHG19AP1B13584180811	protein_coding	TGCTGAGAACGGCCTACAGTGCCCCACACCCCAGACGGTGATCACAAGCCTGCAACAGGA
ENST00000379958	protein_coding	SAMD9	6.39399	6.37005	6.31214	5.51199	6.40067	6.88649	6.63401	8.11726	5.64542	6.97575	6.2162	5.11373	-4.87032	-4.74655	-4.2717	-6.73344	-4.11064	-3.7667	-4.00489	-2.61339	-4.49931	-3.72958	-3.81616	-4.63157	-3.37366	-2.31713	-3.38102	-3.56008	-2.9559	-3.13528	-2.99755	-2.49535	-3.4375	-3.24057	-3.16974	-3.3888	6852	chr7:92728829-92747336:-	chr7	-	92728829	92747336	sterile alpha motif domain containing 9 [Source:HGNC Symbol;Acc:HGNC:1348]	ASHG19AP1B11847722611	protein_coding	TCACCCTGGAAGTGAGACTTCTTCGGTTTCTTCTAGAGTCAGTTTGGTATCAGAATGGCA	NM_017654
ENST00000310546	protein_coding	SPSB4	9.66012	10.7208	9.86351	11.2997	9.87028	9.90887	10.8389	11.2136	10.1664	11.2785	10.2069	9.76614	-1.60419	-0.395797	-0.720325	-0.945731	-0.641037	-0.744326	0.20002	0.482895	0.0216461	0.573203	0.174511	0.0208427	0.563289	1.10944	0.697843	1.00503	0.823614	0.688403	0.699502	0.87791	0.736705	1.29169	0.74089	0.56781	2908	chr3:140770244-140867453:+	chr3	+	140770244	140867453	splA/ryanodine receptor domain and SOCS box containing 4 [Source:HGNC Symbol;Acc:HGNC:30630]	ASHG19AP1B13065732911	protein_coding	GGCCTTGACCCCGAGCCCCTGCCACTGATGGACCTGTGCCGGAGATCCATCCGCTCGGCC	NM_080862
ENST00000435803	protein_coding	ABCA13	3.20544	6.3219	5.04581	4.58022	4.95875	5.25168	3.88258	4.93505	5.72923	3.74505	4.10909	3.82771	-8.05887	-4.7947	-5.53803	-7.66521	-5.55257	-5.40152	-6.75632	-5.79561	-4.4155	-6.96028	-5.92327	-5.91758	-6.26533	-4.21004	-3.87023	-6.27011	-4.72604	-4.6366	-6.0944	-4.51478	-3.9349	-5.67399	-4.86319	-4.83856	17184	chr7:48211057-48687091:+	chr7	+	48211057	48687091	ATP binding cassette subfamily A member 13 [Source:HGNC Symbol;Acc:HGNC:14638]	ASHG19AP1B12630156311	protein_coding	TCTTCTGCTGAAATATTTCCACAAAGATGTTATTGCAGAGATGAGTTTTGTCCCAAAAGA	NM_152701
ENST00000560581	protein_coding	C15orf60	4.82495	5.56386	4.96257	5.94811	4.32084	4.35102	6.35298	7.81569	7.03785	7.6695	5.02966	3.82286	-6.43936	-5.55274	-5.62127	-6.29731	-6.19047	-6.30218	-4.28592	-2.91497	-3.10688	-3.03583	-5.0027	-5.92244	-3.9934	-2.7	-2.87419	-2.89272	-4.47765	-5.09985	-3.60307	-2.8751	-2.93561	-2.58071	-4.65383	-5.36909	833	chr15:73735505-73852351:+	chr15	+	73735505	73852351	REC114 meiotic recombination protein [Source:HGNC Symbol;Acc:HGNC:25065]	ASHG19AP1B12747624411	protein_coding	TCCAAGGACAGACACTACTGGACAAGAGTCGCCTGTTTCGAGTACAGTTCAGTGGAGAGT	NM_001348772
ENST00000443124	protein_coding	EPB41L5	6.11658	6.95162	5.77576	6.60362	5.89707	5.45844	4.39268	5.88388	5.21708	4.94248	5.52147	5.97632	-5.14773	-4.16498	-4.80808	-5.6418	-4.61424	-5.19476	-6.24623	-4.84677	-4.92765	-5.76285	-4.51089	-3.76898	-4.59486	-3.46597	-3.86663	-4.70106	-3.56164	-3.31247	-4.21817	-3.66136	-3.93105	-4.32866	-3.77628	-3.56508	2872	chr2:120770787-120862691:+	chr2	+	120770787	120862691	erythrocyte membrane protein band 4.1 like 5 [Source:HGNC Symbol;Acc:HGNC:19819]	ASHG19AP1B10860284311	protein_coding	GGGAAAGGAGAGGCAGTGACAAAAATGCTGAGTTTCTTCCGTAGAACACTAGGGCGTCGG	NM_001184938
ENST00000414305	protein_coding	ENPP3	9.43526	10.4873	9.6579	10.1095	9.57988	9.53909	11.6872	11.9734	10.2567	11.5341	10.0231	9.33458	-1.82905	-0.629263	-0.925945	-2.13594	-0.931435	-1.11411	1.04826	1.24272	0.111954	0.828801	-0.00922907	-0.410715	1.23234	1.59117	0.684394	1.00269	0.602134	0.280039	1.33104	1.36348	0.722422	1.28818	0.511424	0.156161	3418	chr6:131949601-132068558:+	chr6	+	131949601	132068558	ectonucleotide pyrophosphatase/phosphodiesterase 3 [Source:HGNC Symbol;Acc:HGNC:3358]	ASHG19AP1B11011372211	protein_coding	ACCCACGGCTTCCTCTATCCTCCTGCCAGCAATAGAACATCAGATAGCCAATATGATGCT
ENST00000337714	protein_coding	AKAP1	6.00817	7.33556	5.85129	6.82326	5.69168	5.37718	4.37369	5.08776	3.41499	4.56854	3.99579	3.82539	-5.25614	-3.78104	-4.73255	-5.42217	-4.81963	-5.27602	-6.26521	-5.6429	-6.72974	-6.13679	-6.03657	-5.91991	-4.67419	-3.43041	-4.41006	-4.73568	-4.30342	-4.56234	-4.30245	-3.62055	-4.46811	-4.35948	-4.4838	-4.76259	3970	chr17:55162551-55198710:+	chr17	+	55162551	55198710	A-kinase anchoring protein 1 [Source:HGNC Symbol;Acc:HGNC:367]	ASHG19AP1B11546659311	protein_coding	AGCCGAGGAGCTGGTGTAATTACTTCAAGCCTCCAGGATGGCAATCCAGTTCCGTTCGCT	NM_003488
ENST00000455959	protein_coding	SEC11A	6.35693	6.77312	5.90966	6.34807	6.81617	6.40135	5.9974	7.713	7.04863	7.14675	6.68874	7.79999	-4.90738	-4.34348	-4.67418	-5.89736	-3.69514	-4.25185	-4.64151	-3.01766	-3.09609	-3.55858	-3.34362	-1.94531	-3.76833	-2.53334	-2.67933	-3.29834	-2.5087	-1.6797	-3.38243	-2.70763	-2.73417	-2.98147	-2.71648	-1.88893	1223	chr15:85212791-85259394:-	chr15	-	85212791	85259394	SEC11 homolog A, signal peptidase complex subunit [Source:HGNC Symbol;Acc:HGNC:17718]	ASHG19AP1B10882764711	protein_coding	GAGCTCTTGCCATGTGTGAAGCACTTTATACACCTGTAAGCTCTATTATCAAGTCCTAAA	NM_001271918
ENST00000242285	protein_coding	CLTA	7.88243	8.44174	7.52061	9.15932	7.50853	7.32913	11.6287	11.8213	9.94613	11.3527	9.78454	8.07779	-3.38188	-2.67487	-3.06323	-3.0861	-3.00278	-3.32407	0.989807	1.09064	-0.198599	0.647366	-0.24782	-1.66751	1.05787	1.193	-0.0129899	0.751947	-0.0485207	-1.27004	1.1632	0.963358	0.00705896	1.03216	-0.163253	-1.45955	1152	chr9:36190934-36212056:+	chr9	+	36190934	36212056	clathrin light chain A [Source:HGNC Symbol;Acc:HGNC:2090]	ASHG19AP1B12117108211	protein_coding	ACAACCCTTCGCTGACGTGATTGGTTATGTCACAAACATAAACCATCCTTGCTACAGCCT	NM_007096
ENST00000590099	protein_coding	BECN1	9.25715	10.2706	9.13305	10.1348	9.03872	9.28673	4.54524	6.1424	7.3522	5.66751	8.37018	8.65987	-2.00716	-0.845956	-1.45079	-2.11066	-1.47259	-1.36647	-6.09367	-4.58825	-2.79253	-5.03782	-1.66218	-1.08542	-1.92464	-0.741991	-0.970996	-1.93246	-0.564271	-0.219114	-1.61741	-0.96269	-0.972543	-1.65424	-0.70344	-0.359275	2087	chr17:40962155-40976281:-	chr17	-	40962155	40976281	beclin 1 [Source:HGNC Symbol;Acc:HGNC:1034]	ASHG19AP1B10298531111	protein_coding	CCTTACGGAAACCATTCATATCTGGAGTCTCTGACAGACAAATCTAAGGAGCTGCCGTTA	NM_001313998
ENST00000264728	protein_coding	TMEM40	8.13062	8.60954	7.97633	8.67965	8.31338	8.28649	8.67084	9.39104	8.3046	9.12798	8.16217	7.53701	-3.13369	-2.50706	-2.60751	-3.56578	-2.19794	-2.36671	-1.96807	-1.33962	-1.84013	-1.57735	-1.87019	-2.20829	-1.43623	-0.808338	-1.17339	-1.2531	-1.02478	-1.28533	-1.15517	-1.0309	-1.17561	-0.985887	-1.18374	-1.47564	984	chr3:12776206-12810956:-	chr3	-	12776206	12810956	transmembrane protein 40 [Source:HGNC Symbol;Acc:HGNC:25620]	ASHG19AP1B10005810511	protein_coding	CTTGTTTAACTAAGGGTGGCTCCTGTTGAGAGGTGACAGCGTGTTGGCAGCCCTCGCAGC	NM_001284406
ENST00000366938	protein_coding	ESRRG	6.52751	6.80396	6.79883	7.35883	6.47197	6.64869	7.16599	8.09901	7.09462	8.01805	6.61809	5.34447	-4.7368	-4.31264	-3.78501	-4.88659	-4.03935	-4.00451	-3.47292	-2.63165	-3.0501	-2.68728	-3.41427	-4.40083	-2.97067	-2.24003	-2.37126	-2.40307	-2.69322	-3.1891	-2.61677	-2.41815	-2.41496	-2.11046	-2.90276	-3.44401	5274	chr1:216676596-217113015:-	chr1	-	216676596	217113015	estrogen related receptor gamma [Source:HGNC Symbol;Acc:HGNC:3474]	ASHG19AP1B12638100611	protein_coding	ACGCTAACACTGTCGCAGTTTGAAAGACTTGAATGAGACCTGCCTCATCAGTCATGGGAT	NM_001243513
uc010fqy.4	protein_coding	HOXD1	6.10326	7.23301	6.50714	7.04306	6.50653	6.73145	7.199	8.35117	6.61693	7.05437	6.45341	6.00048	-5.16105	-3.88359	-4.0767	-5.20236	-4.00478	-3.92174	-3.4399	-2.37949	-3.52779	-3.65096	-3.57895	-3.74482	-3.05772	-1.94381	-2.77629	-3.22746	-2.77621	-2.83057	-2.70038	-2.12857	-2.83415	-2.90989	-2.98694	-3.08375	2108	chr2:177053307-177055635:+	chr2	+	177053307	177055635	Homo sapiens homeobox D1 (HOXD1), mRNA.	ASHG19AP1B10190363511	protein_coding	ATTTCAGGAAGGAGCTCTCCGTGGAACTTCTCCTGGCAAACTCGCCGAGTATGGGGCCGC
ENST00000549919	protein_coding	TMTC2	11.4951	11.9418	11.2976	11.7282	11.5238	11.1431	10.7007	11.5957	11.1613	11.1032	10.8581	11.0301	0.230747	0.825213	0.713792	-0.517183	1.01253	0.489925	0.0618177	0.865017	1.01658	0.397861	0.825726	1.28478	1.14875	1.84525	1.87312	1.0117	1.92215	1.94141	1.24514	1.63665	1.93313	1.29877	1.85671	1.75709	6211	chr12:83152334-83528081:+	chr12	+	83152334	83528081	transmembrane and tetratricopeptide repeat containing 2 [Source:HGNC Symbol;Acc:HGNC:25440]	ASHG19AP1B11264414611	protein_coding	GCAGGAAAACAAGCTCAGGACTCAGGACTCCCACTGATTATACATTATGCCGTGCTATCA
ENST00000381120	protein_coding	MTIF3	7.16347	8.2502	7.45654	8.78562	7.31903	7.73842	8.04758	9.15759	8.19461	8.6928	7.72024	7.31433	-4.10084	-2.8664	-3.1273	-3.4598	-3.19228	-2.91478	-2.59132	-1.57307	-1.95011	-2.01254	-2.31211	-2.43096	-2.15705	-1.07941	-1.42183	-1.56182	-1.68609	-1.65268	-1.8398	-1.29338	-1.43187	-1.28485	-1.85915	-1.86044	1005	chr13:28009780-28024711:-	chr13	-	28009780	28024711	mitochondrial translational initiation factor 3 [Source:HGNC Symbol;Acc:HGNC:29788]	ASHG19AP1B11320440111	protein_coding	CGCTGTACTTGCGTCCGCTACAGTATGTCAATCGCTTGCCCCAGCACAGCTGTCATTCTT	NM_152912
ENST00000262301	protein_coding	LMF1	6.02	7.64557	6.77646	7.80079	6.4533	7.60015	7.09419	8.64248	7.81179	8.33218	7.74953	7.57257	-5.2443	-3.47103	-3.80738	-4.44463	-4.05801	-3.05304	-3.54471	-2.08817	-2.33293	-2.37315	-2.28283	-2.17273	-3.15749	-1.61989	-1.88946	-2.06524	-1.91305	-1.54676	-2.7883	-1.81312	-1.92242	-1.78253	-2.09605	-1.74684	2621	chr16:903634-1020999:-	chr16	-	903634	1020999	lipase maturation factor 1 [Source:HGNC Symbol;Acc:HGNC:14154]	ASHG19AP1B13080347611	protein_coding	GGTACTCTTTCGGATGGGAGTCCCAGCTTCTGGAGACGGGGTTCCTGGGGATCTTCCTGT	NM_022773
ENST00000542407	protein_coding	PDLIM5	9.5379	10.3722	9.33985	9.9543	9.26892	8.97761	8.61671	7.73165	8.81207	10.0009	9.64405	10.0557	-1.72641	-0.744417	-1.24399	-2.29113	-1.24239	-1.67559	-2.02219	-2.99901	-1.33266	-0.704424	-0.388308	0.31044	-0.866732	-0.46994	-0.287641	-0.289821	0.24695	0.635173	-0.619186	-0.696263	-0.272558	-0.0179339	0.146755	0.516173	2979	chr4:95373107-95586651:+	chr4	+	95373107	95586651	PDZ and LIM domain 5 [Source:HGNC Symbol;Acc:HGNC:17468]	ASHG19AP1B12046132311	protein_coding	GGATCCCAGGGTGACAGTAAACAGCAAAATGGCCCACCAAGAAAACACATTGTGGAGCGC	NM_001011513
ENST00000449376	protein_coding	ARIH2	10.3978	11.4013	8.91725	11.6291	9.51212	9.94496	11.5893	11.3752	9.76033	11.4694	9.86156	10.3191	-0.866494	0.284661	-1.66659	-0.616278	-0.999191	-0.708237	0.950406	0.644538	-0.384391	0.764038	-0.1708	0.573817	1.31086	1.47579	0.1125	1.23302	0.473663	1.07075	1.40501	1.24821	0.139418	1.52848	0.374618	0.934084	2278	chr3:48956269-49021053:+	chr3	+	48956269	49021053	ariadne RBR E3 ubiquitin protein ligase 2 [Source:HGNC Symbol;Acc:HGNC:690]	ASHG19AP1B11262574311	protein_coding	AGCCTCCTGAGTAGCTGGGATTACAGAAGACAAAAATACTAATGCATTTGAGAAAGCGGT	NM_001317333
ENST00000218032	protein_coding	TLR8	7.1115	6.97939	5.77594	3.62774	5.09342	4.39328	4.46454	5.11013	3.40536	3.67076	5.10583	3.81441	-4.1528	-4.13721	-4.8079	-8.61769	-5.41789	-6.25992	-6.17436	-5.62053	-6.73936	-7.03457	-4.92653	-5.93088	-3.83516	-3.69608	-4.472	-6.61907	-4.15139	-5.08604	-3.4473	-3.90235	-4.52643	-6.02042	-4.34206	-5.34921	4216	chrX:12924739-12941288:+	chrX	+	12924739	12941288	toll like receptor 8 [Source:HGNC Symbol;Acc:HGNC:15632]	ASHG19AP1B11532698011	protein_coding	AACTGACGTTAAGTCATGATTTCGCGCCATAATAAAGATGCAAAGGAATGACATTTCTGT	NM_138636
ENST00000374379	protein_coding	CLIC4	14.7145	14.7404	13.5082	14.1867	14.5837	13.8242	10.2794	8.81346	14.1037	13.0571	14.1511	15.178	3.45021	3.6238	2.92436	1.94127	4.0724	3.17097	-0.359462	-1.9172	3.95895	2.35174	4.1187	5.43272	3.54959	3.65446	4.53248	3.16106	5.09574	5.70596	3.49741	3.61451	4.40801	3.59213	5.0581	5.4432	4346	chr1:25071848-25170815:+	chr1	+	25071848	25170815	chloride intracellular channel 4 [Source:HGNC Symbol;Acc:HGNC:13518]	ASHG19AP1B12509901311	protein_coding	CCTCAAGCCGTAATGTTGAACAGAATTGGAGTATTTTCTTTATAATTTCTTGAACAGGCA	NM_013943
ENST00000502583	protein_coding	CAGE1	6.30917	7.31214	6.74198	6.4584	6.71919	7.02653	6.85538	7.43903	7.0474	7.38614	6.78461	6.36512	-4.95514	-3.80446	-3.84186	-5.78702	-3.79212	-3.62667	-3.78352	-3.29163	-3.09733	-3.31919	-3.24775	-3.38017	-3.25353	-2.52538	-2.42209	-3.07947	-2.49441	-2.49816	-2.88001	-2.69926	-2.46907	-2.76574	-2.70204	-2.73553	3284	chr6:7326892-7389976:-	chr6	-	7326892	7389976	cancer antigen 1 [Source:HGNC Symbol;Acc:HGNC:21622]	ASHG19AP1B11251013211	protein_coding	GGCGCGCTGTATAGGGCTGTGGATGTTCTGTGCTCTCAGGAAGGCGTGTTGAGTAGCCGG	NM_001170692
ENST00000261366	protein_coding	LMNB1	7.60291	7.62154	7.15349	8.03285	7.20721	7.81569	6.21291	5.64996	6.55546	6.90297	7.22459	8.83898	-3.6614	-3.49506	-3.43035	-4.21257	-3.30411	-2.83751	-4.42599	-5.0807	-3.58926	-3.80236	-2.80777	-0.906319	-2.99363	-3.08019	-2.50762	-2.99293	-2.0347	-0.570363	-2.63904	-3.25832	-2.55708	-2.68356	-2.22188	-0.726531	2878	chr5:126112840-126172712:+	chr5	+	126112840	126172712	lamin B1 [Source:HGNC Symbol;Acc:HGNC:6637]	ASHG19AP1B11204820611	protein_coding	AAGTTCTTATGAGGAGGGGAGGGTAAATAAACCACTGTGCGTCTTGGTGTAATTTGAAGA	NM_005573
ENST00000441476	protein_coding	PMS2	5.81531	6.74245	5.78397	7.27303	6.03392	6.3729	4.30264	5.70812	5.74037	5.80049	6.24397	5.74159	-5.449	-4.37415	-4.79987	-4.97239	-4.4774	-4.28029	-6.33627	-5.02254	-4.40435	-4.90484	-3.78839	-4.00371	-4.82547	-3.66222	-3.5886	-3.93822	-3.09215	-3.13538	-4.46976	-3.86502	-3.64397	-3.61299	-3.30666	-3.38897	2730	chr7:6012873-6048737:-	chr7	-	6012873	6048737	PMS1 homolog 2, mismatch repair system component [Source:HGNC Symbol;Acc:HGNC:9122]	ASHG19AP1B14107056611	protein_coding	TGGGAGTTCAGGAGGCGGAGCGCCTGTGGGAGCCCTGGAGGGAACTTTCCCAGTCCCCGA	NM_001322008
ENST00000372470	protein_coding	MPL	8.70999	9.73442	8.7653	9.74755	9.02844	9.07027	10.364	10.8962	9.85279	10.7382	9.86949	9.29844	-2.55432	-1.38218	-1.81854	-2.49787	-1.48287	-1.58293	-0.27488	0.165588	-0.291937	0.0328978	-0.162867	-0.446851	-0.00467618	0.590014	0.137912	0.263158	0.32311	0.0941634	0.163928	0.344578	0.166197	0.538578	0.227722	-0.0352249	1908	chr1:43803520-43818443:+	chr1	+	43803520	43818443	MPL proto-oncogene, thrombopoietin receptor [Source:HGNC Symbol;Acc:HGNC:7217]	ASHG19AP1B11206737911	protein_coding	AGCAGCCAAGATGTCTCCTTGCTGGCATCAGACTCAGAGCCCCTGAAGTGTTTCTCCCGA	NM_005373
NM_001206484	protein_coding	ATF3	11.5589	12.4081	11.6008	12.5692	11.7579	11.8946	10.5162	11.2195	11.1793	11.5288	11.5797	11.7317	0.294567	1.2915	1.01699	0.323752	1.24655	1.24139	-0.122722	0.488839	1.0346	0.823475	1.54738	1.98641	1.10096	1.94528	2.02582	1.59514	2.4048	2.66147	1.20553	1.75056	2.08526	1.91294	2.32855	2.4426	2048	chr1:212781970-212794119:+	chr1	+	212781970	212794119		ASHG19AP1B10793237511	protein_coding	AGCAAAATGATGCTTCTGCCATCGTCCCCTGCCTGTCCCCTCCTGGGTCACTGGTGTTTG	NM_001206484
ENST00000359172	protein_coding	AHCYL1	6.42949	6.74063	5.96378	5.34578	6.35117	6.20925	4.37978	5.12801	5.57846	4.7961	5.41366	5.67208	-4.83481	-4.37597	-4.62006	-6.89965	-4.16014	-4.44395	-6.25912	-5.60265	-4.56626	-5.90923	-4.6187	-4.07321	-4.37791	-3.86268	-3.59291	-5.32107	-3.37128	-3.2467	-3.99178	-4.09355	-3.64708	-4.87006	-3.58657	-3.49911	2503	chr1:110546753-110565011:+	chr1	+	110546753	110565011	adenosylhomocysteinase like 1 [Source:HGNC Symbol;Acc:HGNC:344]	ASHG19AP1B12052020211	protein_coding	TCAACTCTGGCCTGAGATTGATTCCCTTGAGATAAGTTGTTTTCTGCAAATCCAGTTTGC	NM_001242676
ENST00000392837	protein_coding	RIC8B	7.0279	7.359	6.25681	6.2834	6.47772	6.58554	4.43542	5.18818	3.40127	3.75578	3.21984	4.57796	-4.2364	-3.75761	-4.32703	-5.96202	-4.03359	-4.06766	-6.20348	-5.54248	-6.74345	-6.94956	-6.81252	-5.16733	-3.90783	-3.39001	-4.07932	-5.37289	-3.83736	-3.51516	-3.52087	-3.57843	-4.14195	-4.9088	-4.03676	-3.76937	5135	chr12:107168373-107283094:+	chr12	+	107168373	107283094	RIC8 guanine nucleotide exchange factor B [Source:HGNC Symbol;Acc:HGNC:25555]	ASHG19AP1B11995944811	protein_coding	TGCTTGATAAACTTTCCAGAGAGGAGTTGCTTAAACCAATGGGACTAAAACCTGATGGGA	NM_001351366
ENST00000253251	protein_coding	UBE4B	8.07809	8.55611	8.08507	8.71879	7.72387	7.7623	11.2904	11.2729	9.49057	10.6831	8.78907	7.74854	-3.18622	-2.56049	-2.49877	-3.52664	-2.78744	-2.8909	0.651492	0.542275	-0.65416	-0.0222595	-1.24329	-1.99675	0.749023	0.701136	-0.299787	0.0995791	-0.817944	-1.37564	0.872341	0.455586	-0.285692	0.370859	-0.96361	-1.57003	4772	chr1:10092890-10240425:+	chr1	+	10092890	10240425	ubiquitination factor E4B [Source:HGNC Symbol;Acc:HGNC:12500]	ASHG19AP1B10875420711	protein_coding	ACGTGATCCCTTTCAAAGATGGCCGCCCTGTTGTTTTGATGAATAATACTTGGTGGGGCG	NM_006048
ENST00000542733	protein_coding	NTRK3	7.93831	8.0209	6.32179	6.94489	7.01509	6.53145	7.78508	8.59666	7.19241	8.35619	7.27731	6.18798	-3.326	-3.0957	-4.26205	-5.30053	-3.49623	-4.12174	-2.85382	-2.134	-2.95232	-2.34914	-2.75505	-3.55732	-2.07068	-1.53616	-2.46339	-2.17373	-2.07855	-2.8121	-1.76116	-1.73286	-2.51229	-1.88819	-2.26857	-3.06162	2287	chr15:88459504-88749164:-	chr15	-	88459504	88749164	neurotrophic receptor tyrosine kinase 3 [Source:HGNC Symbol;Acc:HGNC:8033]	ASHG19AP1B10085966611	protein_coding	GGGGACTTCGGCATGTCCAGAGATGTCTACAGCACGGATTATTACAGGGTTGTGCAGGCA	NM_001320135
ENST00000405266	protein_coding	SUN1	8.32325	8.96198	7.939	8.23047	8.05396	7.1035	6.44213	7.16082	6.96143	6.83211	7.80913	7.30647	-2.94105	-2.15462	-2.64484	-4.01495	-2.45735	-3.5497	-4.19678	-3.56984	-3.18329	-3.87323	-2.22323	-2.43882	-2.4364	-1.69524	-1.88909	-2.94235	-1.33555	-1.88988	-2.11119	-1.88639	-1.92203	-2.63043	-1.50291	-2.10569	4062	chr7:872138-914537:+	chr7	+	872138	914537	Sad1 and UNC84 domain containing 1 [Source:HGNC Symbol;Acc:HGNC:18587]	ASHG19AP1B12728394411	protein_coding	CAGGAATCAAAAATGCGACGACTGTAAGGGCAAGAGGCACCTCGACGCGCACACAGCCGC
ENST00000304434	protein_coding	ELOVL5	7.56535	8.85917	8.10109	8.95409	8.14133	8.76964	9.41995	9.96327	9.03182	10.0134	9.06651	9.10357	-3.69896	-2.25743	-2.48275	-3.29133	-2.36999	-1.88356	-1.21896	-0.767392	-1.1129	-0.691924	-0.965853	-0.641723	-0.981096	-0.328032	-0.641004	-0.471586	-0.50344	-0.132956	-0.724813	-0.557585	-0.640703	-0.202439	-0.642508	-0.271832	2827	chr6:53132197-53213805:-	chr6	-	53132197	53213805	ELOVL fatty acid elongase 5 [Source:HGNC Symbol;Acc:HGNC:21308]	ASHG19AP1B11402245111	protein_coding	GACGTCACGGTCAGCCCACGTTCTGATTGTAGATAGCCGGCGCCTTCCTCTTCCCATCGC	NM_021814
ENST00000392396	protein_coding	TFRC	8.83866	8.61812	7.75805	8.20083	7.70931	7.1156	6.15539	7.70523	6.58911	7.29245	6.97287	7.50015	-2.42565	-2.49848	-2.82579	-4.04459	-2.802	-3.53759	-4.48351	-3.02543	-3.55561	-3.41288	-3.05949	-2.24515	-2.11511	-1.73803	-2.14503	-2.69443	-1.92501	-1.75124	-1.80097	-1.92895	-2.18347	-2.38716	-2.10785	-1.96516	5032	chr3:195776347-195808961:-	chr3	-	195776347	195808961	transferrin receptor [Source:HGNC Symbol;Acc:HGNC:11763]	ASHG19AP1B11631048111	protein_coding	GCCTCGAGCGGCTGCAGGTTCTTCTGTGTGGCAGTTCAGAATGATGGATCAAGCTAGATC	NM_003234
ENST00000225737	protein_coding	AKAP10	7.65075	7.34441	6.58253	6.15068	7.12262	5.89428	4.45839	5.57819	5.12553	4.86407	4.29965	5.46198	-3.61355	-3.77219	-4.00131	-6.09475	-3.3887	-4.75892	-6.18052	-5.15246	-5.0192	-5.84126	-5.73271	-4.28331	-3.38858	-3.30319	-3.42229	-4.96244	-3.12932	-3.5016	-3.0129	-3.48755	-3.47642	-4.55906	-3.3439	-3.75576	4072	chr17:19807615-19881150:-	chr17	-	19807615	19881150	A-kinase anchoring protein 10 [Source:HGNC Symbol;Acc:HGNC:368]	ASHG19AP1B10001186811	protein_coding	ATTTCTTTGTATATACATTTTGTGCTTCTGAGCTAGAGATGCCAAGTAGTTGTAAACTGC	NM_007202
ENST00000375832	protein_coding	LY6G6F	5.69843	6.85599	6.27129	6.38725	5.386	6.40701	6.57004	7.63327	6.0643	7.55051	5.34465	5.52386	-5.56588	-4.26061	-4.31255	-5.85818	-5.12531	-4.24618	-4.06886	-3.09739	-4.08042	-3.15482	-4.68771	-4.22143	-3.63133	-2.56481	-3.19182	-2.94876	-3.88998	-3.23375	-3.24899	-2.74041	-3.2499	-2.63514	-4.09155	-3.48755	920	chr6:31674662-31678372:+	chr6	+	31674662	31678372	lymphocyte antigen 6 family member G6F [Source:HGNC Symbol;Acc:HGNC:13933]	ASHG19AP1B10021838211	protein_coding	ATTCCTCAGTTCAAACCCGAAATCCAGGTCTATGAGAACATCCATTTGGCCCGTCTTGGC
ENST00000425953	protein_coding	AC092835.2	6.66758	6.68646	6.52629	7.98771	6.65681	7.15662	5.13758	5.6934	5.33662	7.68157	5.82476	7.07685	-4.59672	-4.43014	-4.05755	-4.25772	-3.8545	-3.49657	-5.50133	-5.03726	-4.80811	-3.02377	-4.2076	-2.66845	-3.97926	-3.702	-3.38456	-2.51265	-3.02028	-2.02389	-3.58957	-3.90924	-3.44087	-2.21426	-3.23222	-2.24111	1850	chr2:95873283-95881351:+	chr2	+	95873283	95881351		ASHG19AP1B12191559211	protein_coding	CATGAGGAAGAGCTGGAGAGAGAAGTCTCAAAGGCAGCCAGTCAAAAGCACTGGGAAACA
ENST00000013070	protein_coding	UBR7	10.2795	11.4466	10.1576	11.5141	10.0752	9.89704	9.9022	10.9522	10.0234	10.6054	10.1887	9.00987	-0.984828	0.330017	-0.426201	-0.731303	-0.43611	-0.756161	-0.736699	0.221584	-0.121363	-0.0998998	0.156368	-0.735423	0.144564	1.27682	0.734254	0.618668	0.890332	0.254245	0.301114	1.0491	0.777839	0.899283	0.809063	0.128956	3694	chr14:93673401-93695561:+	chr14	+	93673401	93695561	ubiquitin protein ligase E3 component n-recognin 7 (putative) [Source:HGNC Symbol;Acc:HGNC:20344]	ASHG19AP1B10025816711	protein_coding	TCCTTGTCATTGGTTCCTGGCACTCGGGCCCCACCTCCTCCGGCTACGCCCCTCACGGCC
ENST00000206542	protein_coding	OSGEP	8.60824	8.60419	7.90427	8.6828	8.2933	7.87892	7.28718	7.745	7.13042	7.92198	7.11381	7.59234	-2.65607	-2.51241	-2.67957	-3.56263	-2.21801	-2.77427	-3.35172	-2.98566	-3.01431	-2.78335	-2.91855	-2.15296	-1.96236	-1.72972	-1.83725	-2.121	-1.52617	-1.43042	-1.6548	-1.91974	-1.86832	-1.83685	-1.69309	-1.6274	2002	chr14:20914827-20923264:-	chr14	-	20914827	20923264	O-sialoglycoprotein endopeptidase [Source:HGNC Symbol;Acc:HGNC:18028]	ASHG19AP1B11985015111	protein_coding	GCCACCAGCCCAACCGTGTTGTATGTGAGTGGAGGAAATACGCAGGTGATTGCATACTCG	NM_017807
ENST00000270233	protein_coding	BCAM	13.0468	13.0007	12.4329	12.6709	12.2365	12.3466	12.1596	12.1129	12.005	12.0359	12.092	12.031	1.78249	1.88414	1.84902	0.42545	1.72514	1.69342	1.52072	1.38229	1.86027	1.33055	2.05963	2.28566	2.65754	2.65493	2.85466	1.94784	2.90206	3.01972	2.65477	2.49948	2.90599	2.31833	2.83528	2.782	2453	chr19:45312316-45324678:+	chr19	+	45312316	45324678	basal cell adhesion molecule (Lutheran blood group) [Source:HGNC Symbol;Acc:HGNC:6722]	ASHG19AP1B10016995411	protein_coding	CGCCCCACCCCATCATCTGTGGACACTGGAGTCTGGAATAAATGCTGTTTGTCACATCAA	NM_005581
NM_001288998	protein_coding	GMIP	8.16804	8.34169	7.52399	8.14305	7.38456	7.07967	8.60748	9.81993	8.15637	9.50899	8.10321	7.24078	-3.09627	-2.77491	-3.05985	-4.10237	-3.12676	-3.57352	-2.03143	-0.910727	-1.98835	-1.19634	-1.92915	-2.50452	-1.46776	-0.560593	-1.42683	-1.01567	-1.4071	-1.94219	-1.18529	-0.781442	-1.43788	-0.748999	-1.57588	-2.15958	3472	chr19:19740282-19754476:-	chr19	-	19740282	19754476		ASHG19AP1B11073858711	protein_coding	GGAGAGGTCCAGAGGGTTCCTATAAGGAAAAACTATTTAATACATGACCTAGGGGAGGCC	NM_001288998
ENST00000313698	protein_coding	ACAD10	7.24999	7.72763	6.84499	7.7118	6.97997	7.1826	7.00729	8.05408	7.39638	7.94564	6.67907	6.1403	-4.01432	-3.38897	-3.73885	-4.53362	-3.53135	-3.47059	-3.63161	-2.67657	-2.74835	-2.7597	-3.35329	-3.60499	-2.81031	-1.98924	-2.16021	-2.38963	-2.43957	-2.53623	-2.46331	-2.1756	-2.1983	-2.09619	-2.64614	-2.77757	3959	chr12:112123902-112194901:+	chr12	+	112123902	112194901	acyl-CoA dehydrogenase family member 10 [Source:HGNC Symbol;Acc:HGNC:21597]	ASHG19AP1B11427994311	protein_coding	TGGTCCAGCTGTGCCCAGATCTGTCACTGATGTGCCTCGAAAGATCCGGTGTTTGTGGCT	NM_025247
ENST00000265261	protein_coding	ST3GAL6	7.67347	7.82782	5.93106	5.44765	5.62965	4.3981	4.44785	5.94265	5.28581	3.97425	3.3381	3.76153	-3.59084	-3.28878	-4.65278	-6.79777	-4.88167	-6.2551	-6.19106	-4.78801	-4.85892	-6.73108	-6.69426	-5.98376	-3.37062	-2.85183	-3.75217	-5.76404	-4.52026	-5.11306	-2.99505	-3.02468	-3.81636	-5.22848	-4.68645	-5.38577	3362	chr3:98451080-98514689:+	chr3	+	98451080	98514689	ST3 beta-galactoside alpha-2,3-sialyltransferase 6 [Source:HGNC Symbol;Acc:HGNC:18080]	ASHG19AP1B10377345611	protein_coding	TCAAAACTGCAGAGTTGTGATCTCTTTGATGAGTTTGACAAAATGAATAATGGTCCTGTT	NM_001271142
ENST00000530457	protein_coding	PSMA1	11.1775	11.6086	11.0972	11.3735	11.4575	11.7777	11.0831	11.2454	11.2276	11.4016	11.492	11.6059	-0.0868355	0.492005	0.513374	-0.871957	0.946196	1.1245	0.444149	0.514722	1.08289	0.696276	1.45968	1.86058	1.20295	1.50341	1.82605	1.11551	2.22567	2.53898	1.30166	1.27836	1.88541	1.40394	2.16031	2.32041	1527	chr11:14526459-14541909:-	chr11	-	14526459	14541909	proteasome subunit alpha 1 [Source:HGNC Symbol;Acc:HGNC:9530]	ASHG19AP1B12915893011	protein_coding	TGACGAGCCACCTCTCCTGTCATCCTTAGCGTCGCCCGGTGCCACGAGGTATGAGAGCCT
ENST00000372557	protein_coding	TNNC2	4.87871	5.97106	5.09536	5.04478	4.83945	5.91146	6.08329	5.83794	5.17712	4.99706	4.28145	4.57542	-6.38559	-5.14554	-5.48848	-7.20065	-5.67187	-4.74174	-4.55561	-4.89272	-4.9676	-5.70827	-5.75091	-5.16988	-4.19804	-4.0136	-4.20466	-5.26952	-4.71085	-3.93999	-3.81068	-4.27603	-4.26568	-4.82861	-4.85106	-4.17814	780	chr20:44451853-44462384:-	chr20	-	44451853	44462384	troponin C2, fast skeletal type [Source:HGNC Symbol;Acc:HGNC:11944]	ASHG19AP1B12440742911	protein_coding	ATGGGAAGTAGGCAAACAGGGAAACTGAGGACCAGAGAGGACGGACCAGCAGGCTGAGGC
ENCT00000368012	protein_coding	CATG00000082275.1	10.3645	11.4458	10.64	11.2155	10.6068	10.789	9.55645	10.0711	10.2104	10.5188	10.5164	10.133	-0.89976	0.329158	0.0561237	-1.02993	0.0955278	0.135811	-1.08246	-0.659524	0.0656635	-0.186529	0.484017	0.387675	0.0117825	0.917903	1.0609	0.452544	1.30281	1.26723	0.179307	0.676937	1.11877	0.727813	1.23763	1.11877	5973	chr6:180395-186501:+	chr6	+	180395	186501	At least 1 of the 10 top ranked transcript is CPAT coding and max ORF size >=300, NOT annotated as nonCoding in GENCODE	ASHG19AP1B10942327311	protein_coding	TTTGTGCCCGATTTCTTTTGCTCTTCCAGACTGCTGCCCATGCTCCTCTGCCCTGCCGAG
ENST00000500576	protein_coding	LYRM4	7.81213	8.07862	7.56374	7.46629	7.55618	7.65684	8.15255	8.2438	9.58171	8.70403	10.1057	9.93721	-3.45218	-3.03798	-3.0201	-4.77913	-2.95513	-2.99635	-2.48635	-2.48685	-0.563016	-2.0013	0.0733695	0.191911	-1.88991	-1.73626	-0.321647	-1.80494	0.240155	0.34209	-1.58433	-1.92679	-0.305677	-1.52868	0.139356	0.222814	592	chr6:5186834-5260970:-	chr6	-	5186834	5260970	LYR motif containing 4 [Source:HGNC Symbol;Acc:HGNC:21365]	ASHG19AP1B10018979611	protein_coding	TTTGAATTTTGTGTCATGCTGAATTCCCACTCCAAGACAATAAAAATTCTCTTGCATTTC	NM_001164840
ENST00000555042	protein_coding	DCAF4	9.06732	9.9299	9.12225	9.58639	9.23995	9.04612	10.178	10.6842	9.46578	10.4324	9.39832	8.53713	-2.19698	-1.1867	-1.46159	-2.65904	-1.27136	-1.60708	-0.460881	-0.0464683	-0.678944	-0.272979	-0.634044	-1.20817	-0.0821703	0.493248	-0.0178322	-0.0204369	0.082208	-0.393878	0.097084	0.24748	0.00172196	0.246643	-0.0268387	-0.548887	2374	chr14:73393195-73426352:+	chr14	+	73393195	73426352	DDB1 and CUL4 associated factor 4 [Source:HGNC Symbol;Acc:HGNC:20229]	ASHG19AP1B12118888211	protein_coding	CAGTGATGTCTTGGCTCCTCTGCTGTTTAATGGCTGCCGCTCTGGGGAAATCTTTGCCAT	NM_001352447
ENST00000327042	protein_coding	TMEM86B	8.0947	9.07927	8.12001	9.71127	8.50583	8.7944	12.9063	13.6808	12.1333	13.4306	12.1259	11.245	-3.16961	-2.03733	-2.46384	-2.53415	-2.00548	-1.85879	2.26736	2.95009	1.98855	2.72527	2.0935	1.49968	2.30029	2.99487	2.05298	2.76246	2.17533	1.6339	2.31947	2.8718	2.1093	3.15811	2.11769	1.47505	1637	chr19:55738116-55740632:-	chr19	-	55738116	55740632	transmembrane protein 86B [Source:HGNC Symbol;Acc:HGNC:28448]	ASHG19AP1B13580484811	protein_coding	GGGGCAGACCCTGAAGACTCACTGCTCAGCCCAGCGCCCAGATGTCTGCAGGTGGCTGAG	NM_173804
ENST00000242770	protein_coding	STX10	8.83009	9.65518	9.03912	9.90937	9.22198	9.10501	8.79995	9.41352	8.26895	9.21434	8.84953	7.77836	-2.43422	-1.46142	-1.54472	-2.33605	-1.28934	-1.54819	-1.83896	-1.31713	-1.87578	-1.491	-1.18283	-1.96693	-1.1061	-0.387475	-0.700771	-0.852515	-0.235103	-0.74242	-0.842989	-0.615956	-0.701756	-0.580312	-0.36192	-0.906704	1099	chr19:13254876-13260992:-	chr19	-	13254876	13260992	syntaxin 10 [Source:HGNC Symbol;Acc:HGNC:11428]	ASHG19AP1B13932355611	protein_coding	GACGAGCAGGCATGCTGGATGCCTTCGCCCAAGAGATGGACCACACCCAGTCCCGCATGG	NM_001271609
ENST00000529044	protein_coding	TRIM29	7.8098	8.5029	7.63857	7.90734	7.41923	6.55026	4.44877	6.67795	6.24616	6.5453	6.84925	5.64328	-3.45451	-2.6137	-2.94527	-4.33809	-3.09208	-4.10294	-6.19014	-4.05271	-3.89856	-4.16003	-3.18311	-4.10201	-3.2527	-2.16076	-2.34457	-3.24631	-2.13688	-3.10248	-2.87899	-2.34292	-2.38624	-2.92752	-2.32784	-3.35591	1233	chr11:119983118-119999621:-	chr11	-	119983118	119999621	tripartite motif containing 29 [Source:HGNC Symbol;Acc:HGNC:17274]	ASHG19AP1B12918171811	protein_coding	TGGCATGGTGCCTGGCATATCCGAGACGGAGCTGTCATTGCAAAAGGAGCAGCTGCAGCT
ENST00000612039	protein_coding	PYCR2	4.31322	4.98934	4.74776	4.10946	3.93952	4.2559	3.99664	7.77328	5.2682	5.82117	4.76042	4.89596	-6.95109	-6.12726	-5.83608	-8.13597	-6.57179	-6.39729	-6.64227	-2.95738	-4.87653	-4.88416	-5.27194	-4.84934	-5.78843	-2.80537	-4.27795	-4.74014	-4.78017	-4.42496	-5.62229	-2.98123	-4.33237	-4.36296	-4.90777	-4.63198	1549	chr1:226107577-226112040:-	chr1	-	226107577	226112040	pyrroline-5-carboxylate reductase 2 [Source:HGNC Symbol;Acc:HGNC:30262]	ASHG19AP1B13706837511	protein_coding	GGCCACGTGGCCTAAGGCGCCATCAGCCGCCCGGGAGATATCCGCCGGGGGAGAATAGGG	NM_001271681
NM_001278607	protein_coding	BFSP1	5.21643	4.97938	5.02742	4.40319	5.70469	5.07036	4.15869	4.74037	4.05643	5.14608	3.2295	5.53341	-6.04788	-6.13722	-5.55642	-7.84223	-4.80663	-5.58284	-6.48021	-5.99029	-6.08829	-5.55925	-6.80286	-4.21189	-5.24791	-5.06188	-4.79798	-5.28965	-4.48394	-3.7403	-4.96616	-5.59209	-4.83295	-4.84529	-4.65927	-3.99018	2073	chr20:17474550-17539605:-	chr20	-	17474550	17539605		ASHG19AP1B12350930911	protein_coding	GCTGGAGAAAGTATGAAAATGAGTGCGAATGTCAACTCCTGCTAAAAGAAATGCTTGAAC	NM_001278607
ENST00000336418	protein_coding	AP3S2	7.80085	8.47131	7.76401	7.84832	7.79238	7.73621	7.20199	7.7589	7.6201	7.65743	7.65548	7.66444	-3.46346	-2.6453	-2.81983	-4.3971	-2.71893	-2.91698	-3.43692	-2.97176	-2.52462	-3.04791	-2.37688	-2.08085	-2.45013	-1.79931	-1.66469	-2.57022	-1.53779	-1.43917	-2.12297	-1.98814	-1.68777	-2.26667	-1.70603	-1.63667	5891	chr15:90373831-90437574:-	chr15	-	90373831	90437574	adaptor related protein complex 3 sigma 2 subunit [Source:HGNC Symbol;Acc:HGNC:571]	ASHG19AP1B10022484611	protein_coding	TGGCACTCTGACGTACTGGATGTTTGGTTTCTGAAGTTACTGGCTGTTTACCCTGCCGGG	NM_005829
ENST00000304523	protein_coding	LDB2	14.5129	14.8422	14.1979	14.1833	14.1715	14.7422	15.1865	15.5121	14.2502	14.8454	14.1661	14.9043	3.24862	3.72559	3.61401	1.93792	3.66015	4.08898	4.54759	4.7814	4.10549	4.14008	4.13377	5.15898	5.03962	5.348	4.88058	4.42378	4.91631	5.72098	4.83307	5.56747	4.70446	5.16759	4.85637	5.45719	2548	chr4:16503164-16900432:-	chr4	-	16503164	16900432	LIM domain binding 2 [Source:HGNC Symbol;Acc:HGNC:6533]	ASHG19AP1B13099024511	protein_coding	CCTCTCCTCTCCCTCTCCTCTCCTGCTATAGAGGGCTCCGACAGCAGTTCCCAGCCAGCG	NM_001290
ENST00000445355	protein_coding	ADAM8	8.00877	8.24822	7.79023	8.28666	7.69798	7.76679	10.649	10.4663	8.60669	9.9815	8.40599	7.9304	-3.25554	-2.86838	-2.79361	-3.95876	-2.81333	-2.88641	0.0101179	-0.264398	-1.53804	-0.723836	-1.62637	-1.81489	0.152828	-0.0447072	-1.03334	-0.578203	-1.10107	-1.25338	0.312028	-0.279928	-1.03239	-0.305677	-1.26583	-1.44033	3279	chr10:135075907-135090372:-	chr10	-	135075907	135090372	ADAM metallopeptidase domain 8 [Source:HGNC Symbol;Acc:HGNC:215]	ASHG19AP1B10441241011	protein_coding	CTTCCCAGTTCCTGTCTACACCCGGCAGGCACCAAAGCAGGTCATCAAGCCAACGTTCGC	NM_001109
ENST00000406941	protein_coding	ING5	9.61808	9.6415	9.27898	9.6833	9.64856	9.63951	7.05306	7.18294	7.42099	8.39169	8.97509	8.55209	-1.64623	-1.4751	-1.30486	-2.56213	-0.862751	-1.01369	-3.58584	-3.54772	-2.72373	-2.31365	-1.05727	-1.1932	-1.31202	-1.1674	-0.846475	-1.43254	0.0432638	-0.100655	-1.03869	-1.38163	-0.847168	-1.16099	-0.065012	-0.23657	946	chr2:242641461-242663451:+	chr2	+	242641461	242663451	inhibitor of growth family member 5 [Source:HGNC Symbol;Acc:HGNC:19421]	ASHG19AP1B11027237611	protein_coding	AAGGAAAATGATTTCATTTAAATAAAAACCTGTAGTCTGGGCAACATCGGGAGACCCCAA	NM_001330162
ENST00000368196	protein_coding	NTRK1	4.9648	5.46426	5.07515	5.30454	5.02413	6.00794	5.28378	7.36602	5.58079	5.77975	6.198	5.56032	-6.2995	-5.65234	-5.50869	-6.94088	-5.48718	-4.64526	-5.35512	-3.36464	-4.56394	-4.92559	-3.83436	-4.18498	-4.75138	-3.09584	-3.96032	-4.6067	-3.43599	-3.39684	-4.38262	-3.2752	-4.02311	-4.23804	-3.64769	-3.6525	2701	chr1:156830607-156851642:+	chr1	+	156830607	156851642	neurotrophic receptor tyrosine kinase 1 [Source:HGNC Symbol;Acc:HGNC:8031]	ASHG19AP1B10028924711	protein_coding	GTCTTTAACACCGCCCAGCGCACATGTCGGGGGAGGCCTGGCAGCTGCAGCTGGGAGCGC	NM_001012331
ENST00000313237	protein_coding	PHF21B	10.5603	11.5703	10.6804	11.56	10.6686	11.1507	11.4572	12.3405	10.1445	11.4831	10.6556	10.3293	-0.704035	0.453725	0.096559	-0.685469	0.157264	0.497464	0.818316	1.60982	-0.000273606	0.777766	0.623194	0.583974	1.24926	2.14461	1.04895	1.22421	1.40896	1.54137	1.3462	1.94935	1.10515	1.51814	1.34058	1.38484	3671	chr22:45277042-45405581:-	chr22	-	45277042	45405581	PHD finger protein 21B [Source:HGNC Symbol;Acc:HGNC:25161]	ASHG19AP1B11744858711	protein_coding	GCATCAAAGTCCAGCCCCTCCTCATCAGTGCTGACAACAAGCCTCCTCCACGCCTCCTCT	NM_138415
ENST00000396738	protein_coding	STK16	6.97668	7.35851	6.72379	7.71492	6.58655	7.45038	8.91781	9.40588	7.67744	8.54906	7.46425	7.24713	-4.28763	-3.75809	-3.86005	-4.5305	-3.92476	-3.20282	-1.72109	-1.32478	-2.46729	-2.15627	-2.56811	-2.49816	-1.49605	-1.07972	-2.00175	-1.90182	-2.09252	-1.80789	-1.21276	-1.29373	-2.03412	-1.62454	-2.28188	-2.02113	1673	chr2:220110201-220113614:+	chr2	+	220110201	220113614	serine/threonine kinase 16 [Source:HGNC Symbol;Acc:HGNC:11394]	ASHG19AP1B14377051711	protein_coding	GTGGCGCTTCTCTCTGGCCCGAGCCAGGTCAGTCCGGCAGTGCAGATGGCCCATCCCGGG	NR_026909
ENST00000428343	protein_coding	RFX8	17.3896	15.8012	16.3771	16.201	13.2232	7.44598	17.8316	19.0258	17.2504	18.1245	15.116	8.70119	6.12532	4.68458	5.79326	3.95554	2.71189	-3.20721	7.19272	8.29513	7.10564	7.41922	5.08364	-1.04411	7.75556	8.40866	7.5938	7.54439	5.33849	-0.753357	8.06157	7.89633	7.5276	7.84033	5.31443	-0.918063	1686	chr2:102013866-102091165:-	chr2	-	102013866	102091165	RFX family member 8, lacking RFX DNA binding domain [Source:HGNC Symbol;Acc:HGNC:37253]	ASHG19AP1B12297206811	protein_coding	AACCCGGCCACCTTTGGGAAGTGTGAAGATCATTCACCGATGAAGACAGACCCAGTTGGA	NM_001145664
ENST00000442371	protein_coding	GCNT1	5.83393	6.31795	5.1998	4.69367	5.12831	4.6553	4.28136	5.78658	5.02572	5.17184	4.86081	4.67551	-5.43038	-4.79865	-5.38404	-7.55175	-5.38301	-5.99789	-6.35755	-4.94408	-5.11901	-5.53349	-5.17155	-5.06978	-4.82073	-3.86953	-4.24544	-5.2152	-4.27341	-4.46046	-4.4643	-4.10149	-4.30384	-4.7831	-4.45604	-4.66468	5972	chr9:79056582-79122330:+	chr9	+	79056582	79122330	glucosaminyl (N-acetyl) transferase 1, core 2 [Source:HGNC Symbol;Acc:HGNC:4203]	ASHG19AP1B10130337111	protein_coding	TGACCTACAGAACGATTTCTTTAAAGACTCGTGCAGCACATCATTATCGCTGGATGCCCG	NM_001097636
NM_001160308	protein_coding	SETDB2	10.9609	10.9255	10.3228	10.2804	10.0531	9.886	4.49378	5.20203	7.60536	7.59704	7.59975	8.38821	-0.303409	-0.19106	-0.261071	-1.96505	-0.458215	-0.7672	-6.14512	-5.52863	-2.53937	-3.10829	-2.43261	-1.35708	-0.27847	-0.155816	0.00932729	-1.42627	-0.131129	-0.0322013	-0.0800411	-0.391793	0.0317397	-1.15446	-0.24998	-0.173214	6200	chr13:50018429-50069139:+	chr13	+	50018429	50069139		ASHG19AP1B11903435111	protein_coding	TGGCATTCTTCACCAACAGGTATGTGAAAGCAAGAACAGAGCTAACATGGGATTATGGCT	NM_001160308
ENST00000297866	protein_coding	CFAP47	5.08667	5.21625	4.00139	4.2601	4.45258	4.62913	4.16126	4.81448	3.27794	3.65588	3.21169	4.33585	-6.17764	-5.90035	-6.58245	-7.98532	-6.05874	-6.02407	-6.47764	-5.91618	-6.86679	-7.04945	-6.82067	-5.40945	-5.31986	-4.90824	-5.71762	-6.4428	-5.38998	-4.68427	-5.06641	-5.41269	-5.6586	-5.84351	-5.39499	-4.88877	3608	chrX:35937851-36008264:+	chrX	+	35937851	36008264	cilia and flagella associated protein 47 [Source:HGNC Symbol;Acc:HGNC:26708]	ASHG19AP1B11706716911	protein_coding	TGCAGCTTAATGTTGACACCAAAGCAAATTCATCAAGTAATTGTTGGGCCTTCTGTCCTT	NM_152632
ENST00000558190	protein_coding	ATXN3	7.39048	7.70651	6.91709	7.82968	7.49699	7.19874	7.00942	7.63752	6.73725	7.57889	6.50081	6.24803	-3.87382	-3.41009	-3.66675	-4.41575	-3.01432	-3.45446	-3.62948	-3.09314	-3.40748	-3.12644	-3.53155	-3.49727	-2.74649	-2.24293	-2.53129	-2.63162	-2.24988	-2.4757	-2.40319	-2.42036	-2.5818	-2.32779	-2.44707	-2.71118	6927	chr14:92524896-92572969:-	chr14	-	92524896	92572969	ataxin 3 [Source:HGNC Symbol;Acc:HGNC:7106]	ASHG19AP1B10037532611	protein_coding	CCGTTGGCTCCAGACAAATAAACATGGAGTCCATCTTCCACGAGAAACAAGAAGGCTCAC	NM_001164778
ENST00000378852	protein_coding	API5	8.85264	9.26873	8.5529	8.40917	8.5109	7.99398	6.32834	7.26881	7.06613	6.87333	7.18831	8.07673	-2.41166	-1.84787	-2.03094	-3.83625	-2.00042	-2.65922	-4.31056	-3.46185	-3.0786	-3.832	-2.84405	-1.66856	-2.06894	-1.44003	-1.46169	-2.83412	-1.36143	-1.08048	-1.75906	-1.64024	-1.47338	-2.52509	-1.53002	-1.26119	3714	chr11:43333553-43366079:+	chr11	+	43333553	43366079	apoptosis inhibitor 5 [Source:HGNC Symbol;Acc:HGNC:594]	ASHG19AP1B12506141611	protein_coding	CTGGGCAGTGGTGCAGCATTCCTACCTAGTGTCATAAAAGCAAAATACTTACATAGCTTT	NM_001243747
ENST00000234371	protein_coding	KISS1R	5.69385	6.28217	4.80092	5.96433	4.36511	5.67962	4.2757	5.01785	5.46234	5.77235	4.72554	5.73904	-5.57046	-4.83443	-5.78292	-6.2811	-6.1462	-4.97358	-6.3632	-5.71281	-4.68238	-4.93299	-5.30682	-4.00625	-4.91305	-4.20778	-4.13016	-4.45499	-4.66631	-3.41032	-4.56257	-4.51028	-4.19087	-4.09401	-4.81159	-3.66704	1625	chr19:917342-921015:+	chr19	+	917342	921015	KISS1 receptor [Source:HGNC Symbol;Acc:HGNC:4510]	ASHG19AP1B10004080311	protein_coding	TGACTTCTGTGTTTCCTGAAATTAAACATGTGTCAACACAGGACTTTCTGGATCATTCCA	NM_032551
ENST00000544496	protein_coding	PCMT1	9.61695	10.3876	9.45596	9.69991	9.60676	9.15905	4.51629	5.19568	8.96398	6.72662	9.13588	9.15754	-1.64736	-0.729006	-1.12788	-2.54551	-0.904554	-1.49415	-6.12261	-5.53498	-1.18075	-3.97871	-0.896476	-0.587757	-1.58392	-0.678332	-0.154071	-2.09101	0.0994906	0.0290874	-1.29324	-0.89938	-0.138724	-1.80852	-0.00859987	-0.106068	1628	chr6:150070831-150132556:+	chr6	+	150070831	150132556	protein-L-isoaspartate (D-aspartate) O-methyltransferase [Source:HGNC Symbol;Acc:HGNC:8728]	ASHG19AP1B12460363211	protein_coding	AGCAACAATCAGTGCTCCACACATGGTTGGATGTACTGGAAAAGTCATAGGAATTGATCA	NM_001252050
ENST00000616495	protein_coding	FXYD4	6.13978	7.08959	6.51027	7.40785	6.6941	7.05667	8.4062	9.54467	7.44566	8.51436	7.51048	7.19773	-5.12453	-4.02702	-4.07357	-4.83757	-3.81722	-3.59653	-2.2327	-1.18599	-2.69906	-2.19097	-2.52188	-2.54757	-2.05035	-0.997507	-2.22846	-1.97722	-2.02881	-1.97874	-1.74346	-1.21374	-2.26834	-1.69752	-2.21503	-2.19648	778	chr10:43867092-43871783:+	chr10	+	43867092	43871783	FXYD domain containing ion transport regulator 4 [Source:HGNC Symbol;Acc:HGNC:4028]	ASHG19AP1B13400458411	protein_coding	CTGCGCTGCCAGCTCAGGTGAGCCCTCGCCAAGGTGACCTCGCAGGCACAGTTTTGAGCT
ENST00000381333	protein_coding	ASMTL	5.55454	6.1731	4.65417	5.61078	3.61503	5.92835	4.26913	4.98227	5.53818	5.6767	3.2686	4.47336	-5.70977	-4.9435	-5.92967	-6.63464	-6.89629	-4.72484	-6.36977	-5.74839	-4.60654	-5.02864	-6.76376	-5.27194	-5.00235	-4.29053	-4.12146	-4.61883	-5.8285	-3.97261	-4.66125	-4.60956	-4.1831	-4.24798	-5.72758	-4.2089	2035	chrX:1522034-1571822:-	chrX	-	1522034	1571822	acetylserotonin O-methyltransferase like [Source:HGNC Symbol;Acc:HGNC:751]	ASHG19AP1B13268656511	protein_coding	GGCTGTACCAGACAGTCGGGGGGCTGATTCTGGAGAAGCCGGTGGACAAGCAGGACGCCT	NM_001173474
ENST00000306271	protein_coding	KRTAP1-1	4.92219	8.39204	4.58741	5.38764	4.64554	4.77077	4.16403	5.1788	4.00968	4.77168	3.59257	3.67628	-6.34212	-2.72456	-5.99643	-6.85779	-5.86577	-5.88242	-6.47488	-5.55186	-6.13505	-5.93366	-6.43979	-6.06901	-5.40697	-2.53439	-5.06408	-5.32296	-5.12442	-4.9727	-5.17132	-2.7088	-5.08384	-4.87111	-5.19093	-5.20544	903	chr17:39196811-39197713:-	chr17	-	39196811	39197713	keratin associated protein 1-1 [Source:HGNC Symbol;Acc:HGNC:16772]	ASHG19AP1B10019846311	protein_coding	GCCAAAGTCCTACAATGTGAAAAGAGTTAGATACTATTTTACTATAAATATCACCTGAAA	NM_030967
HBMT00001252151	protein_coding	CATG00000088194.1	6.94392	9.03791	6.32384	8.10004	6.24177	5.65392	5.81001	6.43647	5.22438	5.19286	4.97608	3.67963	-4.32039	-2.07869	-4.26	-4.14538	-4.26954	-4.99927	-4.8289	-4.29419	-4.92034	-5.51247	-5.05628	-6.06567	-3.55235	-1.79736	-3.55271	-3.67271	-3.60993	-4.4361	-3.17081	-1.98605	-3.61042	-3.35218	-3.82037	-4.64268	5465	chr6:36649196-36655107:-	chr6	-	36649196	36655107	At least 1 of the 10 top ranked transcript is CPAT coding and max ORF size >=300, NOT annotated as nonCoding in GENCODE	ASHG19AP1B11853306811	protein_coding	CTCCTCAAAAGGTACAGGGGAGCCAAAGAGGGAAAAGGAGAACACGGGATGAGGAGGCTT
ENST00000373602	protein_coding	CCDC28B	7.9458	8.87002	8.24201	8.74039	8.16906	8.4181	7.73049	8.61291	7.79844	7.81224	7.72114	7.5342	-3.31851	-2.24658	-2.34183	-3.50503	-2.34226	-2.2351	-2.90842	-2.11775	-2.34629	-2.89309	-2.31122	-2.2111	-2.09894	-1.18073	-1.34406	-2.16686	-1.32666	-1.22305	-1.7864	-1.39441	-1.35099	-1.88143	-1.49505	-1.41141	1089	chr1:32665987-32670988:+	chr1	+	32665987	32670988	coiled-coil domain containing 28B [Source:HGNC Symbol;Acc:HGNC:28163]	ASHG19AP1B10676260711	protein_coding	TTTCTCTTTAAATGCAAATGAACTCCCTCCAGCTTAGCTTTCACCCGGTGGTGTTCCCGG	NM_024296
ENST00000269142	protein_coding	TAF4B	9.24673	10.0387	9.3797	10.1596	9.32012	9.42825	9.6419	10.2815	9.15027	10.0788	9.19788	8.91219	-2.01757	-1.07791	-1.20414	-2.08586	-1.1912	-1.22495	-0.997008	-0.449175	-0.994451	-0.626545	-0.834477	-0.833105	-0.418868	0.270442	-0.0954871	-0.179054	-0.00183906	-0.0157632	-0.205969	0.0262779	-0.0766755	0.0929848	-0.113485	-0.155803	5260	chr18:23805900-23971649:+	chr18	+	23805900	23971649	TATA-box binding protein associated factor 4b [Source:HGNC Symbol;Acc:HGNC:11538]	ASHG19AP1B10009965611	protein_coding	AGTTTTCCAAGTGCAGCTTGCCCCTCCCACGTGATAGGTTTCTGGCATCGCCCCTCCTTG	NM_005640
ENST00000400906	protein_coding	SLC2A7	12.2797	12.6683	11.9055	13.2264	12.1084	11.7396	10.2859	11.5553	10.7158	11.1263	10.7852	10.0252	1.01539	1.55168	1.32168	0.980931	1.5971	1.08637	-0.352973	0.824597	0.571086	0.420932	0.752844	0.279869	1.4877	2.23347	1.99465	1.72793	2.23587	1.73876	1.57306	2.05554	2.05677	2.06573	2.16883	1.57189	1539	chr1:9063359-9086404:-	chr1	-	9063359	9086404	solute carrier family 2 member 7 [Source:HGNC Symbol;Acc:HGNC:13445]	ASHG19AP1B10013228211	protein_coding	AGGAGAAAGAAGAAACCATTGATGCTGGGCCTCCCACAGCCTCTCCTGCCAAGGAAACTT	NM_207420
ENST00000361762	protein_coding	PCDH7	8.78864	9.43617	8.60222	7.93949	8.23402	7.54548	4.5502	5.17533	6.15508	4.30896	6.25628	6.56241	-2.47567	-1.68044	-1.98162	-4.30593	-2.27729	-3.10772	-6.0887	-5.55532	-3.98965	-6.39637	-3.77608	-3.18289	-2.36233	-1.5853	-1.66129	-4.00164	-1.84022	-2.14481	-2.0404	-1.7819	-1.6841	-3.67422	-2.01916	-2.37425	6403	chr4:30722037-30734595:+	chr4	+	30722037	30734595	protocadherin 7 [Source:HGNC Symbol;Acc:HGNC:8659]	ASHG19AP1B10684690811	protein_coding	TGCTCTGAGTACAGCTGTCAAACCAATAACAAGTACAGCAAACAGATGCGTCTACATCCA	NM_002589
ENST00000374651	protein_coding	ZBTB40	7.25732	7.67266	6.87832	6.85169	7.28968	7.00344	4.50726	6.64707	5.25887	5.744	5.15218	5.82179	-4.00699	-3.44394	-3.70552	-5.39373	-3.22164	-3.64976	-6.13165	-4.08359	-4.88586	-4.96133	-4.88018	-3.9235	-3.70915	-2.7286	-3.1782	-4.16139	-2.82465	-2.78015	-3.32363	-2.90535	-3.23811	-3.82377	-3.03581	-3.02851	8368	chr1:22778344-22857650:+	chr1	+	22778344	22857650	zinc finger and BTB domain containing 40 [Source:HGNC Symbol;Acc:HGNC:29045]	ASHG19AP1B11721393411	protein_coding	AAGGTCCACAGAAGGAGGTGATTCTGAATTGCTGTGAGGGCAGAACACCCAAGGAGACAA	NM_001330398
ENST00000336689	protein_coding	ASAP3	8.67927	9.22267	8.4787	9.12444	7.94036	7.45699	7.50251	8.1889	7.64347	8.20236	7.60919	6.59179	-2.58503	-1.89393	-2.10514	-3.12099	-2.57095	-3.19621	-3.1364	-2.54176	-2.50126	-2.50297	-2.42317	-3.15351	-1.83453	-1.18179	-1.28964	-1.77914	-1.49517	-2.1747	-1.53083	-1.39574	-1.292	-1.50051	-1.6631	-2.4065	4050	chr1:23755056-23810671:-	chr1	-	23755056	23810671	ArfGAP with SH3 domain, ankyrin repeat and PH domain 3 [Source:HGNC Symbol;Acc:HGNC:14987]	ASHG19AP1B11752690611	protein_coding	AAGTGTGGAGTCAAGTATGGCTGCCTGACCATCTCACACAGCACGATAAACCGGCCCCCG	NM_017707
ENST00000295206	protein_coding	EN1	11.6796	10.7312	11.1044	12.2548	10.4119	10.0428	8.4727	6.00162	9.87931	8.5455	9.24253	9.45034	0.415335	-0.385404	0.520532	0.0093392	-0.0994135	-0.610372	-2.1662	-4.72904	-0.265417	-2.15984	-0.789828	-0.294954	0.638217	-0.316041	1.18043	0.298982	0.596292	0.55594	0.770877	-0.545302	1.24723	0.571162	0.506896	0.433274	2457	chr2:119599747-119605254:-	chr2	-	119599747	119605254	engrailed homeobox 1 [Source:HGNC Symbol;Acc:HGNC:3342]	ASHG19AP1B10021559011	protein_coding	AAAGATTTTATTATGTTCAGAAACCTGTAGTCTGAAATAAAGTGTACACTGTGCTCACGA	NM_001426
ENST00000306666	protein_coding	PTGER3	7.69859	8.81329	7.56776	7.37536	6.91142	7.11238	7.91968	8.59162	7.66528	8.65332	7.47506	7.23538	-3.56572	-2.30331	-3.01608	-4.87006	-3.5999	-3.54082	-2.71922	-2.13903	-2.47945	-2.05201	-2.5573	-2.50992	-2.08125	-1.21884	-1.72296	-1.8607	-1.98639	-1.93518	-1.76998	-1.43072	-1.74611	-1.583	-2.17052	-2.15264	2333	chr1:71436464-71513471:-	chr1	-	71436464	71513471	prostaglandin E receptor 3 [Source:HGNC Symbol;Acc:HGNC:9595]	ASHG19AP1B12655732511	protein_coding	GCCAGTGTTCCTCAACCTTGATGTGGAGCGACCATTTGGAAAGATAATGAAAGAACGGAG	NM_198719
NM_001348081	protein_coding	DLC1	5.49338	6.42604	5.9213	5.77913	5.88825	5.43928	4.34836	4.98186	4.83437	4.48352	4.64382	3.69452	-5.77093	-4.69056	-4.66254	-6.4663	-4.62307	-5.21392	-6.29055	-5.74879	-5.31035	-6.22182	-5.38854	-6.05077	-5.00747	-4.12475	-3.95039	-5.33888	-3.95562	-4.5725	-4.66757	-4.40936	-4.01365	-4.88364	-4.15539	-4.77157	7240	chr8:12940872-13462125:-	chr8	-	12940872	13462125		ASHG19AP1B12731638711	protein_coding	ACTCATGATTATCAGACAACACATTGGCAGTGAGTTCATCTGCTCTACTCTGCTTTGGAA	NM_001348081
ENST00000610401	protein_coding	SSBP3	12.0616	12.358	11.6236	12.3236	11.6776	12.077	14.1628	14.4232	12.4036	13.5031	12.1243	11.8362	0.797271	1.24136	1.03973	0.0782	1.16633	1.42383	3.52388	3.69253	2.25888	2.79773	2.09192	2.0909	3.72687	3.93481	2.77442	3.00165	2.70211	2.79558	3.6309	3.92568	2.8275	3.43037	2.64268	2.57313	3168	chr1:54691106-54872068:-	chr1	-	54691106	54872068	single stranded DNA binding protein 3 [Source:HGNC Symbol;Acc:HGNC:15674]	ASHG19AP1B12853833411	protein_coding	GATGAGTGTGTCCCCCCTTCTCCGAGACGCTGAGAGAGCAGGCATTGCAGGCGGGAAGAT
NM_001349779	protein_coding	DCAF6	5.15304	5.73666	4.49049	4.6248	4.99351	4.90918	7.35056	8.59478	7.55274	8.05787	6.62104	6.41168	-6.11127	-5.37994	-6.09335	-7.62062	-5.51781	-5.74402	-3.28834	-2.13588	-2.59199	-2.64746	-3.41132	-3.33362	-3.09763	-1.99112	-2.4699	-2.60225	-3.11007	-3.08496	-2.73478	-2.17761	-2.51825	-2.30039	-3.32397	-3.33746	3028	chr1:167905797-168045081:+	chr1	+	167905797	168045081		ASHG19AP1B10091826311	protein_coding	CTGAGGGAGGAGACTGTTGCTGATCTTTGGATGTTCTGGAAGAAGAGAATTTATCCAAAG	NM_001349779
ENST00000425117	protein_coding	UTP14A	8.46025	8.71492	8.06003	8.49618	8.2621	8.20695	6.60061	6.96458	5.74565	6.93183	6.43116	7.19159	-2.80406	-2.40168	-2.52381	-3.74924	-2.24921	-2.44625	-4.03829	-3.76607	-4.39907	-3.7735	-3.6012	-2.55371	-2.29303	-1.92826	-2.17606	-2.76132	-1.77231	-1.49898	-1.97232	-2.11445	-2.21572	-2.45526	-1.94578	-1.697	2403	chrX:129040097-129063737:+	chrX	+	129040097	129063737	UTP14A, small subunit processome component [Source:HGNC Symbol;Acc:HGNC:10665]	ASHG19AP1B10555163611	protein_coding	AGTGGAGTTACCTCTGAACAAAGAAGAGATTGAACGGGCAAGAACTCCCCTGGAGCAGGA	NM_001166221
ENST00000358923	protein_coding	PDE4D	3.99301	6.24831	5.00728	5.22799	5.39954	5.36412	4.20219	5.18386	3.61297	4.06043	3.27924	3.71345	-7.2713	-4.86829	-5.57656	-7.01743	-5.11177	-5.28908	-6.43672	-5.5468	-6.53176	-6.6449	-6.75312	-6.03185	-5.79448	-4.16802	-4.9765	-5.81917	-4.71063	-4.61318	-5.62876	-4.46484	-5.00369	-5.27474	-4.85065	-4.81313	2969	chr5:58269599-58335339:-	chr5	-	58269599	58335339	phosphodiesterase 4D [Source:HGNC Symbol;Acc:HGNC:8783]	ASHG19AP1B13459227211	protein_coding	TCCGAGCATGGCGGGAGGAGGCCTACCAGAAACTGGCCAGCGAGACCCTGGAGGAGCTGG	NM_001197222
ENST00000221132	protein_coding	TNFRSF10A	9.82018	9.23421	9.09382	9.02953	9.18502	9.07636	9.7811	10.0513	9.26017	10.6782	10.0302	10.5933	-1.44412	-1.88239	-1.49002	-3.21589	-1.32629	-1.57684	-0.857802	-0.679397	-0.884557	-0.027107	-0.00212565	0.848021	-0.12138	-0.158976	-0.155756	0.123021	0.482662	1.0944	0.0618762	-0.394243	-0.140462	0.396878	0.386409	0.956547	2714	chr8:23047965-23082639:-	chr8	-	23047965	23082639	TNF receptor superfamily member 10a [Source:HGNC Symbol;Acc:HGNC:11904]	ASHG19AP1B10003058711	protein_coding	GGGCAGCTCTCATCCTAAACAAATGTGTTATTTGGTACCTATGCAAAGATTTGGTTAAAA	NM_003844
ENST00000409190	protein_coding	SYNC	8.247	9.52372	7.69789	8.02986	8.04114	7.12173	4.67665	6.05809	5.93419	6.12369	4.62958	3.94888	-3.01731	-1.59289	-2.88595	-4.21556	-2.47018	-3.53147	-5.96225	-4.67257	-4.21053	-4.58164	-5.40278	-5.79641	-2.84116	-1.4316	-2.40128	-3.38702	-2.29261	-3.25878	-2.49235	-1.63276	-2.44768	-3.07026	-2.4894	-3.51063	3398	chr1:33145961-33168720:-	chr1	-	33145961	33168720	syncoilin, intermediate filament protein [Source:HGNC Symbol;Acc:HGNC:28897]	ASHG19AP1B11358300711	protein_coding	CAGTCTCAAGGGGCTGTTTAGAAATATATGGCCAAATCTGTAACCCGGAAACAGCAAAAA	NM_030786
ENST00000614657	protein_coding	TSPEAR	8.77028	9.85055	9.25915	10.4305	9.16233	9.38658	8.66786	9.36621	9.39879	9.43342	8.85077	9.03965	-2.49402	-1.26605	-1.32469	-1.81491	-1.34898	-1.26661	-1.97104	-1.36445	-0.745939	-1.27191	-1.18159	-0.705646	-1.20896	-0.314412	-0.00648411	-0.518016	-0.262859	0.0409654	-0.943241	-0.544234	0.014579	-0.251817	-0.390726	-0.0947984	4027	chr21:45917777-46131495:-	chr21	-	45917777	46131495	thrombospondin type laminin G domain and EAR repeats [Source:HGNC Symbol;Acc:HGNC:1268]	ASHG19AP1B12287045711	protein_coding	GCTGAATGCTGACCTCCCGGACATCATGAGTGTTGTTCTACCTGCGCCCCCTGGACATCC	NM_001272037
ENST00000468090	protein_coding	PDXK	8.63374	9.29484	8.27969	9.67195	8.71598	8.74186	7.81829	8.13671	7.77643	8.93322	8.86445	8.6119	-2.63057	-1.82176	-2.30415	-2.57348	-1.79534	-1.91133	-2.82061	-2.59395	-2.36829	-1.77211	-1.16791	-1.1334	-1.72246	-1.1568	-1.33586	-1.11785	-0.447781	-0.470553	-1.42517	-1.37145	-1.34227	-0.850808	-0.584922	-0.626029	7297	chr21:45138978-45182188:+	chr21	+	45138978	45182188	pyridoxal kinase [Source:HGNC Symbol;Acc:HGNC:8819]	ASHG19AP1B10560643711	protein_coding	ACTACGTGCTCACAGTGTGTGATCCAGTCTTGGGTGACAAGTGGGACGGCGAAGGCTCGA
ENST00000487082	protein_coding	PRKRA	6.96214	7.71682	6.85616	8.4563	6.47676	6.74154	5.73759	5.22739	6.31384	7.90194	5.92901	7.6408	-4.30217	-3.39978	-3.72768	-3.78912	-4.03455	-3.91166	-4.90131	-5.50326	-3.83088	-2.80339	-4.10335	-2.1045	-3.57086	-3.09797	-2.77836	-2.21366	-3.06854	-1.74189	-3.18941	-3.27761	-2.83713	-1.92653	-3.28236	-1.95466	1211	chr2:179296693-179315491:-	chr2	-	179296693	179315491	protein activator of interferon induced protein kinase EIF2AK2 [Source:HGNC Symbol;Acc:HGNC:9438]	ASHG19AP1B11264230811	protein_coding	GCCGCAGCGGGGCCGGAAGACAGTTTGGGGAAGATGATAACAGCTAAGCCAGGGAAAACA	NM_001139518
ENST00000341756	protein_coding	MPC1	8.28326	9.68888	8.02532	9.67892	8.26169	8.16991	5.68499	5.11092	9.10854	8.75127	9.90753	9.63308	-2.98105	-1.42772	-2.55852	-2.5665	-2.24963	-2.48329	-4.95391	-5.61974	-1.03618	-1.95406	-0.124828	-0.112213	-2.65365	-1.35088	-0.605231	-1.22802	0.172989	0.142746	-2.31518	-1.55598	-0.606449	-0.961016	0.0700624	0.0103917	976	chr6:166778407-166796501:-	chr6	-	166778407	166796501	mitochondrial pyruvate carrier 1 [Source:HGNC Symbol;Acc:HGNC:21606]	ASHG19AP1B12655875811	protein_coding	TGTCCGAAGCAAGGATTTCCGGGACTACCTCATGAGTAGCACTTCTGGGGCCCAGTAGCC
ENST00000383748	protein_coding	KRBOX1	9.59497	9.80114	8.75456	9.67666	10.4139	9.56626	7.72541	5.11201	10.4824	9.74134	12.2201	11.797	-1.66934	-1.31546	-1.82928	-2.56876	-0.0974198	-1.08693	-2.91349	-5.61865	0.337662	-0.96399	2.18772	2.05169	-1.16126	-1.24418	0.627712	-0.553879	2.45695	2.20685	-0.896894	-1.45539	0.665001	-0.284266	2.39043	2.00008	674	chr3:42977852-42984284:+	chr3	+	42977852	42984284	KRAB box domain containing 1 [Source:HGNC Symbol;Acc:HGNC:38708]	ASHG19AP1B10001863211	protein_coding	CACCTTAAACGATGTCAAATACACATTTTCTTTTTCTGTAGACTGGTAGATTTAATGTTT	NM_001205272
ENST00000380589	protein_coding	C20orf141	11.4081	12.1974	11.4444	12.421	11.6657	12.4637	11.8157	12.5701	11.5223	12.0198	11.6379	12.1572	0.143761	1.08078	0.860531	0.175626	1.15436	1.81049	1.17676	1.83949	1.37761	1.31446	1.60552	2.41189	1.7508	2.50945	2.14211	1.85461	2.3975	3.1423	1.81929	2.34836	2.19677	2.21236	2.32347	2.9039	730	chr20:2795657-2796479:+	chr20	+	2795657	2796479	chromosome 20 open reading frame 141 [Source:HGNC Symbol;Acc:HGNC:16134]	ASHG19AP1B12763098111	protein_coding	GGCCTGAGAGCCCCTCCCCACAACTCAGTGTCCTTCAAATATACAATGACCACCCTTCTT	NM_080739
NM_001170637	protein_coding	SRGAP2	9.62802	9.63196	9.1884	9.3612	9.27626	8.95094	7.23034	7.57973	7.50935	8.01346	8.2115	8.89729	-1.63629	-1.48464	-1.39544	-2.88423	-1.23506	-1.70225	-3.40856	-3.15092	-2.63537	-2.69188	-1.82086	-0.848009	-1.26585	-1.0895	-0.886108	-1.78485	-0.49843	-0.212807	-0.995241	-1.30484	-0.885316	-1.50656	-0.636514	-0.353417	6798	chr1:206516200-206637783:+	chr1	+	206516200	206637783		ASHG19AP1B11360896611	protein_coding	AGTGGGGGTCATGTAGCCGATATTTATCTTGCAAACATCAACAAGCAAAGGAAGCGTCCA	NM_001170637
ENST00000301327	protein_coding	MFSD3	6.48136	7.63057	6.90722	7.59414	6.88522	6.76209	7.35169	8.95762	7.89609	8.57651	7.62748	6.23677	-4.78294	-3.48604	-3.67662	-4.65129	-3.62609	-3.8911	-3.28722	-1.77304	-2.24863	-2.12882	-2.40488	-3.50853	-2.84935	-1.38896	-1.79272	-1.89733	-1.88995	-2.68717	-2.50119	-1.5922	-1.82167	-1.61991	-2.07136	-2.93383	1548	chr8:145734457-145736596:+	chr8	+	145734457	145736596	major facilitator superfamily domain containing 3 [Source:HGNC Symbol;Acc:HGNC:25157]	ASHG19AP1B14220140911	protein_coding	GCCAAGCACTGGAAACTGCTGCCTCTGTTGAGGTCGGTGCTGCGCTTCCGCCTCGGGGGC	NM_138431
ENST00000243344	protein_coding	TTC21B	7.72867	8.04466	6.81572	6.79075	7.67208	7.072	4.53644	5.1008	4.29757	6.09055	3.78472	4.70064	-3.53564	-3.07194	-3.76812	-5.45467	-2.83923	-3.58119	-6.10246	-5.62986	-5.84716	-4.61478	-6.24764	-5.04465	-3.31064	-2.84565	-3.46166	-3.97445	-2.70938	-3.13481	-2.93536	-3.01992	-3.51664	-3.64838	-2.9198	-3.38862	5482	chr2:166729872-166810353:-	chr2	-	166729872	166810353	tetratricopeptide repeat domain 21B [Source:HGNC Symbol;Acc:HGNC:25660]	ASHG19AP1B10868457111	protein_coding	TCAGTATTGTAAAGGACTGTATCTTTGGTACACTGGAGAACCAAATGATGCCCTTCGACA	NM_024753
ENST00000245838	protein_coding	THOC2	9.42178	9.37479	8.71231	9.38854	9.20651	8.86214	4.56299	5.6683	7.32439	7.33965	7.37513	8.32576	-1.84252	-1.74181	-1.87153	-2.85688	-1.3048	-1.79106	-6.07592	-5.06236	-2.82034	-3.36569	-2.65723	-1.41954	-1.76779	-1.60418	-1.2693	-2.08897	-0.828025	-0.593371	-1.46712	-1.79934	-1.27063	-1.80654	-0.973748	-0.74922	5609	chrX:122734413-122866904:-	chrX	-	122734413	122866904	THO complex 2 [Source:HGNC Symbol;Acc:HGNC:19073]	ASHG19AP1B10868497011	protein_coding	AGCACAGATAATGAAGACTTTCCATCAAGGTGAGATCGGACTGGAACTGTTCGGCTGCGA	NM_001081550
ENST00000392133	protein_coding	XRCC5	5.07436	6.88631	6.21642	6.37601	6.33249	6.62856	7.65942	9.0647	7.82696	8.77079	7.14498	7.01376	-6.18994	-4.23029	-4.36742	-5.86942	-4.17883	-4.02463	-2.97949	-1.66595	-2.31776	-1.93454	-2.88738	-2.73154	-2.83149	-1.4406	-2.00563	-1.84317	-2.39318	-2.23781	-2.48435	-1.64088	-2.03811	-1.56426	-2.59858	-2.47004	3761	chr2:216972187-217071026:+	chr2	+	216972187	217071026	X-ray repair cross complementing 5 [Source:HGNC Symbol;Acc:HGNC:12833]	ASHG19AP1B11637371211	protein_coding	GGGAGACAAGGACCACTGACAAGATATGCGTTTCAGGCGGCTCAAACACCACACGCTCCC
ENST00000362006	protein_coding	CCDC7	8.50967	9.80232	9.23771	10.0147	9.42003	9.44089	9.24455	9.92426	9.23198	9.73643	9.40779	9.97409	-2.75464	-1.31428	-1.34613	-2.23068	-1.09129	-1.21231	-1.39435	-0.806397	-0.912746	-0.968906	-0.624568	0.228791	-0.919779	-0.0381024	-0.113225	-0.466036	0.160864	0.681162	-0.668486	-0.274793	-0.0952659	-0.19716	0.0583586	0.55861	2133	chr10:32735068-32863492:+	chr10	+	32735068	32863492	coiled-coil domain containing 7 [Source:HGNC Symbol;Acc:HGNC:26533]	ASHG19AP1B12900777911	protein_coding	CCAGCAAGGCCAAACCGCCCAGTCACCCGACTTCCCACAGTCTCAGCAGGTACACAGGGC	NM_145023
ENST00000426034	protein_coding	C3orf18	5.05982	6.28744	5.74793	6.71315	5.90919	6.46117	7.96879	8.20769	6.46832	7.14613	6.84756	6.54288	-6.20449	-4.82916	-4.83591	-5.53227	-4.60212	-4.19203	-2.67012	-2.52296	-3.6764	-3.55921	-3.1848	-3.20242	-2.55068	-2.25729	-3.14268	-3.23185	-2.72599	-2.61398	-2.22004	-2.43392	-3.20182	-2.91476	-2.93564	-2.85643	2486	chr3:50595456-50605096:-	chr3	-	50595456	50605096	chromosome 3 open reading frame 18 [Source:HGNC Symbol;Acc:HGNC:24837]	ASHG19AP1B14065258511	protein_coding	GCCTCTCCAACTGAGCTCGGCGCCGGGAGAGGATTAACACCCAGGAAGGCAGGGGGCTCC	NM_001171740
ENST00000497986	protein_coding	ATPIF1	12.2267	12.996	12.0637	12.9988	12.2032	12.4557	9.58468	9.20861	12.0059	11.3838	11.9719	12.2709	0.962409	1.87942	1.47987	0.753421	1.69193	1.80249	-1.05423	-1.52205	1.86119	0.678437	1.93952	2.52564	1.28103	2.00987	2.68309	1.71642	2.82103	3.20891	1.37903	1.81996	2.73614	2.05037	2.76704	2.96819	599	chr1:28562620-28564616:+	chr1	+	28562620	28564616	ATP synthase inhibitory factor subunit 1 [Source:HGNC Symbol;Acc:HGNC:871]	ASHG19AP1B11784216511	protein_coding	GTGGGGCCTTCGGAAAGAGAGAGCAGGCTGAAGAGGAACGATATTTCCGACATTACAGGT	NM_178190
ENST00000401089	protein_coding	SZRD1	8.19572	9.60148	8.7575	9.57856	8.89001	9.21561	7.6138	7.75687	8.21415	8.65379	9.11429	9.36921	-3.06859	-1.51512	-1.82634	-2.66686	-1.6213	-1.43759	-3.02511	-2.97379	-1.93058	-2.05154	-0.918066	-0.376082	-2.04668	-1.06746	-0.877519	-1.32664	-0.227253	0.188669	-1.74003	-1.28072	-0.877035	-1.05708	-0.35278	0.0600406	3447	chr1:16693720-16724640:+	chr1	+	16693720	16724640	SUZ RNA binding domain containing 1 [Source:HGNC Symbol;Acc:HGNC:30232]	ASHG19AP1B10492205011	protein_coding	CTGGGAAGAGGCGGCAGACAGCGGGCAGGAAATCCAAATCTCCTCCCAAAGTGCCCATTG	NR_073502
ENST00000380584	protein_coding	ELN	8.29445	8.81566	8.24842	8.80973	8.48438	8.77003	8.90486	9.36529	8.51371	9.42399	8.68263	9.44066	-2.96986	-2.30094	-2.33542	-3.43569	-2.02693	-1.88317	-1.73405	-1.36537	-1.63102	-1.28134	-1.34973	-0.304632	-1.22349	-0.758609	-0.94065	-0.988988	-0.648954	0.112016	-0.955343	-0.97993	-0.941382	-0.719574	-0.791483	-0.0185646	3214	chr7:73442488-73484237:+	chr7	+	73442488	73484237	elastin [Source:HGNC Symbol;Acc:HGNC:3327]	ASHG19AP1B13690449711	protein_coding	CTCCTGGCGTTGGCGTGGCTCCCGGCATTGGCCCTGGTGGAGTTGCAGGAGCTGCAGCTG	NM_001278916
ENST00000622785	protein_coding	MND1	8.62731	8.64046	7.13539	9.48911	8.61472	8.76513	4.53849	6.36728	6.22493	5.6215	5.91376	7.62057	-2.637	-2.47614	-3.44845	-2.75631	-1.8966	-1.88806	-6.10041	-4.36338	-3.9198	-5.08384	-4.1186	-2.12473	-2.5118	-2.13094	-2.66496	-2.49421	-1.61642	-1.00155	-2.1816	-2.31573	-2.71865	-2.19785	-1.7857	-1.17648	830	chr4:154265801-154336247:+	chr4	+	154265801	154336247	meiotic nuclear divisions 1 [Source:HGNC Symbol;Acc:HGNC:24839]	ASHG19AP1B11662500711	protein_coding	GGCCAAGCAAATAAAGTAGCCAAAGAAGCTGCTAACAGATGGACTGATAACATATTCGCA	NM_001253861
ENST00000374118	protein_coding	KIF12	6.90154	8.57312	7.81267	7.88636	7.73911	7.98899	9.15295	9.92337	8.69365	9.38232	8.36506	8.00879	-4.36277	-2.54348	-2.77117	-4.35907	-2.7722	-2.6642	-1.48595	-0.807289	-1.45107	-1.32301	-1.66729	-1.73651	-1.30181	-0.428599	-0.965125	-1.15705	-1.11646	-1.12704	-1.02898	-0.654994	-0.966199	-0.892714	-1.28301	-1.30847	2001	chr9:116853920-116861337:-	chr9	-	116853920	116861337	kinesin family member 12 [Source:HGNC Symbol;Acc:HGNC:21495]	ASHG19AP1B12813591511	protein_coding	GCTCAGGGACCCGGACTCTGCAGTTTCTCCTGCACTGTTTTCACCTTTGGCCAGACGGGC	NM_138424
ENCT00000283884	protein_coding	CATG00000058910.1	6.12134	7.6958	7.16915	5.72596	7.33893	7.37391	7.72444	8.53157	7.1204	7.51418	6.93025	7.00943	-5.14297	-3.4208	-3.41469	-6.51946	-3.17239	-3.27929	-2.91446	-2.19909	-3.02433	-3.19116	-3.10211	-2.73587	-2.63543	-1.68431	-2.20634	-3.05423	-2.13682	-1.98214	-2.29831	-1.87495	-2.24673	-2.74073	-2.32768	-2.19952	6543	chr22:50600923-50607465:-	chr22	-	50600923	50607465	At least 1 of the 10 top ranked transcript is CPAT coding and max ORF size >=300, NOT annotated as nonCoding in GENCODE	ASHG19AP1B10013342911	protein_coding	AGTACTCCCTGGAGTTGTGACCACAGATCTTAGCATCACCCACAAGTTTAGTAAACAGAC
ENST00000524377	protein_coding	NTRK1	6.32023	6.31126	5.76359	7.46737	5.71835	4.83724	9.86159	10.3999	8.01623	9.41963	7.64419	5.96974	-4.94407	-4.80534	-4.82025	-4.77805	-4.79297	-5.81595	-0.777309	-0.330754	-2.1285	-1.2857	-2.38817	-3.77555	-0.69914	-0.267279	-1.92089	-1.16289	-2.13862	-3.46162	-0.461664	-0.49761	-1.95249	-0.897146	-2.33039	-3.71541	2432	chr1:156830686-156851434:+	chr1	+	156830686	156851434	neurotrophic receptor tyrosine kinase 1 [Source:HGNC Symbol;Acc:HGNC:8031]	ASHG19AP1B12528637811	protein_coding	CTCCTTCTCGCCGGTGGACACTAACAGCACATCTGGAGACCCGGTGGAGAAGAAGGACGA	NM_002529
ENST00000614911	protein_coding	HIST1H3E	5.99648	6.43071	5.37875	7.31889	5.41458	5.78884	6.67653	7.0342	6.49368	7.53071	6.26525	6.76293	-5.26783	-4.68589	-5.20509	-4.92654	-5.09673	-4.86436	-3.96237	-3.69646	-3.65105	-3.17463	-3.76711	-2.98236	-3.47222	-3.10796	-3.22822	-2.79955	-3.28388	-2.63605	-3.09106	-3.28909	-3.28482	-2.48986	-3.49964	-2.87943	462	chr6:26225383-26225844:+	chr6	+	26225383	26225844	histone cluster 1 H3 family member e [Source:HGNC Symbol;Acc:HGNC:4769]	ASHG19AP1B10010433911	protein_coding	TGGGGAGAGGGCGTGAATTGTTTTGAGTACAAACCTTAAATCCAAAGGCTCTTCTCAGAG	NM_003532
ENST00000367098	protein_coding	IL20	7.44586	8.38841	8.03229	8.65691	8.10182	8.2477	8.10661	9.0299	8.46432	9.04397	8.24812	8.40235	-3.81845	-2.72819	-2.55155	-3.58851	-2.40949	-2.40549	-2.53229	-1.70075	-1.6804	-1.66137	-1.78424	-1.34294	-2.03655	-1.12488	-1.0512	-1.32457	-1.06325	-0.778529	-1.73011	-1.34047	-1.05075	-1.05537	-1.22589	-0.944475	1553	chr1:207038699-207042568:+	chr1	+	207038699	207042568	interleukin 20 [Source:HGNC Symbol;Acc:HGNC:6002]	ASHG19AP1B11588160311	protein_coding	ACGGGAGGCTTGGCAGTTTTTCTTACTCCTGTGGTCTCCAGATTTCAGGCCTAAGATGAA
ENST00000380573	protein_coding	ADRA1A	5.79522	6.62789	5.7536	6.21837	5.76536	6.44632	6.27674	6.68797	5.45911	6.5437	5.56238	6.44559	-5.46909	-4.48871	-4.83024	-6.02706	-4.74596	-4.20687	-4.36216	-4.04269	-4.68561	-4.16163	-4.46998	-3.2997	-3.81197	-3.24853	-3.75611	-3.81177	-3.60138	-2.68313	-3.4277	-3.42905	-3.82004	-3.49131	-3.81247	-2.92891	2548	chr8:26627543-26724790:-	chr8	-	26627543	26724790	adrenoceptor alpha 1A [Source:HGNC Symbol;Acc:HGNC:277]	ASHG19AP1B10012667111	protein_coding	CATCAGTGGTGGAGGGGTGAGTCAGCGGGTGCAAAAGGACAAGGATTTGGTGCCTCGGAG	NM_000680
ENST00000403461	protein_coding	CEACAM1	6.96837	6.13346	6.85423	8.06594	7.02833	7.66497	4.89426	5.97379	5.91817	6.63001	6.58002	7.39761	-4.29593	-4.98314	-3.72961	-4.17949	-3.48298	-2.98823	-5.74465	-4.75687	-4.22656	-4.07532	-3.45234	-2.34768	-3.84561	-3.86558	-2.95679	-3.12647	-2.46758	-1.6327	-3.45658	-4.09738	-3.01652	-2.81544	-2.67488	-1.83743	1263	chr19:43013244-43032532:-	chr19	-	43013244	43032532	carcinoembryonic antigen related cell adhesion molecule 1 [Source:HGNC Symbol;Acc:HGNC:1814]	ASHG19AP1B11522896211	protein_coding	ACTGGCTGCAACAGGACCACAGTCAAGACGATCATAGTCACTGATAATGCTCTACCACAA	NM_001184816
ENST00000376608	protein_coding	LRCOL1	4.89209	5.56586	5.49124	6.16652	4.54954	5.20317	8.27483	8.96449	7.29361	8.1241	6.41835	4.34428	-6.37222	-5.55074	-5.0926	-6.07891	-5.96177	-5.45002	-2.36407	-1.76617	-2.85111	-2.58123	-3.61401	-5.40102	-2.27709	-1.6651	-2.57435	-2.45885	-3.35525	-4.42531	-1.95651	-1.85732	-2.62524	-2.16312	-3.56968	-4.6321	778	chr12:133179755-133186960:-	chr12	-	133179755	133186960	leucine rich colipase like 1 [Source:HGNC Symbol;Acc:HGNC:44160]	ASHG19AP1B13172992111	protein_coding	ACCTGTCCCATAAGGGCATCGGGGAGCCATGCAGGAGACACGAGGAGTGCCAGAGCAACT	NM_001195520
ENST00000358373	protein_coding	GRM8	9.29192	9.48881	8.89659	9.88969	8.7266	8.69183	12.0771	12.2565	10.3328	11.8362	9.79185	9.12702	-1.97238	-1.62779	-1.68725	-2.35573	-1.78472	-1.96137	1.43823	1.52588	0.188066	1.13088	-0.240507	-0.618275	1.5679	1.67952	0.535809	1.25416	0.184827	-0.138865	1.63905	1.45983	0.570025	1.54942	0.0808499	-0.278246	3850	chr7:126078669-126892435:-	chr7	-	126078669	126892435	glutamate metabotropic receptor 8 [Source:HGNC Symbol;Acc:HGNC:4600]	ASHG19AP1B10693778411	protein_coding	GGACCTGCCCTGGTGGAATCCGGACTTGCCCCGCCGAGATGACGAGGAATAATTCTGCTA	NM_001127323
ENST00000169298	protein_coding	ST6GAL1	11.9778	12.2137	11.9199	12.5713	12.1332	12.6467	12.81	12.5032	12.4557	12.9543	13.323	12.8748	0.713507	1.09708	1.33605	0.325886	1.62188	1.99349	2.17105	1.7725	2.31099	2.24893	3.29066	3.12947	2.61901	2.47396	2.90436	2.58658	3.68519	3.67051	2.61969	2.31288	2.95483	2.99311	3.63298	3.38942	4645	chr3:186648274-186796341:+	chr3	+	186648274	186796341	ST6 beta-galactoside alpha-2,6-sialyltransferase 1 [Source:HGNC Symbol;Acc:HGNC:10860]	ASHG19AP1B12905489111	protein_coding	CGGAGGCGACTCGCTTCCTTCCCGCCCCTCCGCCGCGCTCTTCTTCCTTCCTTCTCCAGT	NM_173216
ENST00000375281	protein_coding	SP5	8.6742	9.14253	8.56565	5.85546	6.92597	5.07658	6.02769	6.7437	6.2018	5.02041	4.91951	5.36454	-2.59011	-1.97407	-2.01819	-6.38997	-3.58534	-5.57662	-4.61121	-3.98696	-3.94292	-5.68492	-5.11285	-4.38076	-2.27238	-1.65471	-1.68089	-4.9948	-3.15572	-3.85818	-1.95108	-1.84746	-1.70475	-4.59187	-3.37065	-4.10291	2033	chr2:171571861-171574588:+	chr2	+	171571861	171574588	Sp5 transcription factor [Source:HGNC Symbol;Acc:HGNC:14529]	ASHG19AP1B10006557111	protein_coding	TGATCAGCAGTTGCAGCGTGAAAATAAATACTTTAACTCAGGGGTCACTACAGGAAGACC	NM_001003845
ENST00000256689	protein_coding	SLC38A2	15.9194	15.5302	15.1637	15.1436	15.7175	15.3146	11.2355	9.48172	13.931	12.5932	13.7118	14.6387	4.65508	4.41356	4.57986	2.89813	5.20617	4.66139	0.596571	-1.24894	3.78627	1.8879	3.67947	4.89336	4.73917	4.44177	5.23695	3.47969	5.63599	5.78203	4.56406	4.50563	4.96076	3.93837	5.66528	5.51354	4888	chr12:46751972-46766650:-	chr12	-	46751972	46766650	solute carrier family 38 member 2 [Source:HGNC Symbol;Acc:HGNC:13448]	ASHG19AP1B10015621511	protein_coding	AATTCTAGTATGGCTTGTTGGCAAAGAGTGCTACACCGTTTCAATGAAACAATGTATGTT	NM_018976
ENST00000320805	protein_coding	NFATC2IP	11.4922	11.641	11.1839	12.282	11.2532	11.3372	9.05279	7.95287	9.86948	11.3406	11.0931	11.4177	0.227854	0.524436	0.600034	0.0365813	0.741887	0.683997	-1.58612	-2.77779	-0.275248	0.635317	1.06077	1.67237	0.588957	0.663741	1.22778	1.36679	1.91012	2.26122	0.72682	0.41688	1.2914	1.67574	1.84589	2.04724	4569	chr16:28962258-28978418:+	chr16	+	28962258	28978418	nuclear factor of activated T cells 2 interacting protein [Source:HGNC Symbol;Acc:HGNC:25906]	ASHG19AP1B11601613311	protein_coding	CAGGGGATGAGGAAGAGGCAGAGCTGGCAGATTCGAGTGGTCTCTACCATGAGGGCTCCC	NM_032815
ENST00000368356	protein_coding	FDPS	8.16463	8.5396	7.7832	9.59527	8.37071	8.43237	5.12671	5.83603	6.52171	7.25326	7.75	7.63514	-3.09967	-2.57701	-2.80064	-2.65015	-2.14061	-2.22083	-5.51219	-4.89463	-3.62301	-3.45207	-2.28236	-2.11016	-2.85135	-2.31325	-2.154	-1.9961	-1.20974	-1.16443	-2.50397	-2.49118	-2.19236	-1.71667	-1.37334	-1.34877	1431	chr1:155278643-155290456:+	chr1	+	155278643	155290456	farnesyl diphosphate synthase [Source:HGNC Symbol;Acc:HGNC:3631]	ASHG19AP1B13641883511	protein_coding	CCGCCAACAAGCGGGACCGAGCAGGAATCCGTATCTGGGAACAGGATGCCCCTGTCCCGC	NM_002004
ENST00000369851	protein_coding	GNAI3	8.92936	8.83814	8.69848	7.66817	8.71841	7.73271	5.82453	5.23132	8.10167	5.23263	7.23275	6.99911	-2.33495	-2.27846	-1.88536	-4.57726	-1.79291	-2.92049	-4.81437	-5.49933	-2.04306	-5.4727	-2.79961	-2.74618	-2.097	-2.13147	-0.962057	-3.95659	-1.21018	-1.83071	-1.78501	-2.31666	-0.963408	-3.63194	-1.37374	-2.04576	27174	chr1:110091233-110160943:+	chr1	+	110091233	110160943	G protein subunit alpha i3 [Source:HGNC Symbol;Acc:HGNC:4387]	ASHG19AP1B10022002611	protein_coding	GTGTATAGTGTTTTGCATCCATTCTTTTACCTAACTTTATATTGTAAACATTTCCACATC	NM_006496
ENST00000389677	protein_coding	FAXC	7.06119	8.11592	7.46254	8.00932	7.46683	7.98345	8.48131	9.15798	8.12727	9.01537	7.94523	7.81769	-4.20312	-3.00069	-3.1213	-4.2361	-3.04448	-2.66975	-2.15759	-1.57268	-2.01745	-1.68996	-2.08712	-1.9276	-1.84465	-1.11677	-1.46628	-1.46196	-1.48781	-1.25147	-1.54043	-1.33238	-1.47753	-1.19146	-1.65608	-1.43838	11508	chr6:99719045-99797531:-	chr6	-	99719045	99797531	failed axon connections homolog [Source:HGNC Symbol;Acc:HGNC:20742]	ASHG19AP1B11805882111	protein_coding	CATCATCGCTTTCCCTTTGCAGGATTACGGTGGGATCATGGCAGGGCTGGGCTCCGATCC	NM_001346533
ENST00000248975	protein_coding	YWHAH	10.2141	10.5633	10.1225	11.2142	10.7179	10.9059	7.13448	7.44978	8.14367	8.71093	9.3851	10.0101	-1.05022	-0.553275	-0.461341	-1.03124	0.206544	0.252681	-3.50443	-3.28088	-2.00106	-1.9944	-0.647259	0.264846	-0.808409	-0.350417	-0.0348581	-0.433889	0.841903	1.25878	-0.559093	-0.578255	-0.0175028	-0.163847	0.757504	1.1112	1825	chr22:32340447-32353590:+	chr22	+	32340447	32353590	tyrosine 3-monooxygenase/tryptophan 5-monooxygenase activation protein eta [Source:HGNC Symbol;Acc:HGNC:12853]	ASHG19AP1B11893400811	protein_coding	GCTATGAAGGCGGTGACAGAGCTGAATGAACCTCTCTCCAATGAAGATCGAAATCTCCTC	NM_003405
ENST00000332900	protein_coding	TMEM105	17.2005	11.4082	13.1035	11.6966	9.36935	8.4015	17.2621	14.7064	14.7558	13.5376	10.8489	8.13752	5.93623	0.291637	2.51964	-0.548794	-1.14197	-2.25169	6.62321	3.97571	4.61105	2.83228	0.816492	-1.60778	7.32023	4.0838	4.91515	2.96451	1.14682	-0.894104	7.04198	4.08728	4.72458	3.38663	1.07214	-1.06775	3321	chr17:79285070-79304474:-	chr17	-	79285070	79304474	transmembrane protein 105 [Source:HGNC Symbol;Acc:HGNC:26794]	ASHG19AP1B11949077111	protein_coding	CCGGCCACCCCACACCAAGGAGCTTTCAGGGCAGGAAATGTGATCGGGCAGCTGATTTAT	NM_178520
ENST00000374012	protein_coding	PHF20	7.2982	7.56548	6.77489	7.36415	6.85176	6.91722	6.58778	7.49427	6.92996	7.85746	6.42556	6.26914	-3.96611	-3.55112	-3.80895	-4.88127	-3.65955	-3.73597	-4.05112	-3.23638	-3.21477	-2.84787	-3.6068	-3.47616	-3.00799	-2.38519	-2.48148	-2.53256	-2.63293	-2.60022	-2.65133	-2.55865	-2.52769	-2.23275	-2.8437	-2.84311	5922	chr20:34359905-34538303:+	chr20	+	34359905	34538303	PHD finger protein 20 [Source:HGNC Symbol;Acc:HGNC:16098]	ASHG19AP1B10372948711	protein_coding	TTGAGAAGGAGTTGGATGTGTTGGAGAGCTGGCTGGACTACACTGGGGAACTGGAGCCCC	NM_016436
ENST00000354313	protein_coding	ITPK1	7.10677	8.10211	7.02542	7.48101	6.84896	7.14541	7.79691	8.66594	7.20441	8.14502	6.99363	6.5775	-4.15753	-3.01449	-3.55842	-4.76442	-3.66235	-3.50779	-2.842	-2.06472	-2.94032	-2.56031	-3.03873	-3.1678	-2.35474	-1.46282	-2.21652	-2.27696	-2.3171	-2.3278	-2.03346	-1.6631	-2.2565	-1.98663	-2.51604	-2.56388	2803	chr14:93403259-93582263:-	chr14	-	93403259	93582263	inositol-tetrakisphosphate 1-kinase [Source:HGNC Symbol;Acc:HGNC:6177]	ASHG19AP1B11871274211	protein_coding	GGCAGCACGCCGTCATTGACATCAATGCCTTCCCAGGGGACTGCCAAGTGTGCTTTATAG
ENST00000599223	protein_coding	IRF3	10.5317	10.7829	10.0099	11.726	9.84008	9.93868	11.9701	12.1477	10.9516	12.3556	11.5442	10.4305	-0.732607	-0.33371	-0.573955	-0.51943	-0.671237	-0.714512	1.33116	1.41705	0.806912	1.6503	1.51188	0.685237	1.64056	1.79239	1.27574	1.93984	1.799	1.14885	1.71221	1.57724	1.3365	2.31193	1.74185	1.00962	1055	chr19:50162836-50168962:-	chr19	-	50162836	50168962	interferon regulatory factor 3 [Source:HGNC Symbol;Acc:HGNC:6118]	ASHG19AP1B12811052811	protein_coding	CAGCTGCCCGCACGCCCCGACCTTCCATCGTAGGCCGGACCATGGGAACCCCAAAGCCAC	NM_001197124
ENST00000465269	protein_coding	HDAC6	7.36162	8.16787	7.70236	7.98475	7.87756	8.15069	6.20968	7.06091	7.37635	7.63873	7.92656	7.73219	-3.90269	-2.94873	-2.88148	-4.26067	-2.63375	-2.50251	-4.42923	-3.66975	-2.76838	-3.0666	-2.1058	-2.01311	-3.14207	-2.26466	-1.82382	-2.54347	-1.34576	-1.23715	-2.77329	-2.44327	-1.85299	-2.24384	-1.51384	-1.42444	1139	chrX:48660471-48664262:+	chrX	+	48660471	48664262	histone deacetylase 6 [Source:HGNC Symbol;Acc:HGNC:14064]	ASHG19AP1B13215548211	protein_coding	GCCGAAAGGGCAGGTTCGTGAAGGAATGGGGTCTGGGCTGGGCTTAGAGGGTCTGGGAAT	NM_001321231
ENST00000373043	protein_coding	C1orf122	7.53961	8.68634	7.78737	8.81962	7.78537	8.0667	7.43538	8.53407	7.85342	8.65519	7.62786	7.40663	-3.7247	-2.43026	-2.79647	-3.42581	-2.72594	-2.5865	-3.20352	-2.19659	-2.29131	-2.05014	-2.4045	-2.33866	-2.4407	-1.3087	-1.52189	-1.57986	-1.55629	-1.45726	-2.11482	-1.5151	-1.53577	-1.30557	-1.72448	-1.65502	2229	chr1:38272651-38275124:+	chr1	+	38272651	38275124	chromosome 1 open reading frame 122 [Source:HGNC Symbol;Acc:HGNC:24789]	ASHG19AP1B12757997711	protein_coding	TCCTCGGTACATATTTCCAGTTCCGGATTCCTTGGTGAGCCTGGACAAGCCCCTCCCGCT
ENST00000313349	protein_coding	SERTAD2	7.85669	8.41413	7.53338	7.87266	7.3416	7.38533	9.5962	10.3154	8.23435	9.43229	7.87834	7.37456	-3.40762	-2.70248	-3.05046	-4.37276	-3.16972	-3.26787	-1.0427	-0.415282	-1.91038	-1.27304	-2.15402	-2.37074	-0.786742	-0.1464	-1.37062	-1.11386	-1.57427	-1.75067	-0.540105	-0.382563	-1.37899	-0.84726	-1.7437	-1.96445	5549	chr2:64858755-64881047:-	chr2	-	64858755	64881047	SERTA domain containing 2 [Source:HGNC Symbol;Acc:HGNC:30784]	ASHG19AP1B12402251211	protein_coding	GGCGGAAACCCCTCCTGATGCGTTAGTTCCCAGGTGGAGCTGCATGTGATATATGTTGGG	NM_014755
ENST00000258091	protein_coding	CCT7	17.1355	15.8624	16.1907	16.3245	13.8572	11.1213	17.762	19.2764	17.3461	18.2207	15.8898	12.1034	5.87122	4.7458	5.60684	4.07911	3.34588	0.468091	7.1231	8.54578	7.20139	7.51539	5.85746	2.35808	7.62889	8.64581	7.61404	7.64286	6.09057	2.70269	7.75737	8.06843	7.61339	7.97087	6.16853	2.48409	1916	chr2:73461366-73480132:+	chr2	+	73461366	73480132	chaperonin containing TCP1 subunit 7 [Source:HGNC Symbol;Acc:HGNC:1622]	ASHG19AP1B12361247011	protein_coding	TCTCTTCCTCTCCCGGCCCAAGCTTCTGGGTATTTCTATTGCGCGAGGCATTGTGGGTTG	NM_006429
ENST00000328862	protein_coding	PDE9A	7.1373	7.9824	7.12523	8.2756	7.64095	7.96011	8.19735	9.10775	8.24373	9.38505	8.24148	8.2464	-4.12701	-3.1342	-3.45861	-3.96983	-2.87036	-2.69309	-2.44155	-1.62291	-1.901	-1.32029	-1.79088	-1.4989	-2.05099	-1.1891	-1.47907	-1.10694	-1.23193	-0.975804	-1.74409	-1.40301	-1.49128	-0.840414	-1.39505	-1.14839	1956	chr21:44073889-44195619:+	chr21	+	44073889	44195619	phosphodiesterase 9A [Source:HGNC Symbol;Acc:HGNC:8795]	ASHG19AP1B10445768311	protein_coding	GACCTGTGGCCATCAAGCAACTCTCCGCTGGTGTCGAGGACAAGAGAACCACAAGCCGTG	NM_001001583
ENST00000620094	protein_coding	ZNF205	10.4142	11.2544	9.88961	10.9962	10.2341	10.7138	10.6845	11.008	10.0214	10.9371	10.4411	10.6948	-0.850133	0.137848	-0.694235	-1.24925	-0.277245	0.0606025	0.0455503	0.277378	-0.123359	0.231767	0.408749	0.949539	0.66613	1.2093	0.619258	0.673501	1.10615	1.57248	0.796062	0.980387	0.658008	0.960504	1.03075	1.41823	2309	chr16:3162580-3170516:+	chr16	+	3162580	3170516	zinc finger protein 205 [Source:HGNC Symbol;Acc:HGNC:12996]	ASHG19AP1B14005348011	protein_coding	CAGGTGCCCCCTCTGCCTCCACCCCGGTGAGAAGGGGGTGCTGGGGAGGGCATCTGGATC	NM_001278158
ENST00000505036	protein_coding	NDUFC1	6.76788	8.30877	7.00777	7.49826	6.78139	7.16624	5.36223	7.02592	6.85138	7.13625	7.22382	7.29218	-4.49642	-2.80783	-3.57607	-4.74716	-3.72992	-3.48695	-5.27667	-3.70474	-3.29335	-3.56908	-2.80854	-2.45312	-3.83443	-2.18768	-2.42779	-3.04107	-2.19689	-1.87934	-3.4463	-2.36803	-2.47603	-2.72911	-2.39481	-2.09525	809	chr4:140211092-140222358:-	chr4	-	140211092	140222358	NADH:ubiquinone oxidoreductase subunit C1 [Source:HGNC Symbol;Acc:HGNC:7705]	ASHG19AP1B13286429111	protein_coding	TGTCGTATCGACAGAAGGCTGAGGCCGGGGTGCTAGAGAACCTTGCCGTGCTGGAATTCA	NM_002494
ENST00000629362	protein_coding	COBLL1	9.6633	9.77371	9.36241	9.79359	9.76239	9.7655	7.00606	7.39345	7.86085	8.36272	8.5433	10.2201	-1.60101	-1.34289	-1.22143	-2.45184	-0.748924	-0.887697	-3.63285	-3.33721	-2.28387	-2.34261	-1.48906	0.474811	-1.28539	-1.01982	-0.656981	-1.39619	-0.0720392	0.94876	-1.0137	-1.2371	-0.657715	-1.12609	-0.187689	0.819333	3868	chr2:165542414-165698678:-	chr2	-	165542414	165698678	cordon-bleu WH2 repeat protein like 1 [Source:HGNC Symbol;Acc:HGNC:23571]	ASHG19AP1B12095557911	protein_coding	AGTCATCTTTACAAGAGTCCTGCCAAATATCACAAAACCTAGATATTATGAAGGAGAAAG	NM_001278458
NM_001184703	protein_coding	GYG2	6.96104	7.90927	7.41046	8.48199	6.95472	7.01593	8.05734	8.23937	7.69898	8.52831	7.64265	6.76102	-4.30327	-3.20734	-3.17338	-3.76343	-3.55659	-3.63727	-2.58157	-2.49128	-2.44574	-2.17702	-2.38971	-2.98428	-2.19952	-1.80533	-1.76417	-1.76234	-1.85825	-2.27414	-1.8801	-1.99425	-1.79009	-1.48323	-2.03906	-2.50695	3182	chrX:2746863-2800861:+	chrX	+	2746863	2800861		ASHG19AP1B13893698211	protein_coding	CGCGCCCACTGCCCGCGGCGCCACTGACCATGTCGGAGACAGAGTTTCACCATGGTGCCC	NM_001184703
ENST00000292377	protein_coding	GPC2	12.0007	10.413	10.3597	10.8101	10.7392	9.82247	8.54481	6.37464	9.2965	8.50037	8.94761	9.1508	0.736348	-0.703559	-0.224109	-1.43532	0.227878	-0.830722	-2.0941	-4.35602	-0.848221	-2.20496	-1.08475	-0.594496	0.926128	-0.593163	0.497324	-0.769416	0.715969	0.292221	1.03864	-0.815772	0.533056	-0.498088	0.632076	0.168329	2532	chr7:99767229-99774990:-	chr7	-	99767229	99774990	glypican 2 [Source:HGNC Symbol;Acc:HGNC:4450]	ASHG19AP1B10015166511	protein_coding	ACTCCATGTTTCAGTGTTTGAGTCCATGTTTATTCTGCAAATAAATGGTAATGTATTGGA	NM_152742
ENST00000319363	protein_coding	IL17RA	8.98746	9.71756	8.85776	9.59042	9.25359	9.2537	8.30635	9.35893	8.32682	9.03647	8.77983	8.88134	-2.27685	-1.39904	-1.72608	-2.655	-1.25772	-1.39949	-2.33255	-1.37173	-1.81791	-1.66887	-1.25253	-0.863956	-1.30443	-0.385319	-0.771262	-1.07927	-0.255122	-0.107016	-1.03179	-0.613215	-0.772278	-0.812201	-0.383041	-0.24329	8607	chr22:17565849-17596583:+	chr22	+	17565849	17596583	interleukin 17 receptor A [Source:HGNC Symbol;Acc:HGNC:5985]	ASHG19AP1B10009299411	protein_coding	TTCATCACGGGCATCTCCATCCTGCTGGTGGGCTCCGTCATCCTGCTCATCGTCTGCATG	NM_014339
ENST00000020673	protein_coding	PSD	8.74201	9.73786	8.84513	9.40827	8.8181	9.14898	8.30299	9.42074	8.5149	9.23157	8.91806	8.84371	-2.5223	-1.37874	-1.73871	-2.83716	-1.69321	-1.50422	-2.33591	-1.30992	-1.62982	-1.47376	-1.1143	-0.901582	-1.4261	-0.343921	-0.683238	-1.00006	-0.374908	-0.171661	-1.1452	-0.571617	-0.684146	-0.734058	-0.508908	-0.310531	4183	chr10:104162376-104178901:-	chr10	-	104162376	104178901	pleckstrin and Sec7 domain containing [Source:HGNC Symbol;Acc:HGNC:9507]	ASHG19AP1B13487063111	protein_coding	CGGGAGCCGCGCTGCCTTCACAGCTCAGCTGGGCCCAGCCTCTCCTCTGTCTCTCCTCGG	NM_002779
ENST00000373210	protein_coding	AGO4	8.69263	8.56308	7.99527	8.9386	8.38552	8.33124	7.4991	8.32873	7.16984	8.09644	7.49262	7.71711	-2.57168	-2.55352	-2.58857	-3.30682	-2.12579	-2.32196	-3.13981	-2.40193	-2.97489	-2.60889	-2.53974	-2.02819	-1.82796	-1.47573	-1.76884	-1.91606	-1.31797	-1.16761	-1.5248	-1.67457	-1.79555	-1.63931	-1.48695	-1.35177	7116	chr1:36273773-36323491:+	chr1	+	36273773	36323491	argonaute 4, RISC catalytic component [Source:HGNC Symbol;Acc:HGNC:18424]	ASHG19AP1B11335788411	protein_coding	CCTCACTTGGATAATACAAATCAGGACATGTTGGTGAGGGGCTGGCTGCTTGGCTGCTGC	NM_017629
ENST00000379996	protein_coding	CDKL5	6.33559	6.45525	6.22745	6.8292	6.4928	6.90922	10.1574	10.7578	9.7397	10.5663	9.34393	8.49418	-4.92871	-4.66135	-4.35639	-5.41622	-4.01852	-3.74398	-0.481461	0.0271474	-0.405029	-0.139002	-0.688426	-1.25112	-0.416799	0.0820392	-0.31466	-0.102271	-0.551662	-1.0152	-0.20456	-0.155188	-0.299399	0.165785	-0.690381	-1.18994	3449	chrX:18443703-18671745:+	chrX	+	18443703	18671745	cyclin dependent kinase like 5 [Source:HGNC Symbol;Acc:HGNC:11411]	ASHG19AP1B11968422111	protein_coding	CCCTGCTAGAAGTGGGGGACTCGGCGGGGGAGTCATTTAATACTTCATGATTAGAACAAA	NM_003159
ENST00000458143	protein_coding	ZNF746	8.0608	8.76087	7.97111	8.53479	8.44178	8.76552	8.03761	8.50781	7.98348	8.53288	8.37802	8.62867	-3.2035	-2.35573	-2.61273	-3.71063	-2.06954	-1.88768	-2.6013	-2.22285	-2.16124	-2.17246	-1.65434	-1.11663	-1.8712	-1.28776	-1.3694	-1.74558	-0.847056	-0.451244	-1.56663	-1.49565	-1.37812	-1.46593	-0.994225	-0.607256	3797	chr7:149169887-149194898:-	chr7	-	149169887	149194898	zinc finger protein 746 [Source:HGNC Symbol;Acc:HGNC:21948]	ASHG19AP1B10466116611	protein_coding	GCATGCTCGGACGGGACCCTGAAGCTCAACACAGCAGCCTCCACGGAAGCAGATGTAAAA	NM_001163474
ENST00000488965	protein_coding	SCP2	8.24654	9.00643	7.98635	8.85186	8.06872	8.18178	8.30049	9.41324	7.9754	8.67835	8.35159	8.13047	-3.01777	-2.11017	-2.59749	-3.39356	-2.44259	-2.47142	-2.33842	-1.31741	-2.16933	-2.02699	-1.68077	-1.61483	-1.63847	-0.660013	-1.36758	-1.55417	-1.01197	-0.98046	-1.34329	-0.882094	-1.37594	-1.27834	-1.17071	-1.15265	3926	chr1:53480646-53517282:+	chr1	+	53480646	53517282	sterol carrier protein 2 [Source:HGNC Symbol;Acc:HGNC:10606]	ASHG19AP1B10635460411	protein_coding	TTTCCAAGTTGCTGGGGAGCTGTAACCAGTCCCTCTCCTGAGCCACGTACTGGACTGCCA
ENST00000534507	protein_coding	IL32	12.4897	13.4848	12.3456	13.249	12.508	13.0271	11.3942	12.2806	11.5272	12.3141	12.0715	12.1673	1.22542	2.36817	1.76178	1.00357	1.99669	2.37387	0.755318	1.54994	1.38247	1.60877	2.03912	2.422	2.00944	3.0163	2.58455	2.33767	3.01806	3.39814	2.0647	2.88872	2.64512	2.72036	2.95483	3.14009	1112	chr16:3115313-3119552:+	chr16	+	3115313	3119552	interleukin 32 [Source:HGNC Symbol;Acc:HGNC:16830]	ASHG19AP1B13519596811	protein_coding	CCCCAGCCAGCTGTCCCGAGTCTGGACTTTCCCTCTGCCCCTCCCCACTCTCAGGCTGGT
ENST00000262384	protein_coding	N4BP1	9.37885	9.18172	8.75781	9.10518	8.91171	8.49869	5.80289	5.26836	5.97601	4.44312	6.29937	6.15483	-1.88546	-1.93488	-1.82603	-3.14025	-1.5996	-2.1545	-4.83602	-5.46229	-4.16872	-6.26221	-3.73299	-3.59047	-1.70996	-1.8149	-1.56643	-2.98337	-1.30338	-1.70075	-1.41207	-2.00341	-1.5845	-2.67424	-1.47161	-1.91029	7106	chr16:48572637-48644120:-	chr16	-	48572637	48644120	NEDD4 binding protein 1 [Source:HGNC Symbol;Acc:HGNC:29850]	ASHG19AP1B12558487411	protein_coding	GCGGTGCACAGCGCCAAGGAATATATTAAAGGAATCTGTGAACCTGAACTAGAAGAAAGA	NM_153029
ENST00000275884	protein_coding	DENND2A	5.60116	6.79301	4.69645	7.29888	6.48555	7.40352	4.22794	5.16549	3.33969	6.28495	5.02965	5.31894	-5.66315	-4.32359	-5.88739	-4.94654	-4.02577	-3.24968	-6.41097	-5.56516	-6.80503	-4.42039	-5.00271	-4.42635	-4.98914	-3.81475	-5.27445	-3.65961	-3.43308	-2.72124	-4.64412	-4.04111	-5.27496	-3.33734	-3.64477	-2.96634	3735	chr7:140218220-140340576:-	chr7	-	140218220	140340576	DENN domain containing 2A [Source:HGNC Symbol;Acc:HGNC:22212]	ASHG19AP1B13537279611	protein_coding	CGCCGCCCGCGGGGAGGGTCAAGGTGGAAGGTCCAAGGACTGAGAAAGACCCTCGAAGGC	NM_001318052
ENST00000454925	protein_coding	ZNF185	7.58561	7.63206	6.89438	7.49698	6.31071	5.14891	10.299	10.9231	7.56311	9.52927	6.8608	4.38318	-3.6787	-3.48454	-3.68946	-4.74845	-4.2006	-5.50428	-0.339909	0.192465	-2.58162	-1.17606	-3.17156	-5.36212	-0.20393	0.301066	-2.03172	-1.05961	-2.59621	-4.43145	-0.0105791	0.0584237	-2.06296	-0.792995	-2.80496	-4.63663	3191	chrX:152110245-152142016:+	chrX	+	152110245	152142016	zinc finger protein 185 with LIM domain [Source:HGNC Symbol;Acc:HGNC:12976]	ASHG19AP1B12955043911	protein_coding	CTTCCCCCGCGGCCTTGGCTGATTATGAGGGGAAGGATGTGGCCACCAGGGTCGGAGAGG	NM_001178115
ENST00000543409	protein_coding	MNX1	5.53329	6.06618	6.13928	7.68595	6.53129	8.34725	5.35543	6.93024	6.17664	6.42305	5.71409	5.98737	-5.73102	-5.05042	-4.44456	-4.55948	-3.98002	-2.30594	-5.28348	-3.80042	-3.96808	-4.28228	-4.31827	-3.75792	-4.48996	-3.29408	-3.18674	-3.41423	-3.13926	-1.85649	-4.11104	-3.47774	-3.24524	-3.09935	-3.35454	-2.07287	1620	chr7:156797547-156802129:-	chr7	-	156797547	156802129	motor neuron and pancreas homeobox 1 [Source:HGNC Symbol;Acc:HGNC:4979]	ASHG19AP1B10301688611	protein_coding	TCACCGAGACCCAGGTGAAGATTTGGTTCCAGAACCGGCGGATGAAATGGAAACGCAGCA	NM_001165255
ENST00000289371	protein_coding	EIF5B	8.78431	8.75393	7.54854	7.60555	8.1677	6.94744	4.47541	5.42823	6.72988	6.44062	5.67069	6.22248	-2.48	-2.36267	-3.0353	-4.63987	-2.34362	-3.70576	-6.1635	-5.30243	-3.41484	-4.26472	-4.36167	-3.52281	-2.37187	-2.18592	-2.21263	-3.44013	-2.02528	-2.61139	-2.04844	-2.36677	-2.25321	-3.12433	-2.2111	-2.85275	5777	chr2:99953816-100017789:+	chr2	+	99953816	100017789	eukaryotic translation initiation factor 5B [Source:HGNC Symbol;Acc:HGNC:30793]	ASHG19AP1B10012953111	protein_coding	AAGTTTGTTGTAAAACCACCTGGACATTGTCAAGAATAAAGTCAAATGCCATATTCCAAA	NM_015904
ENST00000320963	protein_coding	RCN2	5.95133	5.45821	4.56594	4.75038	4.12757	4.91356	4.28266	5.9161	4.07953	5.46495	3.55632	5.30621	-5.31298	-5.65839	-6.0179	-7.49505	-6.38375	-5.73964	-6.35625	-4.81455	-6.0652	-5.24038	-6.47604	-4.43908	-4.7423	-4.17564	-5.04136	-4.96591	-5.42915	-3.94752	-4.37255	-4.47366	-5.06326	-4.5631	-5.42479	-4.18588	1750	chr15:77224079-77242201:+	chr15	+	77224079	77242201	reticulocalbin 2 [Source:HGNC Symbol;Acc:HGNC:9935]	ASHG19AP1B11433506311	protein_coding	GGCTTCTTCGATTTAATCTTCACTTAAAGGACAAGAAGCGATTTGAAAAAGCTAACCAGG	NM_001271837
ENST00000527759	protein_coding	BCLAF1	9.38548	10.08	8.98481	9.30126	9.0491	8.75246	7.2931	8.29816	7.56719	8.18459	7.81027	8.73702	-1.87883	-1.03657	-1.59903	-2.94417	-1.46222	-1.90074	-3.34581	-2.4325	-2.57754	-2.52074	-2.22209	-1.00828	-1.43338	-0.571899	-1.00687	-1.71698	-0.792693	-0.386571	-1.15224	-0.793194	-1.00679	-1.43886	-0.938399	-0.539018	4373	chr6:136580829-136610933:-	chr6	-	136580829	136610933	BCL2 associated transcription factor 1 [Source:HGNC Symbol;Acc:HGNC:16863]	ASHG19AP1B11969635111	protein_coding	AGAAAGAAGCGATACAGGTCTCGTTCCAGAACATATTCAAGGTCTCGTAGTAGAGATCGT	NM_001301038
ENST00000646673	protein_coding	SAMHD1	14.3652	13.7437	13.048	13.1332	13.4913	13.3027	11.5347	9.99037	12.4776	12.0859	11.9358	12.9522	3.10089	2.62705	2.4642	0.88773	2.98	2.64953	0.895789	-0.740287	2.33287	1.38059	1.90347	3.20694	3.38406	2.76048	3.40003	2.1551	3.5399	3.95499	3.35695	2.59732	3.43236	2.53275	3.47741	3.68304	5298	chr20:35518176-35580304:-	chr20	-	35518176	35580304	SAM and HD domain containing deoxynucleoside triphosphate triphosphohydrolase 1 [Source:HGNC Symbol;Acc:HGNC:15925]	ASHG19AP1B12672207611	protein_coding	ACTGCAAATTAAAATGACTGGCCACTTCAACTGGGTAAGGGAAACAGCTGCAATAAAGCT	NM_015474
ENST00000369001	protein_coding	TACC2	8.41951	9.02559	9.19098	8.67443	8.87376	9.61461	7.03896	7.79082	7.65266	8.05885	8.02851	10.3908	-2.8448	-2.09101	-1.39286	-3.571	-1.63755	-1.03859	-3.59994	-2.93984	-2.49207	-2.64649	-2.00385	0.645471	-2.17352	-1.45388	-0.840211	-2.03592	-0.809106	1.03637	-1.85518	-1.65369	-0.841475	-1.75408	-0.955925	0.902579	3685	chr10:123872554-124014057:+	chr10	+	123872554	124014057	transforming acidic coiled-coil containing protein 2 [Source:HGNC Symbol;Acc:HGNC:11523]	ASHG19AP1B12362516511	protein_coding	GTGCTGGGATTACAGGATGTGGTTCTGAGACAGTCCCTGTCCCTGATGGCCCACGGAGCG	NM_001291879
ENST00000380746	protein_coding	DNMT3A	6.83618	6.21069	5.25265	7.1397	7.05858	6.75782	4.38931	6.9029	5.33624	7.09423	5.84561	6.94908	-4.42812	-4.90591	-5.33119	-5.10572	-3.45273	-3.89537	-6.24959	-3.82776	-4.80848	-3.6111	-4.18675	-2.79622	-4.06868	-3.26838	-4.04629	-3.17294	-2.77355	-2.24356	-3.68014	-3.45018	-4.10932	-2.86041	-2.98337	-2.47561	3589	chr2:25455845-25475180:-	chr2	-	25455845	25475180	DNA methyltransferase 3 alpha [Source:HGNC Symbol;Acc:HGNC:2978]	ASHG19AP1B11775797211	protein_coding	TGGGCGCGTGGATCGTAGCCTGAAAGACGAGTGTGATACGGCTGAGAAGAAAGCCAAGGT	NM_153759
ENST00000264709	protein_coding	DNMT3A	9.06603	9.7781	9.22495	9.43464	9.20394	9.01051	8.63302	8.98859	8.69916	9.05006	8.69011	8.98677	-2.19828	-1.3385	-1.35889	-2.81078	-1.30737	-1.64268	-2.00588	-1.74206	-1.44557	-1.65527	-1.34224	-0.758524	-1.09887	-0.526215	-0.401578	-1.12031	-0.324703	-0.133905	-0.835851	-0.748491	-0.395781	-0.853543	-0.456674	-0.273912	9501	chr2:25450724-25565459:-	chr2	-	25450724	25565459	DNA methyltransferase 3 alpha [Source:HGNC Symbol;Acc:HGNC:2978]	ASHG19AP1B11095710911	protein_coding	TGCTTTCCTGTCTAAGTCGCCTTTTGTGTGTTCTTTTATGAGGCCCCCACCATCCACCCC	NM_175629
ENST00000471642	protein_coding	DAP3	8.91396	9.49349	8.55668	9.51142	8.97147	8.69551	6.68455	6.35334	7.51064	7.73181	8.54709	8.95086	-2.35035	-1.62311	-2.02716	-2.734	-1.53984	-1.95768	-3.95436	-4.37732	-2.63409	-2.97353	-1.48527	-0.794435	-1.94005	-1.42371	-1.29894	-1.8488	-0.512297	-0.261863	-1.63145	-1.62425	-1.30197	-1.57025	-0.651003	-0.405383	1671	chr1:155657758-155708317:+	chr1	+	155657758	155708317	death associated protein 3 [Source:HGNC Symbol;Acc:HGNC:2673]	ASHG19AP1B11442081811	protein_coding	AAGGAATAACAAGGCTTATCTCTAGGATCCATAAGGCCAAGCATGGGGATCAGCACGAGG
ENST00000543824	protein_coding	PHC1	8.8197	8.95501	8.31118	9.19583	8.7114	9.16308	4.47329	6.85357	6.19567	6.71847	6.86617	8.49069	-2.44461	-2.16159	-2.27266	-3.0496	-1.79992	-1.49012	-6.16561	-3.87709	-3.94905	-3.98686	-3.16619	-1.2546	-2.33916	-1.7781	-1.87994	-2.44342	-1.32702	-0.36756	-2.01864	-1.96824	-1.91384	-2.14805	-1.4952	-0.519563	4292	chr12:9067149-9093000:+	chr12	+	9067149	9093000	polyhomeotic homolog 1 [Source:HGNC Symbol;Acc:HGNC:3182]	ASHG19AP1B11541192911	protein_coding	GGTTGGCATCTTCTGCTGCAGGGACTAAAAGTATTTGACTGGGGCACATGTGGCTGTTGT
ENST00000337386	protein_coding	NAB1	9.18401	8.9596	8.80484	9.06562	8.57536	8.7383	4.78978	5.25381	6.1677	6.38689	6.60413	7.80506	-2.0803	-2.157	-1.779	-3.1798	-1.93596	-1.9149	-5.84912	-5.47685	-3.97703	-4.31845	-3.42823	-1.94024	-1.97817	-2.01931	-1.49456	-2.63959	-1.49718	-0.927513	-1.66992	-2.20678	-1.50656	-2.33525	-1.66496	-1.10172	4358	chr2:191513959-191557492:+	chr2	+	191513959	191557492	NGFI-A binding protein 1 [Source:HGNC Symbol;Acc:HGNC:7626]	ASHG19AP1B12589652411	protein_coding	TGGAAACACATGTGGGACATACAAGCGTTGGATATAGAGGACTGAGCAGGGGGAGGAACA	NM_005966
ENST00000645566	protein_coding	CASK	11.387	11.6552	10.3312	10.0431	10.7651	9.42309	7.21278	5.46321	10.1723	8.49213	9.70305	11.1464	0.122687	0.538643	-0.252686	-2.20235	0.253781	-1.23011	-3.42612	-5.26745	0.0275659	-2.2132	-0.329311	1.40112	0.240978	0.564201	0.894234	-1.20777	0.991495	1.617	0.401379	0.319105	0.938566	-0.941591	0.914571	1.45961	4002	chrX:41378464-41782268:-	chrX	-	41378464	41782268	calcium/calmodulin dependent serine protein kinase [Source:HGNC Symbol;Acc:HGNC:1497]	ASHG19AP1B12784223311	protein_coding	ATGATAACTAACAGGACAGTTTGACCAATTTTTTTTAAATATACTTCCTTTTATGTGTTC	NM_003688
ENST00000421922	protein_coding	CCDC28B	7.07716	7.64354	7.19945	8.45673	7.8356	8.2967	4.41113	5.21333	6.56722	6.53901	8.56964	8.47612	-4.18715	-3.47306	-3.38439	-3.78869	-2.67571	-2.3565	-6.22777	-5.51733	-3.5775	-4.16632	-1.46272	-1.26917	-3.87326	-3.15988	-2.47772	-2.96518	-0.945318	-0.712737	-3.48462	-3.34082	-2.52439	-2.65224	-1.10314	-0.875938	1415	chr1:32666234-32670988:+	chr1	+	32666234	32670988	coiled-coil domain containing 28B [Source:HGNC Symbol;Acc:HGNC:28163]	ASHG19AP1B10446502911	protein_coding	CCAGCTGCTTAGCAATCTGGAAGACCTCAGTAATTCTATGTATCCTTTCCAAGGAACCCG	NM_001301011
ENST00000334425	protein_coding	GPR141	7.15408	8.03867	7.53706	7.76218	7.55715	7.38877	9.55949	10.2013	8.96588	10.0639	9.00529	8.06638	-4.11023	-3.07793	-3.04678	-4.48325	-2.95416	-3.26442	-1.07941	-0.529339	-1.17884	-0.641392	-1.02707	-1.67892	-0.912878	-0.301694	-0.829517	-0.544131	-0.690266	-1.26402	-0.661063	-0.530676	-0.831573	-0.273912	-0.832994	-1.45372	918	chr7:37779996-37780913:+	chr7	+	37779996	37780913	G protein-coupled receptor 141 [Source:HGNC Symbol;Acc:HGNC:19997]	ASHG19AP1B11954502311	protein_coding	TGCCATGCTGCACATCCACATGTACCTCACGTTCCTATTCTATGTGGTGATCCTGGTCAC	NM_181791
ENST00000309212	protein_coding	MXRA8	7.30382	8.05654	7.39905	7.56362	7.27982	7.60932	7.33279	7.92365	7.44195	8.20396	7.66258	7.83941	-3.96048	-3.06006	-3.18479	-4.6818	-3.23149	-3.04388	-3.30612	-2.80701	-2.70277	-2.50138	-2.36978	-1.90589	-2.59651	-1.92799	-1.92374	-2.21377	-1.73723	-1.36547	-2.26254	-2.11405	-1.95507	-1.92668	-1.90865	-1.55902	2273	chr1:1288071-1293915:-	chr1	-	1288071	1293915	matrix remodeling associated 8 [Source:HGNC Symbol;Acc:HGNC:7542]	ASHG19AP1B13368697811	protein_coding	CCGAATCCTGCTTTGGAAACTTGTGCTTCTGCAGAGCTCTGCTGTTCTCCTGCACTCAGG	NM_032348
ENST00000370375	protein_coding	C1orf146	4.90598	5.13952	3.87684	4.97383	4.15703	4.87412	5.90025	6.56356	5.19141	5.41278	4.12725	4.41125	-6.35833	-5.97708	-6.707	-7.2716	-6.35429	-5.77908	-4.73865	-4.1671	-4.95331	-5.29256	-5.90511	-5.33405	-4.33222	-3.80511	-4.57864	-4.96641	-5.11229	-4.53947	-3.94898	-4.02774	-4.62494	-4.56322	-5.18043	-4.74155	830	chr1:92683497-92711370:+	chr1	+	92683497	92711370	chromosome 1 open reading frame 146 [Source:HGNC Symbol;Acc:HGNC:24032]	ASHG19AP1B11047755911	protein_coding	AGCTCATCTCTTAAGAGTTATGAAGTTGCAACTGCCCTAGAAAATCGAAGCCACAAAGTT	NM_001012425
ENST00000636933	protein_coding	PLCXD2	6.72061	6.8952	6.47224	6.59482	6.52681	6.2927	8.89196	9.18933	7.89582	8.96429	7.82757	6.6427	-4.5437	-4.2214	-4.1116	-5.6506	-3.9845	-4.3605	-1.74695	-1.54133	-2.24891	-1.74104	-2.20479	-3.1026	-1.55297	-1.33215	-1.89845	-1.6481	-1.83603	-2.59859	-1.26604	-1.53584	-1.93054	-1.37125	-2.01518	-2.84066	7710	chr3:111393523-111445843:+	chr3	+	111393523	111445843	phosphatidylinositol specific phospholipase C X domain containing 2 [Source:HGNC Symbol;Acc:HGNC:26462]	ASHG19AP1B10011358011	protein_coding	GGTCCACTTCTAATTTTGTCTTAAAGAGTTATAAACTCAGTGTCAATAAAACATCTTGTT
NM_001318160	protein_coding	CPSF4	12.042	11.7252	11.1223	11.5279	11.7151	10.9096	8.62082	7.98209	10.3658	9.4429	10.6976	11.4558	0.777707	0.608572	0.538464	-0.717513	1.20376	0.256425	-2.01809	-2.74857	0.221043	-1.26243	0.665238	1.71046	0.971802	0.74291	1.38847	0.0356041	1.95948	2.15936	1.08179	0.498366	1.44847	0.30423	1.90013	1.95735	1772	chr7:99036563-99055000:+	chr7	+	99036563	99055000		ASHG19AP1B12727330911	protein_coding	GGGCATGTGGGCCTGGCTGTGTTCAATTGCAAGAACAATTTTTATGAAATGGATTAAAGC	NM_001318160
ENST00000457269	protein_coding	ISYNA1	4.45866	5.51268	5.31908	6.04094	5.67888	5.42284	6.37875	7.4845	6.16471	6.69619	5.37789	5.4536	-6.80565	-5.60392	-5.26476	-6.20449	-4.83244	-5.23035	-4.26015	-3.24615	-3.98001	-4.00915	-4.65447	-4.29169	-4.03206	-2.98903	-3.48386	-3.72423	-3.74071	-3.68599	-3.64289	-3.1615	-3.53792	-3.40292	-3.94413	-3.93642	1703	chr19:18545619-18548977:-	chr19	-	18545619	18548977	inositol-3-phosphate synthase 1 [Source:HGNC Symbol;Acc:HGNC:29821]	ASHG19AP1B14203770111	protein_coding	ACCGGACGACGCGCGTCAGCCGCGAGGGTGGCGTTCTCAAGGAGGCCAACTACTACGGCT	NM_001170938
ENST00000358461	protein_coding	AFAP1	8.45065	8.44009	7.94742	8.53498	8.31031	8.43866	7.13233	7.33598	7.60715	7.82639	8.04795	8.52111	-2.81366	-2.67651	-2.63642	-3.71045	-2.201	-2.21454	-3.50657	-3.39468	-2.53757	-2.87895	-1.98441	-1.22419	-2.11891	-1.99136	-1.58615	-2.2356	-1.08865	-0.636003	-1.80483	-2.178	-1.60448	-1.94648	-1.2535	-0.794803	7516	chr4:7760442-7941653:-	chr4	-	7760442	7941653	actin filament associated protein 1 [Source:HGNC Symbol;Acc:HGNC:24017]	ASHG19AP1B10360022011	protein_coding	GGTGGCGGCCTGAGCAATGGAAGAGTTAATAGTTGAACTTCGTCTCTTTCTTGAACTCCT	NM_198595
ENST00000427937	protein_coding	AC138647.1	11.6152	11.725	11.1519	12.6928	11.4266	11.022	12.0981	11.514	11.3442	12.6523	12.5621	11.0648	0.350883	0.608432	0.568097	0.447339	0.915283	0.368788	1.45923	0.783359	1.19944	1.94698	2.52979	1.31955	2.00897	1.69854	1.91803	2.38382	2.9375	1.92111	2.06393	1.48151	1.97519	2.77886	2.87082	1.73643	648	chr8:142524738-142528837:+	chr8	+	142524738	142528837		ASHG19AP1B12901022811	protein_coding	GGCTGGCCCAGGCCCCGCCGCTGCCCCGAGAGCGAACAGAATAAATAAAGAGTTTCCCCA
ENST00000616640	protein_coding	RPP38	5.77451	6.86811	6.01314	6.88772	5.76207	6.51948	7.42735	8.27371	6.79382	7.94868	7.17848	6.87697	-5.4898	-4.24849	-4.5707	-5.35771	-4.74924	-4.13372	-3.21155	-2.45695	-3.35091	-2.75665	-2.85388	-2.86833	-2.94114	-2.09085	-2.83555	-2.53655	-2.51041	-2.36652	-2.58943	-2.27749	-2.89554	-2.23685	-2.71823	-2.60185	1537	chr10:15139179-15146253:+	chr10	+	15139179	15146253	ribonuclease P/MRP subunit p38 [Source:HGNC Symbol;Acc:HGNC:30329]	ASHG19AP1B13059834911	protein_coding	TGTTGCCTTCAGGTGACCACGGATTCGCCATCGTGAGTTCCAGGTGGGCGCGCGGGGCCC	NM_006414
ENST00000369603	protein_coding	SMNDC1	10.4229	10.1675	9.36399	9.5278	9.61656	9.10405	5.27917	5.2255	8.82888	7.33696	8.7735	10.3324	-0.841384	-0.949105	-1.21985	-2.71762	-0.894758	-1.54915	-5.35973	-5.50516	-1.31585	-3.36838	-1.25886	0.587149	-0.779766	-0.889044	-0.267051	-2.00661	-0.0653527	0.882828	-0.53394	-1.10913	-0.254695	-1.72544	-0.180162	0.755737	4341	chr10:112050488-112064709:-	chr10	-	112050488	112064709	survival motor neuron domain containing 1 [Source:HGNC Symbol;Acc:HGNC:16900]	ASHG19AP1B10297530011	protein_coding	TATTTGTTAGATGAGTAAGCAAGATACCATTGTCGTCATTGGTTGGCTTCAGTAGAATGA	NM_005871
ENST00000409320	protein_coding	RPL31	16.5229	16.1862	15.5512	15.0608	15.5921	15.2509	14.1735	13.7222	17.1851	16.1142	17.022	17.4234	5.25861	5.06961	4.96735	2.81538	5.08079	4.59773	3.53461	2.99154	7.04035	5.40888	6.98968	7.67807	5.64012	5.37626	7.34797	5.63005	7.3303	7.83929	5.26857	5.59534	7.05123	6.44523	7.32061	7.66948	716	chr2:101618755-101622880:+	chr2	+	101618755	101622880	ribosomal protein L31 [Source:HGNC Symbol;Acc:HGNC:10334]	ASHG19AP1B10496987011	protein_coding	ACTTCCTTTACAGATCTACAGACAGTCAATGTGGATGAGAACTAATCGCTGATCGTCAGA	NM_001099693
ENST00000559250	protein_coding	PCK2	8.22457	8.55105	7.53965	8.67549	7.69837	7.38002	4.55073	5.21386	6.90193	6.28292	7.50054	6.68554	-3.03974	-2.56555	-3.04419	-3.56994	-2.81294	-3.27318	-6.08818	-5.51679	-3.2428	-4.42241	-2.53182	-3.05976	-2.87512	-2.39012	-2.14008	-2.9341	-1.66555	-2.16252	-2.52636	-2.56275	-2.17839	-2.62242	-1.83886	-2.39314	1804	chr14:24563262-24573334:+	chr14	+	24563262	24573334	phosphoenolpyruvate carboxykinase 2, mitochondrial [Source:HGNC Symbol;Acc:HGNC:8725]	ASHG19AP1B13386618311	protein_coding	TGCTGCAGCAGAACACAAAGGACTTCTGGGAACAGGAGGTTCGTGACATTCGGAGCTACC
ENST00000301030	protein_coding	ANKRD11	14.6988	14.2903	13.487	13.9526	13.9423	13.4043	8.87031	8.54055	10.4135	9.7368	10.7213	11.1187	3.43452	3.1737	2.90313	1.70717	3.43098	2.75112	-1.7686	-2.1901	0.268735	-0.968528	0.688985	1.3734	3.47316	3.20832	3.11856	1.91694	3.63196	3.22083	3.43236	3.10803	3.15664	2.28491	3.57938	2.97628	9312	chr16:89334027-89556969:-	chr16	-	89334027	89556969	ankyrin repeat domain 11 [Source:HGNC Symbol;Acc:HGNC:21316]	ASHG19AP1B12165513111	protein_coding	TGTACTTTTGCTGCCTTCTAGATAATTTATTTTGCAACACATTACTGCACAGTTGTAAAT	NM_013275
ENST00000598601	protein_coding	Z98049.1	15.7668	16.1776	16.0885	16.295	16.2097	16.3288	14.0052	14.4434	14.8102	14.7058	15.2839	14.8832	4.50254	5.06097	5.50469	4.04953	5.6984	5.67563	3.3663	3.71273	4.66548	4.00051	5.25154	5.13791	5.0435	5.53893	6.14527	5.02523	6.4922	6.43168	4.8378	5.79141	5.79607	5.81962	6.53833	6.25136	2341	chr6:166945369-166947709:+	chr6	+	166945369	166947709		ASHG19AP1B10008539111	protein_coding	CTAGTAAAAATAAAAATAAAAATTAGGGCTGGGTGCGGTGGCTCACGCCTGTAATCCCAG
ENST00000225724	protein_coding	GOSR1	13.1121	13.8104	12.947	13.4052	12.9603	13.3475	12.0862	12.982	12.337	12.6764	12.5909	12.5325	1.84781	2.69384	2.36314	1.15977	2.449	2.69433	1.44731	2.2513	2.19225	1.97104	2.55858	2.78716	2.66141	3.48947	3.28022	2.62169	3.50483	3.74149	2.66009	3.4232	3.30961	3.02439	3.43666	3.45534	6039	chr17:28804380-28854610:+	chr17	+	28804380	28854610	golgi SNAP receptor complex member 1 [Source:HGNC Symbol;Acc:HGNC:4430]	ASHG19AP1B10401685611	protein_coding	TGCCAGATTGGATTGTGAATAAAAATAATTCTTCCCTCTCCCTCTCCCTCTCCCCACGGT	NM_004871
ENST00000368884	protein_coding	PSMD4	14.4608	14.2842	13.9446	13.8315	14.1277	13.8303	12.7998	12.222	14.9735	13.6357	14.679	14.8503	3.19645	3.16765	3.36077	1.58608	3.61638	3.17711	2.16088	1.4913	4.82873	2.93037	4.64667	5.10502	3.76965	3.56038	5.27392	3.40944	5.22161	5.44166	3.67914	3.49918	4.99115	3.84982	5.19331	5.19331	1350	chr1:151227179-151239955:+	chr1	+	151227179	151239955	proteasome 26S subunit, non-ATPase 4 [Source:HGNC Symbol;Acc:HGNC:9561]	ASHG19AP1B13129667711	protein_coding	ATCTGTAACCATTACAGCCTAAATAAAGCTTGGCAACTTTTTTTCCTTTTTTGCTTCAAA	NM_001330692
ENST00000328550	protein_coding	ZNF571	6.33212	6.63104	6.58082	5.79755	6.23159	5.55207	8.92952	9.60303	7.37712	8.89923	7.12054	5.64507	-4.93219	-4.48556	-4.00302	-6.44788	-4.27973	-5.10112	-1.70938	-1.12763	-2.76761	-1.8061	-2.91182	-4.10023	-1.56258	-0.993362	-2.25693	-1.74944	-2.43938	-3.51556	-1.27468	-1.20953	-2.29823	-1.46976	-2.64591	-3.76996	4113	chr19:38053294-38085691:-	chr19	-	38053294	38085691	zinc finger protein 571 [Source:HGNC Symbol;Acc:HGNC:25000]	ASHG19AP1B12290254111	protein_coding	TTCCCTTTCGATAGCATCTGATATTTGTTGTTAAAATGATTGCCATTATCATCATTACAT
ENST00000263525	protein_coding	TNR	7.12183	7.76209	7.21372	7.69706	7.22644	7.02957	8.97254	9.84711	8.21204	9.28419	8.0239	7.15138	-4.14248	-3.35451	-3.37012	-4.54837	-3.28487	-3.62362	-1.66636	-0.883547	-1.93269	-1.42114	-2.00846	-2.59391	-1.42791	-0.644307	-1.47933	-1.26481	-1.50988	-2.01879	-1.14667	-0.867572	-1.49182	-0.997906	-1.67778	-2.23453	5190	chr1:175291935-175712752:-	chr1	-	175291935	175712752	tenascin R [Source:HGNC Symbol;Acc:HGNC:11953]	ASHG19AP1B13321817111	protein_coding	CTGCTCAGCAGTTGCCCCTCCAGAGGACTTGCGAGTGGCTGGTATCAGCGACAGGTCCAT	NM_003285
NM_001321980	protein_coding	GLRX3	9.84845	10.4277	9.76895	10.5754	9.9673	9.70894	6.26773	5.80969	8.28672	7.87836	9.34073	9.84107	-1.41586	-0.68892	-0.814892	-1.67001	-0.544011	-0.944258	-4.37117	-4.92097	-1.85801	-2.82697	-0.691627	0.0957713	-1.2409	-0.614121	-0.244159	-1.1355	0.384069	0.667514	-0.97206	-0.835407	-0.231112	-0.870367	0.28834	0.544609	1385	chr10:131934673-131977932:+	chr10	+	131934673	131977932		ASHG19AP1B13561597011	protein_coding	TGGCAGAGTTAGCTAAAGAACTCCCTCAAGTTTCATTTGTGAAGCCTCCAGGCATCTTTT	NM_001321980
ENST00000277480	protein_coding	LCN2	8.47037	8.72284	7.55713	9.18928	7.10076	5.89683	12.5445	12.812	10.3458	12.0197	9.92679	8.16479	-2.79394	-2.39376	-3.02671	-3.05615	-3.41056	-4.75636	1.90564	2.08131	0.201099	1.31433	-0.105569	-1.58051	1.96012	2.14477	0.347417	1.38245	0.0334832	-1.4291	2.02271	1.94972	0.376765	1.69229	-0.0764184	-1.62572	822	chr9:130911732-130915734:+	chr9	+	130911732	130915734	lipocalin 2 [Source:HGNC Symbol;Acc:HGNC:6526]	ASHG19AP1B11460750511	protein_coding	ACCTCCGTCCTGTTTAGGAAAAAGAAGTGTGACTACTGGATCAGGACTTTTGTTCCAGGT	NM_005564
ENST00000371337	protein_coding	TMEM59	11.0565	11.4772	10.8977	11.2418	10.7936	10.5342	5.16387	6.84969	9.06219	7.33156	9.41379	10.3048	-0.207821	0.360559	0.313866	-1.0036	0.282267	-0.119036	-5.47504	-3.88097	-1.08253	-3.37378	-0.618574	0.55946	-0.170838	0.43488	0.778404	-0.748495	0.901045	1.25974	0.0189881	0.191053	0.819584	-0.475824	0.818815	1.11246	600	chr1:54511159-54518865:-	chr1	-	54511159	54518865	transmembrane protein 59 [Source:HGNC Symbol;Acc:HGNC:1239]	ASHG19AP1B12002943011	protein_coding	TGCCAGAATCAGCTGCCATTCGCTGAACTGAGACAAGAACAAGTACGAAACAATACTGCC	NM_001305066
ENST00000457277	protein_coding	CFLAR	10.7674	10.8219	10.4285	10.4494	10.1603	10.2363	12.6605	12.8433	11.3352	12.2044	10.4506	10.1589	-0.496917	-0.294687	-0.155361	-1.796	-0.350984	-0.416875	2.02161	2.11266	1.19042	1.49903	0.418272	0.413643	2.25368	2.3618	1.66908	1.639	1.08432	1.05734	2.27649	2.19376	1.72926	1.9632	1.01057	0.921743	1868	chr2:201994589-202028282:+	chr2	+	201994589	202028282	CASP8 and FADD like apoptosis regulator [Source:HGNC Symbol;Acc:HGNC:1876]	ASHG19AP1B12540005111	protein_coding	GCTGTGTCCCTGAATTCTCCCTGACACTGCATGCTCTTATATTTCCTCAAGTTTTGACAA	NM_001308042
ENCT00000260927	protein_coding	CATG00000053107.1	5.29942	6.61247	5.26382	5.70214	5.04173	6.15444	4.31079	6.99733	5.57197	5.71201	4.56236	6.60795	-5.96488	-4.50413	-5.32002	-6.54329	-5.46958	-4.49875	-6.32811	-3.73333	-4.57275	-4.99333	-5.47	-3.13735	-5.1351	-3.06786	-3.89853	-4.56946	-4.46979	-2.66309	-4.8234	-3.24497	-3.96227	-4.20297	-4.64485	-2.90751	1750	chr20:34326896-34330152:+	chr20	+	34326896	34330152	At least 1 of the 10 top ranked transcript is CPAT coding and max ORF size >=300, NOT annotated as nonCoding in GENCODE	ASHG19AP1B10005693611	protein_coding	AGCCCAAAATGGAGCCAAACCTCGAGAAAGCTGAGATAATACGCGGGTCCGCAACGCCCC
MICT00000004709	protein_coding	CATG00000040062.1	7.49345	7.95492	6.968	7.67312	7.56326	7.21178	4.69134	5.90118	6.09405	6.75198	6.13306	6.23822	-3.77086	-3.16168	-3.61584	-4.57231	-2.94806	-3.44141	-5.94756	-4.82948	-4.05068	-3.95335	-3.8993	-3.50707	-3.48258	-2.76691	-2.81694	-3.22989	-2.34666	-2.47387	-3.10182	-2.94349	-2.87618	-2.91225	-2.54862	-2.70929	34887	chr1:19665617-19700742:+	chr1	+	19665617	19700742	At least 1 of the 10 top ranked transcript is CPAT coding and max ORF size >=300, NOT annotated as nonCoding in GENCODE	ASHG19AP1B10015226611	protein_coding	TCTTTATTCCTTTTCTTGGGTCAAATCTCTGTGTGAGCAAAGTCCAGTGTGACCTTCTCA
NM_001316357	protein_coding	COPS3	8.63958	9.26608	8.40378	8.58905	8.30043	7.82617	6.80479	8.17104	7.53921	8.12559	8.06569	8.50121	-2.62473	-1.85052	-2.18006	-3.65637	-2.21089	-2.82703	-3.83411	-2.55962	-2.60552	-2.57974	-1.96667	-1.24409	-2.10624	-1.16194	-1.37716	-2.01987	-1.08362	-0.828543	-1.79291	-1.37663	-1.38558	-1.73762	-1.24852	-0.996439	1815	chr17:17149938-17184617:-	chr17	-	17149938	17184617		ASHG19AP1B11566615811	protein_coding	GGGGAGCACATTCGATATGCAACAGACACTTCCCCTGCGAGGAATTGGCATCCTTAAGCA	NM_001316357
ENST00000622612	protein_coding	BCL2L11	10.2717	10.6815	9.8507	10.7633	9.54788	9.33879	13.4344	13.5633	10.8931	12.5139	10.1903	8.99961	-0.992584	-0.435073	-0.733143	-1.48213	-0.963438	-1.31441	2.79552	2.8326	0.748416	1.80859	0.157987	-0.745685	2.89634	2.97512	1.19001	1.94896	0.703599	-0.00220088	2.87492	2.84646	1.25687	2.31982	0.619277	-0.14021	4995	chr2:111878491-111926022:+	chr2	+	111878491	111926022	BCL2 like 11 [Source:HGNC Symbol;Acc:HGNC:994]	ASHG19AP1B11696464711	protein_coding	ACCCCAAGTCCTCCTTGCCAGGCCTTCAACCACTATCTCAGTGCAATGGGTATTTTTGAA	NM_138627
ENST00000379124	protein_coding	C9orf24	8.36684	9.1465	8.47802	9.34942	8.21553	8.3886	10.069	10.5423	8.94274	9.75185	8.93595	8.52825	-2.89746	-1.9701	-2.10582	-2.89601	-2.29578	-2.2646	-0.569901	-0.188324	-1.20199	-0.95348	-1.0964	-1.21704	-0.307804	0.17997	-0.584251	-0.619872	-0.574888	-0.647759	-0.105045	-0.0606018	-0.584856	-0.349705	-0.713264	-0.809047	648	chr9:34379017-34381529:-	chr9	-	34379017	34381529	chromosome 9 open reading frame 24 [Source:HGNC Symbol;Acc:HGNC:19919]	ASHG19AP1B12994423411	protein_coding	GCAACCGACTGTAAGATGTGTACCTCCCTACGAGCACCGGCCCGGAATGCAGTGTGCTGT
uc003nkw.4	protein_coding	ZSCAN26	7.95906	8.24288	7.85651	8.50859	7.99053	7.99403	6.43297	7.27437	7.08062	7.31903	6.49799	7.46042	-3.30525	-2.87372	-2.72733	-3.73683	-2.52079	-2.65916	-4.20593	-3.45629	-3.06411	-3.3863	-3.53437	-2.28487	-2.68642	-2.13579	-1.88592	-2.55095	-1.94034	-1.45991	-2.34874	-2.31968	-1.91935	-2.25009	-2.1242	-1.65793	3146	chr6:28234788-28245980:+	chr6	+	28234788	28245980	Homo sapiens zinc finger and SCAN domain containing 26 (ZSCAN26), transcript variant a, mRNA.	ASHG19AP1B12185816311	protein_coding	ACCCACATATATCTAATTATGCCTCCATATACCTAATTGTCCCTAGGACCCAGACCAGCC
ENST00000468211	protein_coding	PTCH1	7.773	8.29949	6.85898	7.2369	6.65579	6.385	8.55074	8.9382	7.56678	8.41602	7.36981	6.89429	-3.49131	-2.81711	-3.72486	-5.00852	-3.85552	-4.2682	-2.08816	-1.79246	-2.57794	-2.28931	-2.66255	-2.851	-1.62548	-1.21567	-2.04031	-2.08535	-2.13909	-2.39216	-1.32989	-1.42816	-2.07082	-1.80277	-2.33062	-2.62627	1254	chr9:98244111-98279339:-	chr9	-	98244111	98279339	patched 1 [Source:HGNC Symbol;Acc:HGNC:9585]	ASHG19AP1B10244737911	protein_coding	CTGGGACAGCATACCTCCTGTAAGTGTGTGATCATGCTTTCTGATGTCTGTGACTTCTCT	NM_001354919
ENST00000370779	protein_coding	MOSPD1	7.89349	8.84797	7.81936	7.61326	7.50949	6.96629	4.66227	5.13563	5.97626	3.86261	6.36957	6.86862	-3.37081	-2.26863	-2.76448	-4.63216	-3.00182	-3.68691	-5.97664	-5.59503	-4.16846	-6.84273	-3.66278	-2.87668	-3.15138	-2.13154	-2.30202	-4.34996	-2.29478	-2.22565	-2.78264	-2.31681	-2.34262	-3.99925	-2.49235	-2.45899	773	chrX:134023045-134049257:-	chrX	-	134023045	134049257	motile sperm domain containing 1 [Source:HGNC Symbol;Acc:HGNC:25235]	ASHG19AP1B11415818211	protein_coding	AGCAGTCGTTTCAACCAGGTCTTATCACAATGGCCATACTTAGAACATGAGCAAGGATTT	NM_001306188
ENST00000646439	protein_coding	ABCC4	6.12427	6.83878	6.0303	6.28225	5.75212	6.28354	5.11815	6.04379	6.66673	7.00483	5.9748	6.60828	-5.14004	-4.27782	-4.55354	-5.96318	-4.75919	-4.36965	-5.52075	-4.68687	-3.478	-3.7005	-4.05756	-3.13702	-4.31787	-3.4679	-2.91778	-3.42742	-3.36614	-2.62551	-3.93402	-3.6633	-2.97867	-3.1119	-3.58075	-2.86814	3863	chr13:95673808-95953573:-	chr13	-	95673808	95953573	ATP binding cassette subfamily C member 4 [Source:HGNC Symbol;Acc:HGNC:55]	ASHG19AP1B11895161611	protein_coding	CCTTGAAAGATGGTGCTCTGGAGAGCCAAGATGTTGCCTATGTGCTTCAAGATTGGTGGC	NM_001301829
ENST00000572600	protein_coding	CLUAP1	9.75933	10.6332	8.93108	10.7097	8.91124	9.25757	11.9888	11.8124	9.78535	11.3777	9.74433	9.48642	-1.50498	-0.483392	-1.65276	-1.53572	-1.60007	-1.39563	1.34989	1.0817	-0.359377	0.672333	-0.288026	-0.258875	1.53668	1.50173	0.134263	0.954981	0.20023	0.281929	1.61146	1.27665	0.162893	1.23737	0.0963124	0.158374	2221	chr16:3559894-3587669:+	chr16	+	3559894	3587669	clusterin associated protein 1 [Source:HGNC Symbol;Acc:HGNC:19009]	ASHG19AP1B11763000211	protein_coding	AGCCTCCTAAGTAGCTGGGATTACAGGAAATGAGAACAGAAGCCATTGCCAGACCTCTGG	NM_024793
ENST00000399408	protein_coding	ABCC1	7.38288	7.83634	6.89916	7.84438	7.49335	6.87841	6.58015	7.93608	6.49439	7.43909	6.33229	6.72866	-3.88143	-3.28026	-3.68468	-4.40104	-3.01796	-3.77479	-4.05875	-2.79458	-3.65034	-3.26624	-3.70007	-3.01663	-2.96737	-2.01708	-2.6674	-2.72483	-2.31907	-2.34647	-2.61266	-2.20365	-2.72015	-2.41648	-2.51758	-2.58289	6594	chr16:16043434-16236931:+	chr16	+	16043434	16236931	ATP binding cassette subfamily C member 1 [Source:HGNC Symbol;Acc:HGNC:51]	ASHG19AP1B11193163111	protein_coding	CACCTCTCAACAAAACCAAAACTGCCTTGGGATTTTTGCTGTGGATCGTCTGCTGGGCAG
ENST00000529690	protein_coding	SYBU	6.0457	7.48176	7.05792	7.76027	7.32626	7.52503	6.31381	5.05377	6.63604	7.95126	6.9699	6.64822	-5.21861	-3.63484	-3.52592	-4.48516	-3.18506	-3.12817	-4.3251	-5.67689	-3.50869	-2.75407	-3.06246	-3.09708	-3.70376	-3.32122	-2.51728	-2.3742	-2.12246	-2.11254	-3.31872	-3.50707	-2.56683	-2.08201	-2.31204	-2.33943	1983	chr8:110586882-110620304:-	chr8	-	110586882	110620304	syntabulin [Source:HGNC Symbol;Acc:HGNC:26011]	ASHG19AP1B10438920011	protein_coding	CTACTGAGATATGAGCTGCACACACTGTATTTCTGCAAAAGACATACCCCAGCCTGTGCT
ENST00000296545	protein_coding	IL15	8.04002	10.025	8.92522	9.82003	8.97698	9.00476	7.66048	7.80904	8.29711	8.55634	9.11701	8.94282	-3.22429	-1.09158	-1.65862	-2.42539	-1.53433	-1.64843	-2.97842	-2.92162	-1.84762	-2.14899	-0.915352	-0.802471	-2.09613	-0.734018	-0.750028	-1.28059	-0.191897	-0.164314	-1.78413	-0.955925	-0.752661	-1.01214	-0.315191	-0.303883	2472	chr4:142557755-142655140:+	chr4	+	142557755	142655140	interleukin 15 [Source:HGNC Symbol;Acc:HGNC:5977]	ASHG19AP1B12727891711	protein_coding	CTGAGGGCTGAGTTCTGCACCCAGTCAAGCTCAGGAAGGCCAAGAAAAGAATCCATTCCA	NR_037840
ENST00000441508	protein_coding	C10orf105	6.46055	7.16095	6.41218	8.11919	6.40214	6.83969	7.80075	7.67146	6.81016	7.71835	6.3251	6.22771	-4.80376	-3.95565	-4.17166	-4.12623	-4.10917	-3.8135	-2.83815	-3.0592	-3.33457	-2.98698	-3.70726	-3.51759	-2.50928	-2.43889	-2.69323	-2.44696	-2.89427	-2.65797	-2.1793	-2.61398	-2.74849	-2.15164	-3.10679	-2.90239	4836	chr10:73471459-73479578:-	chr10	-	73471459	73479578	chromosome 10 open reading frame 105 [Source:HGNC Symbol;Acc:HGNC:20304]	ASHG19AP1B10025364511	protein_coding	CCTTCCACAGCTGAGAAGACCTCTCCACGGAGCTCCGGACGGCTGGGGTCTGGCTCTGAG	NM_001164375
ENST00000329291	protein_coding	PGBD2	6.57752	6.9995	6.15744	6.89203	6.2472	6.03816	6.62829	7.17782	7.03816	7.88306	6.36022	4.73795	-4.68679	-4.1171	-4.4264	-5.35339	-4.26412	-4.61503	-4.01061	-3.55284	-3.10657	-2.82228	-3.67214	-5.00734	-3.30944	-2.80756	-2.62054	-2.59207	-2.93797	-3.79789	-2.93427	-2.98389	-2.67171	-2.29005	-3.15204	-4.04597	2136	chr1:249200442-249212772:+	chr1	+	249200442	249212772	piggyBac transposable element derived 2 [Source:HGNC Symbol;Acc:HGNC:19399]	ASHG19AP1B13716500511	protein_coding	TCCCAGTTCATCATGGCTTCAACATCCAGAGATGTCATTGCTGGGAGAGGTATCCACTCA	NM_170725
ENST00000438735	protein_coding	CXCR6	5.07708	6.07422	5.1031	5.36923	5.19585	5.32019	4.51798	5.10433	5.34194	5.95724	5.19128	3.83065	-6.18723	-5.04238	-5.48074	-6.87619	-5.31547	-5.333	-6.12092	-5.62633	-4.80278	-4.74809	-4.84108	-5.91464	-5.1537	-4.30501	-4.1023	-4.45089	-4.05886	-4.59471	-4.84633	-4.6302	-4.16409	-4.09113	-4.24951	-4.79365	2242	chr3:45982425-45989829:+	chr3	+	45982425	45989829	C-X-C motif chemokine receptor 6 [Source:HGNC Symbol;Acc:HGNC:16647]	ASHG19AP1B11030847511	protein_coding	CCTGGAACTGATAACAGCTCTGCCAGGTCTTCAGGTGTTCATCAGAACAGACACCATGGC
ENST00000450428	protein_coding	RAB11FIP3	7.38318	8.20581	7.46722	7.90778	7.76928	7.81979	5.60968	6.90719	7.6636	7.42796	7.19216	7.3681	-3.88113	-2.91079	-3.11662	-4.33764	-2.74204	-2.8334	-5.02922	-3.82347	-2.48112	-3.27737	-2.8402	-2.37719	-3.34386	-2.29613	-1.76416	-2.71222	-1.79028	-1.58734	-2.96813	-2.47483	-1.79002	-2.40391	-1.96591	-1.79061	3203	chr16:524850-572478:+	chr16	+	524850	572478	RAB11 family interacting protein 3 [Source:HGNC Symbol;Acc:HGNC:17224]	ASHG19AP1B12553873511	protein_coding	GCGTGTCTGGGAGCAGGTTAAACTTTCTCCTAGGTGGTGATGTGCCTCCAGGTGAGCGCA
ENST00000297164	protein_coding	RELL2	9.52508	9.44871	8.95874	9.78308	9.08116	8.91778	9.92533	10.5796	9.29756	10.2965	9.15491	8.43679	-1.73922	-1.6679	-1.6251	-2.46234	-1.43016	-1.73542	-0.713575	-0.151015	-0.84717	-0.408783	-0.877451	-1.30851	-0.137112	0.281347	-0.184323	-0.0974083	-0.127496	-0.506228	0.0485353	0.0401727	-0.169746	0.170912	-0.24682	-0.660072	2520	chr5:141016593-141020644:+	chr5	+	141016593	141020644	RELT like 2 [Source:HGNC Symbol;Acc:HGNC:26902]	ASHG19AP1B12616935611	protein_coding	GGCCTTCGTGCCCTTTATTCATTGTCAATAAATCCGCTCAGACCATTACAGCTGCTTCGC	NM_173828
ENST00000264027	protein_coding	SC5D	6.50468	8.6228	7.99429	7.68962	8.48087	9.30182	7.33921	8.41631	8.06738	8.62595	8.4583	9.48227	-4.75963	-2.4938	-2.58955	-4.5558	-2.03044	-1.35138	-3.2997	-2.31435	-2.07735	-2.07939	-1.57406	-0.263021	-2.85237	-1.40129	-1.31084	-1.84098	-0.784282	0.293087	-2.50522	-1.60357	-1.3156	-1.56261	-0.929765	0.169764	2456	chr11:121163162-121179403:+	chr11	+	121163162	121179403	sterol-C5-desaturase [Source:HGNC Symbol;Acc:HGNC:10547]	ASHG19AP1B10018316511	protein_coding	TTAAAAAGAAAGCAAAGAAACAAACGCAAAACCCGAAACCGCATCCTCCACCGCAAAGGT	NM_006918
ENST00000638112	protein_coding	GABRA1	7.92469	8.95294	8.27176	8.67974	7.85373	7.99915	7.96225	8.59217	8.2294	8.30085	8.03686	7.65087	-3.33962	-2.16367	-2.31208	-3.56569	-2.65758	-2.65404	-2.67666	-2.13849	-1.91533	-2.40448	-1.9955	-2.09442	-1.97039	-1.15102	-1.10011	-1.87127	-1.28889	-1.34727	-1.66218	-1.36631	-1.10054	-1.59275	-1.45794	-1.54077	2818	chr5:161274069-161325224:+	chr5	+	161274069	161325224	gamma-aminobutyric acid type A receptor alpha1 subunit [Source:HGNC Symbol;Acc:HGNC:4075]	ASHG19AP1B10944902311	protein_coding	GCGCCTGCGTTTTCTCCATGATAACATAGACAAACAGTTGCCTCCAAAGCTGCAGATTGG
ENST00000585893	protein_coding	EZH1	7.79836	8.1481	7.06489	7.59963	7.32217	6.99943	5.46685	5.13043	5.93555	6.00614	6.82558	6.91346	-3.46594	-2.9685	-3.51895	-4.64579	-3.18914	-3.65377	-5.17205	-5.60023	-4.20918	-4.69919	-3.20678	-2.83184	-3.08025	-2.7527	-2.82317	-3.67225	-2.19794	-2.18505	-2.71944	-2.92974	-2.8816	-3.3517	-2.39536	-2.41815	2394	chr17:40854403-40897049:-	chr17	-	40854403	40897049	enhancer of zeste 1 polycomb repressive complex 2 subunit [Source:HGNC Symbol;Acc:HGNC:3526]	ASHG19AP1B10286088211	protein_coding	TGAAGCCTGTGAGTGGACACCCTTTTCTCAAAAAGGTAGAAGATGAGACGGTTTTGTGCA	NM_001321082
ENST00000409800	protein_coding	MCFD2	5.99394	6.8557	6.28781	7.32177	6.43227	6.78497	7.34472	8.51627	7.47361	7.81968	7.1405	6.54099	-5.27036	-4.2609	-4.29603	-4.92366	-4.07904	-3.86823	-3.29418	-2.21439	-2.67112	-2.88565	-2.89186	-3.20431	-2.96746	-1.90164	-2.26596	-2.57125	-2.36664	-2.49841	-2.61279	-2.08962	-2.30717	-2.26782	-2.5709	-2.73584	3955	chr2:47129013-47143193:-	chr2	-	47129013	47143193	multiple coagulation factor deficiency 2 [Source:HGNC Symbol;Acc:HGNC:18451]	ASHG19AP1B11833155311	protein_coding	CCCAACTGGAGTGGAGCCGAGTGTCGCCCTTGGGAAAGCAGGCATATCATGGAGCATCTA	NM_001171510
ENST00000237822	protein_coding	LDAH	7.33061	7.57462	6.81079	7.12474	7.46494	6.87477	4.49875	5.11465	5.30667	3.82762	6.55477	7.49972	-3.93369	-3.54198	-3.77305	-5.12069	-3.04637	-3.77843	-6.14015	-5.61601	-4.83805	-6.87771	-3.47759	-2.24558	-3.65076	-3.23455	-3.20943	-4.74678	-2.24593	-1.81734	-3.26887	-3.41617	-3.26743	-4.36855	-2.44386	-2.03052	2907	chr2:20884814-21022874:-	chr2	-	20884814	21022874	lipid droplet associated hydrolase [Source:HGNC Symbol;Acc:HGNC:26145]	ASHG19AP1B14377388311	protein_coding	GTGTCAAAAGGCCTAAGCTGCTTATTTTCATTATTCCTGGTAACCCAGGTTTTTCTGCCT	NM_021925
ENST00000453196	protein_coding	NIN	5.8979	6.77607	5.80698	6.43932	6.22442	6.67563	4.34853	5.04899	5.19667	6.26097	4.02105	5.4122	-5.36641	-4.34053	-4.77686	-5.80611	-4.28689	-3.97757	-6.29038	-5.68167	-4.94806	-4.44436	-6.01131	-4.33309	-4.75566	-3.86057	-3.85992	-3.9702	-3.90547	-3.1444	-4.38801	-4.09109	-3.92266	-3.64386	-4.10694	-3.39816	6785	chr14:51193954-51297839:-	chr14	-	51193954	51297839	ninein [Source:HGNC Symbol;Acc:HGNC:14906]	ASHG19AP1B11532164111	protein_coding	CGAGCAGTGCACGCAGATTCCTACAGAAGGATTGGGCACCTGTGAAAACTGGGCTGCTAT	NM_182944
NM_001308047	protein_coding	PRUNE2	6.41854	8.29719	5.46577	7.05157	6.89466	6.27319	8.79069	9.55602	7.95122	8.89077	7.73518	7.20785	-4.84577	-2.81941	-5.11807	-5.19385	-3.61665	-4.38	-1.84822	-1.17464	-2.1935	-1.81456	-2.29718	-2.53744	-1.67802	-0.774323	-2.015	-1.68218	-1.81105	-2.18262	-1.38312	-0.996155	-2.04698	-1.40417	-1.98784	-2.41531	12522	chr9:79226292-79521003:-	chr9	-	79226292	79521003		ASHG19AP1B14137541911	protein_coding	AGGAGATTCAGGATACTATGGGGACGGTCTAAATGCCATCATTGTGTTTGCCGCCTGTTT	NM_001308047
ENST00000375180	protein_coding	FAM120C	6.73974	7.73344	6.88762	8.05502	6.98748	7.64054	7.04147	7.94978	7.57329	7.80566	7.39899	7.48187	-4.52456	-3.38316	-3.69622	-4.1904	-3.52384	-3.01266	-3.59744	-2.78088	-2.57144	-2.89967	-2.63337	-2.26343	-2.98777	-2.05082	-2.02688	-2.40526	-2.01097	-1.58994	-2.6341	-2.23724	-2.05793	-2.11266	-2.19608	-1.79387	8057	chrX:54094757-54209688:-	chrX	-	54094757	54209688	family with sequence similarity 120C [Source:HGNC Symbol;Acc:HGNC:16949]	ASHG19AP1B11038227911	protein_coding	CAAGGGAGGAGCCGGGGATTTGCAGGTCTCCATCCAATCCCACCCCAAGGAGGAAAACTG	NM_017848
ENST00000379127	protein_coding	C9orf24	7.71159	8.83471	8.23382	9.01107	8.13631	8.3675	9.78279	10.2953	8.88595	9.44715	8.36511	8.25036	-3.55272	-2.2819	-2.35002	-3.23435	-2.375	-2.2857	-0.856119	-0.435374	-1.25878	-1.25818	-1.66725	-1.49494	-0.649155	-0.0814164	-0.703591	-0.931454	-0.978155	-0.836806	-0.417604	-0.318949	-0.704141	-0.661888	-1.13611	-1.00421	596	chr9:34379017-34381558:-	chr9	-	34379017	34381558	chromosome 9 open reading frame 24 [Source:HGNC Symbol;Acc:HGNC:19919]	ASHG19AP1B12994423511	protein_coding	AGCAACCGACTGTAAGATGTGTACCTCCCTACGAGCACCGGCCCGGAATGCAGTGTGCTG	NM_001252195
ENST00000453304	protein_coding	UNC5C	4.84798	5.9856	4.34335	6.96125	5.26149	5.68888	7.80376	8.64917	7.08021	8.33581	7.30592	5.91794	-6.41633	-5.131	-6.24049	-5.28417	-5.24982	-4.96432	-2.83515	-2.08148	-3.06452	-2.36952	-2.72644	-3.82736	-2.71938	-1.91698	-2.91312	-2.18986	-2.49509	-3.28662	-2.37931	-2.1037	-2.97458	-1.90422	-2.7027	-3.53892	9875	chr4:96083655-96470357:-	chr4	-	96083655	96470357	unc-5 netrin receptor C [Source:HGNC Symbol;Acc:HGNC:12569]	ASHG19AP1B11036237811	protein_coding	TGGAAGGAGAAGGGCAGATCTTCCAGCTCAACTGCACCGTGTCAGAGGAACCTACTGGCA	NM_003728
ENST00000240364	protein_coding	FAM117A	12.1775	12.1296	11.2018	11.0308	11.0504	10.3349	7.05702	6.78744	10.9627	7.95641	10.7623	11.5084	0.913187	1.01304	0.617986	-1.2146	0.539109	-0.318253	-3.58189	-3.94322	0.817997	-2.74892	0.729903	1.7631	0.975786	1.05878	1.72145	-0.786736	1.63766	2.06912	1.08551	0.823768	1.78196	-0.515629	1.57228	1.87037	2365	chr17:47787694-47841529:-	chr17	-	47787694	47841529	family with sequence similarity 117 member A [Source:HGNC Symbol;Acc:HGNC:24179]	ASHG19AP1B10011718511	protein_coding	GCTTACACAAAATTGAAGAATGTTAATGTTCGAGTTTTCTTATCTTGTGTTTAGAGGTTG	NM_030802
ENST00000210633	protein_coding	SEMA4G	6.66599	7.54314	6.78584	8.75948	7.26482	7.94538	6.49536	7.09638	6.63596	7.44061	6.77173	5.76238	-4.59832	-3.57346	-3.798	-3.48594	-3.24649	-2.70781	-4.14354	-3.63427	-3.50876	-3.26473	-3.26063	-3.98292	-3.35308	-2.60355	-2.64614	-2.3711	-2.25355	-2.20885	-2.97703	-2.77801	-2.69785	-2.07895	-2.44964	-2.4416	4094	chr10:102732592-102745372:+	chr10	+	102732592	102745372	semaphorin 4G [Source:HGNC Symbol;Acc:HGNC:10735]	ASHG19AP1B11870892811	protein_coding	ACCACCATAGCCAACAGGTCCCAGGGAAGCAGGACAGCACTGATACAGGACATAGAGAGA	NM_017893
ENST00000276297	protein_coding	DLC1	5.24357	5.72701	5.35939	6.38185	6.20637	6.95014	5.28292	7.05135	6.09315	7.05709	5.9083	5.62554	-6.02073	-5.38959	-5.22445	-5.86357	-4.30494	-3.70306	-5.35598	-3.67931	-4.05158	-3.64824	-4.12406	-4.11975	-4.6504	-3.29459	-3.52197	-3.36688	-3.21167	-2.89641	-4.27534	-3.47864	-3.57746	-3.05033	-3.42673	-3.14983	7447	chr8:12940870-13372395:-	chr8	-	12940870	13372395	DLC1 Rho GTPase activating protein [Source:HGNC Symbol;Acc:HGNC:2897]	ASHG19AP1B10019667011	protein_coding	CTGAATTTAGTAGACAGAAGTCACTAGGAATGCCTTGACAGGATCCTGCCTTAGCTAAGG	NM_001348081
ENST00000257787	protein_coding	AKIRIN2	9.43344	9.82428	8.61533	9.3739	8.54739	8.71896	7.26502	7.76633	9.01501	8.31301	9.28505	10.1172	-1.83087	-1.29232	-1.96851	-2.87152	-1.96393	-1.93424	-3.37388	-2.96432	-1.12972	-2.39232	-0.747309	0.371864	-1.40523	-0.898558	-0.488996	-1.61212	-0.231001	0.637548	-1.12609	-1.11846	-0.48764	-1.33477	-0.355798	0.51934	1662	chr6:88384790-88411927:-	chr6	-	88384790	88411927	akirin 2 [Source:HGNC Symbol;Acc:HGNC:21407]	ASHG19AP1B10191922311	protein_coding	TGGAGAACAGCCTGCTAGCTATGTTTCATGAATCACGTATCCTGCATTTGTGGGCTGCCT	NM_018064
ENST00000445983	protein_coding	CITED1	10.8385	9.78837	9.16439	10.9486	8.84532	7.58494	14.0994	13.7431	11.5075	12.9805	10.7413	8.3825	-0.425807	-1.32823	-1.41945	-1.29687	-1.66599	-3.06825	3.46048	3.01246	1.3628	2.27519	0.70895	-1.3628	3.55489	3.08196	1.55861	2.39166	0.963282	-0.976955	3.50223	2.95371	1.62063	2.78599	0.884652	-1.14948	820	chrX:71521490-71525764:-	chrX	-	71521490	71525764	Cbp/p300 interacting transactivator with Glu/Asp rich carboxy-terminal domain 1 [Source:HGNC Symbol;Acc:HGNC:1986]	ASHG19AP1B13496456611	protein_coding	TCCCGGCTCCGCCACTTTCTAGCGCTGTGACCTTGGCACAACAGCTCCAGCTGGCAGCAT	NM_001144887
ENST00000575842	protein_coding	ACTG1	9.71674	9.47129	8.90914	9.53637	9.28796	9.17225	8.37092	8.76497	10.786	9.95351	11.1187	12.0289	-1.54757	-1.64531	-1.6747	-2.70905	-1.22335	-1.48095	-2.26799	-1.96568	0.641306	-0.751821	1.08635	2.28364	-0.863267	-0.796625	0.905329	-0.421237	1.35143	2.38607	-0.615561	-1.01839	0.950231	-0.151092	1.28555	2.17579	2256	chr17:79477015-79479807:-	chr17	-	79477015	79479807	actin gamma 1 [Source:HGNC Symbol;Acc:HGNC:144]	ASHG19AP1B12179634311	protein_coding	CCTTTTCCGGGCAGGTCGCAATGGAAGAAGAGATCGCCGCGCTGGTCATTGACAATGGCT
ENST00000440121	protein_coding	TTC21A	5.37173	5.37887	4.54032	5.65006	4.43498	5.2408	4.2376	6.03324	4.04857	5.52436	3.16493	3.81649	-5.89258	-5.73773	-6.04352	-6.59536	-6.07633	-5.4124	-6.40131	-4.69741	-6.09615	-5.18097	-6.86743	-5.92881	-5.12463	-4.12576	-5.0696	-4.72136	-5.41832	-4.64762	-4.81159	-4.41022	-5.08955	-4.34621	-5.41643	-4.84777	3941	chr3:39149298-39180370:+	chr3	+	39149298	39180370	tetratricopeptide repeat domain 21A [Source:HGNC Symbol;Acc:HGNC:30761]	ASHG19AP1B12393905211	protein_coding	AGAGGCTTCAGAGAGGCAATGTACTTCATGATGCAGCAGAACTACTCAGAGGCCCTGGAG	NM_001105513
ENST00000456174	protein_coding	HDAC9	5.65699	6.22497	5.23671	6.62677	5.20722	5.7559	6.14528	5.47762	5.90771	6.70128	5.26085	5.13087	-5.60732	-4.89163	-5.34713	-5.61865	-5.30409	-4.8973	-4.49362	-5.25304	-4.23701	-4.00405	-4.77151	-4.61443	-3.94557	-4.06105	-3.68783	-3.59637	-4.01336	-3.74894	-3.5571	-4.32971	-3.74742	-3.27817	-4.20798	-3.99887	2307	chr7:18548896-18706523:+	chr7	+	18548896	18706523	histone deacetylase 9 [Source:HGNC Symbol;Acc:HGNC:14065]	ASHG19AP1B11634559111	protein_coding	TCTGCCTTGTGGAAGGGGTGGGGAAGCCTTTATCAATGGGTAGGTGGGAGAACCAGGGGA	NM_001204148
ENST00000276373	protein_coding	SLC18A1	3.76664	6.1768	5.57295	5.73177	5.84658	6.22807	5.72597	6.08959	5.22612	4.26454	4.992	3.8162	-7.49767	-4.9398	-5.01089	-6.51366	-4.66473	-4.42512	-4.91294	-4.64106	-4.9186	-6.44079	-5.04036	-5.9291	-4.69051	-3.78271	-3.96401	-5.47676	-3.84035	-3.98941	-4.31948	-4.00182	-4.02664	-4.99749	-4.04013	-4.22672	2753	chr8:20002366-20040717:-	chr8	-	20002366	20040717	solute carrier family 18 member A1 [Source:HGNC Symbol;Acc:HGNC:10934]	ASHG19AP1B10376941411	protein_coding	CCTCAGATAACAGGAGGCAATAAATCCAACAGCACATCCACGTTCAGAGAACAGTGTCCC	NM_003053
ENST00000389194	protein_coding	LTN1	7.99783	8.1862	7.77255	7.59383	7.75455	7.46323	4.49472	5.38089	5.96518	5.8364	6.13314	6.37327	-3.26648	-2.9304	-2.81129	-4.65159	-2.75677	-3.18997	-6.14419	-5.34977	-4.17954	-4.86893	-3.89922	-3.37203	-3.08244	-2.68316	-2.33895	-3.75617	-2.21774	-2.27813	-2.72143	-2.85685	-2.38088	-3.43589	-2.41568	-2.51294	7749	chr21:30300466-30365270:-	chr21	-	30300466	30365270	listerin E3 ubiquitin protein ligase 1 [Source:HGNC Symbol;Acc:HGNC:13082]	ASHG19AP1B13138827711	protein_coding	GATTATTGAAAAGGCATGTCCTAGTTCAGATAAACATGCTTTAGTAACTCCTTGGCTCAA
HBMT00001462415	protein_coding	CATG00000105394.1	6.40448	6.32087	5.44111	6.0569	5.56332	4.96211	4.38414	5.05049	5.01526	4.0829	3.49527	3.80945	-4.85982	-4.79573	-5.14273	-6.18852	-4.94799	-5.69108	-6.25477	-5.68017	-5.12947	-6.62243	-6.53709	-5.93585	-4.39488	-4.17121	-4.13608	-5.38922	-4.53399	-4.80828	-4.00976	-4.46953	-4.1985	-4.92209	-4.69674	-5.01794	10814	chr9:38067445-38078258:+	chr9	+	38067445	38078258	At least 1 of the 10 top ranked transcript is CPAT coding and max ORF size >=300, NOT annotated as nonCoding in GENCODE	ASHG19AP1B12650450311	protein_coding	GCCTTATGTTGTAGGAGCTGGCAAGGATCCATTTAATACAGGACCTCGGCCGGGTGCGGT
ENST00000585124	protein_coding	AURKB	13.2595	13.9001	12.8965	13.9572	13.1774	13.8093	11.861	12.4567	12.21	12.7103	12.4297	13.3114	1.99524	2.78351	2.31269	1.71177	2.66612	3.15613	1.22211	1.72608	2.06528	2.00497	2.39738	3.56614	2.65985	3.34958	3.19428	2.86581	3.538	4.37565	2.65745	3.26848	3.22947	3.27953	3.47477	4.08999	1227	chr17:8108091-8113916:-	chr17	-	8108091	8113916	aurora kinase B [Source:HGNC Symbol;Acc:HGNC:11390]	ASHG19AP1B10125053511	protein_coding	AGAGTAGCAGTGCCTTGGACCCCAGCTCTCCTCCCCCTTTCTCTCTAAGGATGGCCCAGA	NM_004217
ENST00000618666	protein_coding	CCNT1	9.0843	9.42975	8.74617	10.0504	8.58591	8.84008	11.6377	12.1585	10.3649	11.6994	10.3149	9.49555	-2.18001	-1.68685	-1.83767	-2.195	-1.92541	-1.81312	0.998768	1.42785	0.220213	0.994051	0.282575	-0.249743	1.14989	1.58547	0.530749	1.14415	0.565236	0.170722	1.24657	1.35722	0.565128	1.4326	0.475539	0.0398202	6915	chr12:49082241-49110781:-	chr12	-	49082241	49110781	cyclin T1 [Source:HGNC Symbol;Acc:HGNC:1599]	ASHG19AP1B13018723011	protein_coding	CGCGCCTGCGTCCTCGCCTCAAGGTTTTTTCTGGTCGCATATTGGCTGTTAACTCGGCTA	NM_001277842
NM_080740	protein_coding	ZNF280A	9.40818	10.3031	9.68533	9.91654	9.49291	9.39005	11.8763	11.9834	10.1783	11.4335	9.90119	9.60241	-1.85613	-0.813501	-0.898508	-2.32888	-1.0184	-1.26315	1.23737	1.2527	0.0335411	0.728166	-0.131171	-0.142889	1.3972	1.56163	0.641511	0.891863	0.492368	0.40309	1.48405	1.33447	0.680137	1.17366	0.397284	0.284521	2175	chr22:22868061-22874624:-	chr22	-	22868061	22874624		ASHG19AP1B11368330111	protein_coding	TTTGAGCCCTTTCCCAGTCAAATGCTCCCAACAGGCATCCCTTATTCTGACCTCAGAGGT	NM_080740
ENST00000433898	protein_coding	NDUFB3	7.42298	7.63406	7.23526	7.795	7.09761	7.5356	8.927	9.22929	7.91574	8.75227	7.63233	7.51159	-3.84133	-3.48254	-3.34858	-4.45042	-3.4137	-3.11759	-1.7119	-1.50136	-2.22898	-1.95306	-2.40003	-2.23371	-1.41495	-1.17565	-1.68279	-1.71782	-1.81961	-1.60899	-1.13424	-1.38938	-1.7065	-1.43983	-1.9969	-1.81377	503	chr2:201936731-201950467:+	chr2	+	201936731	201950467	NADH:ubiquinone oxidoreductase subunit B3 [Source:HGNC Symbol;Acc:HGNC:7698]	ASHG19AP1B13563866911	protein_coding	TGGCTCCGGTTGCAGAGTTGAGTGTCCTGAGAGGTCAGATTGCTGTCAGGCAGAAGAACA	NM_001257102
ENST00000626620	protein_coding	KCNMA1	6.53111	8.27768	7.60478	6.33285	7.37368	7.6784	4.38961	5.45264	6.4953	4.50448	6.07888	6.72296	-4.73319	-2.83892	-2.97906	-5.91257	-3.13763	-2.97479	-6.2493	-5.27802	-3.64942	-6.20085	-3.95348	-3.02234	-4.30063	-2.59477	-2.27565	-5.04952	-2.48864	-1.99837	-3.91644	-2.76857	-2.31738	-4.64145	-2.6964	-2.21426	3660	chr10:78647024-79397400:-	chr10	-	78647024	79397400	potassium calcium-activated channel subfamily M alpha 1 [Source:HGNC Symbol;Acc:HGNC:6284]	ASHG19AP1B10004370311	protein_coding	CCTGGATATTGGTGTAGTATGCATGCCAACTGATATTCAATCAACATCTCCTGCCAGCAT	NM_001161353
ENST00000407025	protein_coding	PPP1R7	10.8689	11.0728	10.7373	11.7605	11.1571	11.812	12.5239	13.1629	11.8365	12.7752	12.1228	12.7273	-0.395398	-0.0438472	0.153452	-0.484875	0.645822	1.15883	1.88504	2.43226	1.69182	2.06987	2.09043	2.98202	2.15507	2.67071	2.11865	2.29662	2.54186	3.34109	2.18791	2.51654	2.17355	2.6819	2.46991	3.07968	1592	chr2:242089053-242122439:+	chr2	+	242089053	242122439	protein phosphatase 1 regulatory subunit 7 [Source:HGNC Symbol;Acc:HGNC:9295]	ASHG19AP1B11201933011	protein_coding	ATGCGGTTTCCTCCCGACTCGCGATCAAAATGGCTTCTCGCCTCCAGACTGTTCCGGCTC
ENST00000400895	protein_coding	AGTRAP	7.66187	8.40795	7.76268	8.11246	7.86643	7.97647	8.09435	8.85264	8.05459	8.73692	8.0092	7.8354	-3.60244	-2.70865	-2.82116	-4.13296	-2.64488	-2.67673	-2.54455	-1.87802	-2.09013	-1.96842	-2.02316	-1.90989	-1.97863	-1.23436	-1.40983	-1.67793	-1.30079	-1.24295	-1.67089	-1.44507	-1.41896	-1.40003	-1.46873	-1.43009	786	chr1:11796181-11810373:+	chr1	+	11796181	11810373	angiotensin II receptor associated protein [Source:HGNC Symbol;Acc:HGNC:13539]	ASHG19AP1B12741777311	protein_coding	GGTGATTCTCCTAGGTCACTGGCTGCTGACAACCTGCTTCTGGAGACATTTCTCTGCCAA	NM_001040197
ENST00000300730	protein_coding	PGAP2	7.35461	7.69596	7.19149	7.87178	7.08199	6.53629	9.05907	8.62999	7.57018	8.38791	7.20835	6.22325	-3.9097	-3.42064	-3.39235	-4.37365	-3.42932	-4.11691	-1.57984	-2.10066	-2.57455	-2.31742	-2.82401	-3.52205	-1.31812	-1.61468	-1.92626	-2.00656	-2.09515	-2.78903	-1.04437	-1.80886	-1.9574	-1.72526	-2.28419	-3.03817	1843	chr11:3819049-3847582:+	chr11	+	3819049	3847582	post-GPI attachment to proteins 2 [Source:HGNC Symbol;Acc:HGNC:17893]	ASHG19AP1B10323817411	protein_coding	TCACCTGCATTCTCTGGCGGTTGACCAAGAAGCACACAGATCGCAAGTCCTACAGCTGGA	NM_001346400
NM_001353035	protein_coding	CDC27	8.95316	9.07596	8.13084	8.53222	8.47357	8.59225	8.92062	9.57435	7.97942	9.14731	7.73962	7.76462	-2.31115	-2.04064	-2.453	-3.7132	-2.03774	-2.06094	-1.71828	-1.1563	-2.16531	-1.55802	-2.29274	-1.98068	-0.984473	-0.531746	-1.30199	-1.26582	-1.15961	-1.02025	-0.728498	-0.753345	-1.30566	-0.998971	-1.32669	-1.1946	5816	chr17:45195063-45266705:-	chr17	-	45195063	45266705		ASHG19AP1B13416323811	protein_coding	CCCAAAGAATCCCTCGTTTACTTCTTAATAGGAAAGATCCTAAAGGAGCCAATAACCAGA	NM_001353035
NM_001301726	protein_coding	TCFL5	7.62369	8.08349	7.06651	7.55334	7.71181	7.44051	7.39759	8.02841	6.99599	7.284	7.106	6.31347	-3.64061	-3.03311	-3.51733	-4.69208	-2.7995	-3.21268	-3.24131	-2.70224	-3.14874	-3.42133	-2.92636	-3.43182	-2.42719	-1.85821	-2.32129	-2.9211	-1.86154	-2.3181	-2.10169	-2.0464	-2.36295	-2.60768	-2.04245	-2.555	2880	chr20:61482846-61493115:-	chr20	-	61482846	61493115		ASHG19AP1B10962373111	protein_coding	CCAGGAAAGACATGGAGATTCTCTTAAAAAGACTGGGTGACTATACTTCCATGGACTGGG	NM_001301726
ENST00000545738	protein_coding	LIMS2	6.597	6.74785	5.91904	7.73864	6.27865	5.64044	8.68465	8.60416	7.62578	9.29765	7.51097	6.05859	-4.6673	-4.36875	-4.6648	-4.50678	-4.23267	-5.01275	-1.95425	-2.1265	-2.51894	-1.40768	-2.52139	-3.68671	-1.74948	-1.84988	-2.22503	-1.24844	-2.13691	-3.20246	-1.45004	-2.03762	-2.26438	-0.981831	-2.32789	-3.45605	1730	chr2:128396296-128432676:-	chr2	-	128396296	128432676	LIM zinc finger domain containing 2 [Source:HGNC Symbol;Acc:HGNC:16084]	ASHG19AP1B11632583611	protein_coding	GTCGCTGCCACCATGACGGGAAGGAAAAGAAAGTGGGGAGAGACAGGAACAGGGTCCGGA	NM_001136037
ENST00000287482	protein_coding	SASS6	7.07231	7.57611	6.74979	6.99539	6.24816	6.36027	4.42776	5.21644	5.19377	4.44502	3.57539	5.60813	-4.192	-3.54049	-3.83405	-5.25004	-4.26315	-4.29293	-6.21114	-5.51422	-4.95096	-6.26031	-6.45697	-4.13716	-3.87388	-3.21327	-3.28701	-4.66849	-3.97796	-3.21294	-3.48525	-3.39377	-3.34454	-4.29681	-4.17717	-3.46619	3880	chr1:100549119-100598511:-	chr1	-	100549119	100598511	SAS-6 centriolar assembly protein [Source:HGNC Symbol;Acc:HGNC:25403]	ASHG19AP1B10782194211	protein_coding	TCTGAGGAAGATTTTCAAAGTTTAAAATTCCAGCAAGGTCTTCTGGTAGACTTCTTAGCT	NM_001304829
ENST00000529689	protein_coding	CCDC90B	8.69649	8.95194	10.0829	11.0218	7.8333	7.39154	11.1877	11.5338	12.0299	12.7482	9.48523	8.17015	-2.56782	-2.16467	-0.50093	-1.22363	-2.67801	-3.26165	0.548831	0.80319	1.88518	2.04286	-0.547131	-1.57514	0.706251	0.976723	2.13772	2.18549	-0.250447	-1.18483	0.831682	0.738866	2.19252	2.56047	-0.377959	-1.3705	4014	chr11:82970139-82997450:-	chr11	-	82970139	82997450	coiled-coil domain containing 90B [Source:HGNC Symbol;Acc:HGNC:28108]	ASHG19AP1B10010877111	protein_coding	ATCTTTTTCCTACACTAAACTACAAGTTCTCAGAAGGCCTCTAGACACATGTGAGGTACT	NM_021825
ENST00000443758	protein_coding	CCDC141	7.50464	7.69233	6.46266	6.76467	6.99117	6.80481	8.38381	8.56755	7.51195	9.00098	7.48529	6.1536	-3.75966	-3.42428	-4.12118	-5.48075	-3.52014	-3.84839	-2.25509	-2.16311	-2.63278	-1.70435	-2.54707	-3.59169	-1.81954	-1.66006	-2.19299	-1.60273	-1.95307	-2.71434	-1.51724	-1.85275	-2.23322	-1.32562	-2.13833	-2.95949	9131	chr2:179694484-179914790:-	chr2	-	179694484	179914790	coiled-coil domain containing 141 [Source:HGNC Symbol;Acc:HGNC:26821]	ASHG19AP1B10449770811	protein_coding	TTTCCAGAGCCTACACTGACATGGTACAAGAAGGGCCAGAAATTGTCTGCAGATGGGCAC	NM_173648
ENST00000558583	protein_coding	SHISA9	3.46108	5.56848	4.54623	6.27402	3.93355	4.99322	4.71754	7.31965	6.07742	6.96695	5.00897	4.70116	-7.80323	-5.54812	-6.03761	-5.97141	-6.57776	-5.65998	-5.92136	-3.41101	-4.06731	-3.73838	-5.02339	-5.04414	-5.57502	-3.11548	-3.73939	-3.46014	-4.60064	-4.31944	-5.37332	-3.2959	-3.80185	-3.14525	-4.75555	-4.53472	6724	chr16:12995477-13334270:+	chr16	+	12995477	13334270	shisa family member 9 [Source:HGNC Symbol;Acc:HGNC:37231]	ASHG19AP1B12305794411	protein_coding	AGTCACCAAAAGCTGACAAGGTCAATGACGACTTCTACACCAAGCGACGGCACCTGGCTG	NM_001145204
ENST00000618335	protein_coding	CARHSP1	7.25752	8.25231	7.38519	8.43247	7.40848	7.76505	6.36479	6.68619	6.54681	5.88724	6.81914	6.59162	-4.00679	-2.86429	-3.19865	-3.81295	-3.10284	-2.88815	-4.27411	-4.04447	-3.59792	-4.81809	-3.21322	-3.15368	-3.13427	-2.33692	-2.38452	-3.2297	-2.15697	-2.01481	-2.76627	-2.51229	-2.42931	-2.9119	-2.34951	-2.23095	2972	chr16:8946800-8962576:-	chr16	-	8946800	8962576	calcium regulated heat stable protein 1 [Source:HGNC Symbol;Acc:HGNC:17150]	ASHG19AP1B13607233611	protein_coding	GCCTGGCCGCGCCAGCTGTGGCTCGAGGAGGCCTCTCGGAGCCTCAGTTTCCCCATCTGC	NM_001278261
ENST00000368909	protein_coding	DMBT1	4.69161	6.14722	4.73947	5.6119	4.55978	5.33806	4.53843	5.60992	6.05985	6.62162	6.02507	3.77962	-6.57269	-4.96938	-5.84437	-6.63352	-5.95153	-5.31514	-6.10047	-5.12074	-4.08488	-4.08371	-4.00729	-5.96568	-5.31735	-4.04308	-3.71153	-3.85625	-3.67404	-4.60405	-5.0631	-4.31058	-3.77404	-3.5331	-3.88004	-4.80374	7686	chr10:124320181-124403252:+	chr10	+	124320181	124403252	deleted in malignant brain tumors 1 [Source:HGNC Symbol;Acc:HGNC:2926]	ASHG19AP1B12407912311	protein_coding	ACTGTGGCCATAGTGAAGACGCTGGTGTCATCTGCTCAGGACCTGAATCCAGTTTGGCCC	NM_007329
ENST00000370210	protein_coding	HAUS7	6.92404	7.55242	7.06249	7.29425	6.95544	6.75627	5.66664	7.24017	6.44731	6.26009	6.09389	4.88434	-4.34027	-3.56418	-3.52135	-4.95117	-3.55587	-3.89693	-4.97226	-3.49049	-3.69742	-4.44524	-3.93847	-4.86096	-3.62193	-2.52687	-2.6067	-3.67614	-2.73452	-3.29988	-3.24057	-2.7015	-2.65931	-3.35579	-2.9443	-3.55237	1593	chrX:152727018-152760974:-	chrX	-	152727018	152760974	HAUS augmin like complex subunit 7 [Source:HGNC Symbol;Acc:HGNC:32979]	ASHG19AP1B11392335211	protein_coding	ACCAGGAGCTCCTCAAGAGATTTATTCACGTGACCAATGGCCTATGACACAGCCCCAGGA
ENST00000494440	protein_coding	PLA1A	10.454	11.1872	10.3285	10.9157	10.5721	11.2997	10.4577	11.2462	10.1516	10.6717	10.7121	11.1758	-0.810261	0.0705737	-0.255317	-1.32972	0.06081	0.64653	-0.181233	0.515576	0.00687599	-0.0336389	0.679737	1.43046	0.538268	1.31016	0.881728	0.45922	1.40321	2.0911	0.677115	1.08091	0.923874	0.733571	1.3365	1.88884	1775	chr3:119319118-119348658:+	chr3	+	119319118	119348658	phospholipase A1 member A [Source:HGNC Symbol;Acc:HGNC:17661]	ASHG19AP1B10003354511	protein_coding	CTTCCAGGCTGGCTCAGGCGTCCTCTCCTCCAGGTGGATGCACAAGTCTTCCTCCATCTG	NM_001293225
ENST00000395572	protein_coding	SUN3	6.03171	7.19822	6.54504	6.36609	6.23087	6.6946	6.70959	7.64329	6.94566	7.69029	6.63746	6.22181	-5.23259	-3.91838	-4.0388	-5.87934	-4.28045	-3.9586	-3.92931	-3.08737	-3.19906	-3.01504	-3.3949	-3.52349	-3.43853	-2.44385	-2.55868	-2.82939	-2.77077	-2.7247	-3.06042	-2.61873	-2.6091	-2.51976	-2.98081	-2.96983	1348	chr7:48026750-48068716:-	chr7	-	48026750	48068716	Sad1 and UNC84 domain containing 3 [Source:HGNC Symbol;Acc:HGNC:22429]	ASHG19AP1B12613587111	protein_coding	TCTAAGTACAATGCTTACACTGACTTTTCTTCTTGTAGGACTCCTAAATCATCAGTGGCT	NM_152782
ENST00000359314	protein_coding	CD2AP	8.39974	8.01629	7.55821	6.47488	7.3707	6.67398	4.46965	5.24538	5.2892	5.51117	5.17348	7.50499	-2.86457	-3.10031	-3.02563	-5.77054	-3.14061	-3.97921	-6.16925	-5.48527	-4.85553	-5.19416	-4.85888	-2.2403	-2.72549	-2.84759	-2.66804	-4.45376	-2.75776	-1.86224	-2.38402	-3.0212	-2.72067	-4.09299	-2.96753	-2.07716	5412	chr6:47445525-47594999:+	chr6	+	47445525	47594999	CD2 associated protein [Source:HGNC Symbol;Acc:HGNC:14258]	ASHG19AP1B11275231011	protein_coding	ACTGCGAAAAGATTTGGAAGAAGAGAAGACAATGAGAAGTAATCTAGAGATGGAAATAGA	NM_012120
ENST00000393430	protein_coding	ZFP1	9.33879	10.4989	9.65001	10.2313	9.70698	9.67618	9.51167	9.9249	9.36973	10.1706	9.43622	9.1418	-1.92552	-0.617686	-0.933833	-2.01413	-0.804334	-0.977019	-1.12723	-0.805755	-0.774995	-0.534714	-0.59614	-0.603496	-0.471849	0.291342	0.147771	-0.0925579	0.303515	0.221798	-0.257568	0.0487324	0.175679	0.176362	0.20817	0.0928176	3250	chr16:75182480-75206134:+	chr16	+	75182480	75206134	ZFP1 zinc finger protein [Source:HGNC Symbol;Acc:HGNC:23328]	ASHG19AP1B12177080211	protein_coding	AGGTACGAGAGGGGCTTCCAGTTCTGCCTTCATAGTTCTCTGCCTTTGCCCAAAACTGCA	NM_001318473
ENST00000378578	protein_coding	DYNLT3	8.8749	9.29982	8.51194	9.0043	8.33518	7.72485	4.47524	5.26703	8.03092	6.14316	7.80533	8.43819	-2.3894	-1.81678	-2.0719	-3.24112	-2.17614	-2.92835	-6.16366	-5.46363	-2.1138	-4.56217	-2.22703	-1.30711	-2.28764	-1.70597	-1.0927	-2.75544	-1.20136	-0.901055	-1.96665	-1.89706	-1.09304	-2.44907	-1.36515	-1.07398	2217	chrX:37698089-37706890:-	chrX	-	37698089	37706890	dynein light chain Tctex-type 3 [Source:HGNC Symbol;Acc:HGNC:11694]	ASHG19AP1B11139577911	protein_coding	GGCTAAAGCCATTAACTTAAGAATTTGTCAGTGTATCCTTTCCAAAAAGAGTAATAGTTG	NM_006520
ENST00000257766	protein_coding	CEP162	8.08139	9.1702	8.40196	8.51705	8.40004	8.36999	9.92584	10.8633	8.71471	9.97124	8.99512	7.85408	-3.18292	-1.9464	-2.18188	-3.72837	-2.11127	-2.28321	-0.713061	0.132631	-1.43002	-0.734096	-1.03724	-1.89121	-0.473652	0.439096	-0.757514	-0.563534	-0.476539	-1.07394	-0.260075	0.194412	-0.759909	-0.293651	-0.612797	-1.25481	5063	chr6:84833960-84937314:-	chr6	-	84833960	84937314	centrosomal protein 162 [Source:HGNC Symbol;Acc:HGNC:21107]	ASHG19AP1B11558457111	protein_coding	TCCGGGTTATTCCTCCTCATTCCTCAAAGATTTTAGCTGCTGTTTCACTGACTTCTTGGA	NM_001286206
ENST00000373863	protein_coding	EYA3	5.06382	5.93672	4.70139	4.81615	5.13933	5.05694	4.13142	6.94734	4.3738	4.34146	4.72703	3.7475	-6.20049	-5.17988	-5.88245	-7.42928	-5.37199	-5.59625	-6.50748	-3.78332	-5.77093	-6.36388	-5.30533	-5.99779	-5.34584	-3.31882	-4.82561	-5.80039	-4.33827	-4.7831	-5.09665	-3.50432	-4.86491	-5.25921	-4.51917	-4.99006	1729	chr1:28303784-28415075:-	chr1	-	28303784	28415075	EYA transcriptional coactivator and phosphatase 3 [Source:HGNC Symbol;Acc:HGNC:3521]	ASHG19AP1B12155396011	protein_coding	ATGAAGAAATTGCAGCCAAACAGCAACTCTATTTCTTAGACATGGAGGCATTGGGTTGCC	NM_001282560
uc004dvy.1	protein_coding	LAS1L	12.6706	13.4546	12.5501	12.94	12.6224	12.6873	12.6551	13.4025	12.1854	12.926	12.3155	12.3105	1.40627	2.33795	1.96624	0.694611	2.11104	2.03413	2.01616	2.67186	2.04064	2.22067	2.28314	2.56516	2.74321	3.51454	3.00392	2.65066	3.19965	3.32394	2.73806	3.45135	3.0503	3.05477	3.14009	3.06764	3886	chrX:64732463-64739361:-	chrX	-	64732463	64739361	Homo sapiens LAS1-like (S. cerevisiae) (LAS1L), transcript variant 3, mRNA.	ASHG19AP1B11401440911	protein_coding	CTAAAGCTGCCTCCTTCCCTGACTGACCTCCCACTCTCTCCTCAGCACCTTGGGCCTGAG
ENST00000407315	protein_coding	THAP4	11.7672	11.8534	11.8214	11.6653	13.7798	15.8831	11.2456	11.2902	11.812	11.4466	13.8016	15.4825	0.502924	0.736801	1.23752	-0.580166	3.26851	5.22993	0.606682	0.559554	1.66727	0.741232	3.76922	5.73718	1.55574	1.6509	2.46834	1.22681	4.54048	6.50574	1.62643	1.42784	2.53447	1.52065	4.48376	6.36311	2367	chr2:242523820-242576864:-	chr2	-	242523820	242576864	THAP domain containing 4 [Source:HGNC Symbol;Acc:HGNC:23187]	ASHG19AP1B11374899611	protein_coding	GCGAGAAGCGCGCCGTCTCCTTCCACAGGTTCCCCCTAAAGGACTCAAAACGTCTAATCC	NM_015963
ENST00000279147	protein_coding	ORAOV1	11.2708	10.8477	10.2832	10.6672	10.5912	10.2953	8.76117	8.5025	9.36425	9.17812	9.50087	10.1917	0.00646804	-0.268856	-0.300609	-1.57825	0.0799127	-0.357898	-1.87773	-2.22816	-0.780473	-1.52721	-0.531492	0.446448	0.352312	0.0613034	0.479319	-0.552501	0.806359	1.09962	0.49793	-0.175458	0.514411	-0.281884	0.72214	0.961752	2478	chr11:69480331-69490115:-	chr11	-	69480331	69490115	oral cancer overexpressed 1 [Source:HGNC Symbol;Acc:HGNC:17589]	ASHG19AP1B12718206411	protein_coding	TCTAGATGGTGGGATCAGGGGCCTTTGCTGTGTTTCCCTTGGTGGATTTTTGTGTTTTGT	NM_153451
ENST00000613385	protein_coding	C18orf32	6.68222	5.82792	4.77944	4.88854	4.87473	4.99246	4.37429	5.74721	5.82628	5.15242	5.25409	7.01915	-4.58209	-5.28868	-5.8044	-7.35688	-5.63658	-5.66074	-6.26461	-4.98344	-4.31845	-5.55291	-4.77827	-2.72615	-4.19083	-4.128	-3.87802	-5.18959	-4.14451	-2.54881	-3.80357	-4.41423	-3.9425	-4.76181	-4.33399	-2.7903	5395	chr18:47003620-47013622:-	chr18	-	47003620	47013622	chromosome 18 open reading frame 32 [Source:HGNC Symbol;Acc:HGNC:31690]	ASHG19AP1B12792415211	protein_coding	ACATTCAGTTTAACTGGTAGTTCATTTTCTTTTAAAGTCTATTGAAATATTCAAAAGGGA	NM_001199346
ENST00000599218	protein_coding	PRICKLE3	5.09082	6.01144	4.78652	6.16097	5.05278	5.6135	6.28072	7.24762	6.29947	7.16837	5.92711	5.66322	-6.17348	-5.10516	-5.79732	-6.08445	-5.45854	-5.03969	-4.35818	-3.48304	-3.84525	-3.53696	-4.10525	-4.08208	-3.99738	-3.0772	-3.51361	-3.30916	-3.62871	-3.48285	-3.60648	-3.25474	-3.56947	-2.99184	-3.83804	-3.73565	2062	chrX:49031903-49042845:-	chrX	-	49031903	49042845	prickle planar cell polarity protein 3 [Source:HGNC Symbol;Acc:HGNC:6645]	ASHG19AP1B13382283811	protein_coding	CGCGCGGTGGCCTGACGGTCGCAAGGATTACATTCGCCTGACCCGGCCCGGCTTGACCCT	NM_006150
ENST00000317716	protein_coding	CDHR3	13.3924	10.6843	10.2382	10.8823	10.0682	9.19306	15.7125	12.8573	11.6409	11.9825	10.609	9.27289	2.12808	-0.432348	-0.345619	-1.36312	-0.443097	-1.46013	5.07359	2.12665	1.49617	1.27719	0.576636	-0.472402	5.24967	2.35278	1.85116	1.49181	1.15505	0.116662	4.99481	2.18296	1.90837	1.80571	1.0807	-0.0142448	3813	chr7:105603685-105674218:+	chr7	+	105603685	105674218	cadherin related family member 3 [Source:HGNC Symbol;Acc:HGNC:26308]	ASHG19AP1B11669118611	protein_coding	GCAGGAAGCAATCATTCTCCTGGCTCTCCTGGGTGCCATGTCAGGGGGAGAAGCACTACA	NM_152750
ENST00000299694	protein_coding	BEAN1	8.32306	8.87335	8.40983	8.31585	8.36701	8.49112	9.05727	9.57248	8.80374	9.58181	8.83519	8.48917	-2.94124	-2.24325	-2.17401	-3.92958	-2.14431	-2.16208	-1.58164	-1.15818	-1.34099	-1.12352	-1.19717	-1.25612	-1.10688	-0.60102	-0.698192	-0.930712	-0.594372	-0.639124	-0.844538	-0.824338	-0.698641	-0.661538	-0.735191	-0.798929	2160	chr16:66461274-66516172:+	chr16	+	66461274	66516172	brain expressed associated with NEDD4 1 [Source:HGNC Symbol;Acc:HGNC:24160]	ASHG19AP1B11481107511	protein_coding	GTGCTGTCCTTCTAGGTGGCTGCTCATAGCTGGGGATGGTGAGTGGCTGTGTTCTGGCCT	NM_001136106
ENST00000357599	protein_coding	SEMA5B	8.56907	9.13022	8.47105	8.94239	8.66534	8.73768	10.6682	10.9523	9.22932	10.443	9.25899	8.83538	-2.69524	-1.98638	-2.11279	-3.30303	-1.84597	-1.91551	0.0293315	0.221613	-0.915401	-0.262291	-0.773367	-0.909917	0.232588	0.504272	-0.393281	-0.0968368	-0.212202	-0.326817	0.393219	0.259121	-0.386442	0.171592	-0.337595	-0.472458	4792	chr3:122628041-122746659:-	chr3	-	122628041	122746659	semaphorin 5B [Source:HGNC Symbol;Acc:HGNC:10737]	ASHG19AP1B13418811311	protein_coding	ACCCGCCTCTGGGAGTGAGTGGTTCCAGCTGGTGCCTGGCCTGTGTCTCTTGGATGCCCT	NM_001031702
ENST00000371176	protein_coding	BLNK	7.40975	7.88507	7.2171	8.53658	7.25691	7.13123	5.65499	6.49396	6.60664	7.15733	6.47759	5.72732	-3.85456	-3.23153	-3.36674	-3.70884	-3.2544	-3.52197	-4.98392	-4.2367	-3.53809	-3.548	-3.55477	-4.01798	-3.31144	-2.64829	-2.44987	-2.62618	-2.39678	-2.74876	-2.93588	-2.82313	-2.49913	-2.32204	-2.60335	-2.99602	1715	chr10:97951458-98031297:-	chr10	-	97951458	98031297	B cell linker [Source:HGNC Symbol;Acc:HGNC:14211]	ASHG19AP1B14135049811	protein_coding	CCACCTGAAAAAGGTCGAAACAGTGGGGCCTGGGAAACCAAGTCACCTCCACCAGCTGCA	NM_001114094
ENST00000641600	protein_coding	OR8H1	16.6717	14.478	15.7888	13.4783	16.8649	17.2027	15.3211	13.5916	15.5274	13.3553	16.6611	16.849	5.40739	3.36141	5.20493	1.23286	6.35354	6.54951	4.6822	2.8609	5.38272	2.64993	6.6287	7.10375	6.08989	4.13275	6.29656	3.10881	7.49767	7.85308	5.6527	4.14795	5.95299	3.53882	7.51285	7.68557	2927	chr11:56055938-56059730:-	chr11	-	56055938	56059730	olfactory receptor family 8 subfamily H member 1 [Source:HGNC Symbol;Acc:HGNC:14824]	ASHG19AP1B11606255311	protein_coding	ATGTCCTTGGTCTCCCTATAAAAACAATTGAATCCTTCATGTTTGCATTTCTGTTGTGCT
ENST00000367847	protein_coding	ALDH8A1	4.15151	5.37155	4.06848	5.36124	4.85986	5.9685	3.97441	4.87259	4.73255	4.77822	5.00256	4.97807	-7.1128	-5.74506	-6.51536	-6.88418	-5.65145	-4.68469	-6.66449	-5.85806	-5.41217	-5.92711	-5.0298	-4.76722	-5.8713	-4.80045	-4.86079	-5.3277	-4.3074	-3.72537	-5.7178	-5.27238	-4.89616	-4.87459	-4.48903	-3.97261	1587	chr6:135239311-135271222:-	chr6	-	135239311	135271222	aldehyde dehydrogenase 8 family member A1 [Source:HGNC Symbol;Acc:HGNC:15471]	ASHG19AP1B13868761511	protein_coding	CTGGGCTGCATGCACTACACGGTGCGGGCCCCGGTGGGAGTCGGTGTTCCACCAGGTGTG	NM_001193480
NM_019050	protein_coding	USP53	11.0467	10.9467	9.82695	9.98655	9.27135	8.06546	7.29592	5.218	9.50856	9.42468	9.11722	9.92329	-0.217644	-0.169869	-0.756893	-2.25887	-1.23997	-2.58774	-3.34299	-5.51266	-0.636163	-1.28065	-0.915144	0.177994	-0.06112	-0.13475	0.304735	-0.68839	-0.0684332	0.375908	0.115384	-0.370889	0.333458	-0.416694	-0.183326	0.256865	6612	chr4:120133782-120216673:+	chr4	+	120133782	120216673		ASHG19AP1B10092112511	protein_coding	GAAGGAGAAAAGTGCCAAGGAGGAATGAAAAAGTAGAACAAGATTTGCTTTGAGGTCACA	NM_019050
ENST00000368653	protein_coding	MKI67	10.1259	8.63458	8.60007	10.6048	9.16825	10.063	6.2594	5.22743	6.88441	7.81955	7.22841	8.3603	-1.13841	-2.48202	-1.98377	-1.6406	-1.34306	-0.590227	-4.3795	-5.50323	-3.26032	-2.88578	-2.80395	-1.385	-0.993364	-2.31444	-1.48523	-1.13283	-0.89599	0.0664389	-0.737486	-2.49235	-1.49725	-0.867071	-1.04921	-0.0665127	11417	chr10:129894923-129924468:-	chr10	-	129894923	129924468	marker of proliferation Ki-67 [Source:HGNC Symbol;Acc:HGNC:7107]	ASHG19AP1B11802898211	protein_coding	CGCGGAGTGTCAAGAGGTGTGCAGAAAATCCAAAGAAGGCTGAGGACAATGTGTGTGTCA	NM_001145966
ENST00000443584	protein_coding	RGS9	5.22598	6.18934	5.39891	5.9112	5.21139	6.01027	5.91655	7.2625	5.92889	6.3783	6.49471	4.66915	-6.03832	-4.92726	-5.18493	-6.33422	-5.29993	-4.64293	-4.72235	-3.46816	-4.21584	-4.32703	-3.53765	-5.07615	-4.23522	-3.02061	-3.6205	-4.00654	-3.16494	-3.84334	-3.8465	-3.19333	-3.67508	-3.67846	-3.37945	-4.08802	2078	chr17:63133566-63221706:+	chr17	+	63133566	63221706	regulator of G protein signaling 9 [Source:HGNC Symbol;Acc:HGNC:10004]	ASHG19AP1B13765383111	protein_coding	GAGTAGCAAAGTAAGAACCCGAAGGGGACGTGCCGTATGCATGGGTGGCTGTGGGTGTGC	NM_001165933
ENST00000376267	protein_coding	ZSCAN5C	6.94468	7.57116	6.79386	7.49139	6.86306	6.73651	7.19087	7.76682	6.46952	7.55554	6.94542	6.42059	-4.31963	-3.54544	-3.78998	-4.75404	-3.64825	-3.91668	-3.44803	-2.96384	-3.6752	-3.14979	-3.08694	-3.3247	-2.81898	-2.22553	-2.73145	-2.73955	-2.34047	-2.59054	-2.47239	-2.40592	-2.78771	-2.43143	-2.53962	-2.83118	1491	chr19:56717283-56720569:+	chr19	+	56717283	56720569	zinc finger and SCAN domain containing 5C [Source:HGNC Symbol;Acc:HGNC:34294]	ASHG19AP1B10009429711	protein_coding	GATGATCCGAGACACGTGTCCAGCCAGCGGACCTCCTCTGTGAACCAGATGTGTCCGGAG	NM_001358413
ENST00000405303	protein_coding	TAPT1	7.85705	8.58373	7.59186	7.92241	7.752	7.44724	6.55305	5.21985	8.07095	8.45523	9.14528	9.01992	-3.40726	-2.53287	-2.99198	-4.32301	-2.75931	-3.20596	-4.08585	-5.51081	-2.07377	-2.25011	-0.887076	-0.725378	-2.70702	-2.36048	-1.46103	-1.94247	-0.538673	-0.487603	-2.36839	-2.53448	-1.47258	-1.66523	-0.677044	-0.641519	4591	chr4:16162128-16228164:-	chr4	-	16162128	16228164	transmembrane anterior posterior transformation 1 [Source:HGNC Symbol;Acc:HGNC:26887]	ASHG19AP1B11595684911	protein_coding	GGAGAGGCGCCGGGGCCGCACAGAGCTTTCATTGTTGAGGTTCCTCAGTGCTGAACTAAC	NM_153365
ENST00000393282	protein_coding	NOX4	5.75768	4.92284	6.12976	6.02968	5.40649	6.11487	4.26805	6.23632	5.67467	5.69415	5.9581	5.65984	-5.50663	-6.19376	-4.45408	-6.21575	-5.10482	-4.53833	-6.37086	-4.49434	-4.47005	-5.01118	-4.07426	-4.08545	-4.87498	-4.10707	-3.46204	-4.49124	-3.49942	-3.29419	-4.52049	-4.3903	-3.51731	-4.1285	-3.71183	-3.54625	560	chr11:89222074-89224733:-	chr11	-	89222074	89224733	NADPH oxidase 4 [Source:HGNC Symbol;Acc:HGNC:7891]	ASHG19AP1B10498229511	protein_coding	CACCAGATGTTGGGGGAACTGTCTTGAAACCTATACATTTCAGATGGGCACCCAGAGAGT	NR_120406
ENST00000343195	protein_coding	KCNIP2	6.0924	8.26442	6.01605	7.27687	6.69874	6.8547	9.98602	10.4936	9.13964	10.2841	9.43919	8.36334	-5.17191	-2.85218	-4.56779	-4.96855	-3.81257	-3.79849	-0.652885	-0.237071	-1.00509	-0.421269	-0.593165	-1.38195	-0.591295	-0.0189469	-0.887884	-0.360849	-0.446034	-1.13426	-0.368425	-0.257175	-0.887222	-0.0917897	-0.582375	-1.31681	663	chr10:103587110-103603325:-	chr10	-	103587110	103603325	potassium voltage-gated channel interacting protein 2 [Source:HGNC Symbol;Acc:HGNC:15522]	ASHG19AP1B13699259711	protein_coding	TGTCCGATTCCCGAGACCTGGACGGCTCCTACGACCAGCTCACGGACAGCGTGGACGATG	NM_173195
ENST00000609129	protein_coding	ZBTB8B	7.71362	8.40638	8.04476	7.91399	8.05876	8.36364	6.44324	6.47948	7.2619	7.23893	7.59088	7.80092	-3.55069	-2.71022	-2.53908	-4.33143	-2.45255	-2.28956	-4.19567	-4.25117	-2.88283	-3.4664	-2.44148	-1.94438	-2.83743	-2.28405	-1.70074	-2.83503	-1.447	-1.10667	-2.48986	-2.46175	-1.72425	-2.52636	-1.61523	-1.29023	12834	chr1:32930670-32962287:+	chr1	+	32930670	32962287	zinc finger and BTB domain containing 8B [Source:HGNC Symbol;Acc:HGNC:37057]	ASHG19AP1B10012348311	protein_coding	GTACCAGGTCTGTTTATATAGGTCAGTGTTGCCCAGGTTGTATTGTTTTGCTGTTTTTAC	NM_001145720
ENST00000399438	protein_coding	TRAPPC13	10.8319	10.0265	9.18936	8.86092	9.61371	8.74919	6.05551	5.21398	7.44482	5.07944	6.20858	7.97346	-0.43236	-1.09013	-1.39448	-3.3845	-0.897607	-1.904	-4.58339	-5.51668	-2.69991	-5.62589	-3.82378	-1.77183	-0.353357	-1.02456	-0.90432	-3.10773	-0.719289	-0.836406	-0.148577	-1.2416	-0.903152	-2.79504	-0.8627	-1.00371	3221	chr5:64920543-64962060:+	chr5	+	64920543	64962060	trafficking protein particle complex 13 [Source:HGNC Symbol;Acc:HGNC:25828]	ASHG19AP1B12457043911	protein_coding	TGAAATGTCTGTACAAAATAAAGTGCAAGCAGTGTAAAATTGAAGTCTGTCTTTGTTTCA	NM_024941
ENST00000379530	protein_coding	TMEM14B	9.30637	8.88062	8.43126	8.82788	8.4095	8.39816	6.56161	5.96185	9.17568	7.26084	9.45566	10.5284	-1.95793	-2.23599	-2.15258	-3.41754	-2.10182	-2.25503	-4.07729	-4.76881	-0.969045	-3.44449	-0.5767	0.783143	-1.6591	-2.00603	-0.442704	-2.43095	-0.146467	0.948876	-1.36483	-2.19328	-0.440709	-2.13692	-0.269595	0.819793	787	chr6:10748044-10757180:+	chr6	+	10748044	10757180	transmembrane protein 14B [Source:HGNC Symbol;Acc:HGNC:21384]	ASHG19AP1B12476107111	protein_coding	CACAGCACTGGTTGTTTCTGGTGGGATCGTTGGCTATGTAAAAACAGCCGCTACATCTGT	NM_001127711
MICT00000317598	protein_coding	CATG00000094958.1	10.3426	11.0904	10.526	11.0711	10.4508	10.7302	10.9031	11.2261	10.5084	11.0274	10.5535	10.1724	-0.921707	-0.0262217	-0.0578554	-1.17434	-0.0604896	0.0769909	0.26415	0.495403	0.363652	0.322078	0.52119	0.427062	0.789781	1.25804	1.16824	0.759767	1.25947	1.26262	0.908522	1.03233	1.23487	1.04167	1.18864	1.11596	13378	chr7:2688105-2701631:-	chr7	-	2688105	2701631	At least 1 of the 10 top ranked transcript is CPAT coding and max ORF size >=300, NOT annotated as nonCoding in GENCODE	ASHG19AP1B10018090811	protein_coding	CACTGTCATCCTTCCTGTCTGTCCAGGCGTCCCTTACTCCCTTGGGCCCCTGCTCAATCC
ENST00000641874	protein_coding	OR5H1	9.46321	10.3602	9.66421	9.54712	9.07486	9.2762	11.8789	11.9258	10.1746	10.9502	9.76321	9.6264	-1.80109	-0.756384	-0.919627	-2.6983	-1.43645	-1.377	1.24	1.19519	0.0298758	0.244861	-0.269149	-0.118899	1.40542	1.52694	0.631868	0.421212	0.262173	0.385055	1.49254	1.2993	0.669579	0.694545	0.163212	0.266718	5999	chr3:97849565-97857392:+	chr3	+	97849565	97857392	olfactory receptor family 5 subfamily H member 1 [Source:HGNC Symbol;Acc:HGNC:8346]	ASHG19AP1B10003758011	protein_coding	CTCTCTCTTCCCTCATCAGTCAGTCATCATAAAAGCAAAAATCTAAAAGTCAAATATGTG
ENST00000641374	protein_coding	OR9K2	7.66651	8.1423	7.56332	8.52051	7.47762	8.0204	9.87112	10.3707	8.80051	9.75949	8.38029	7.8565	-3.5978	-2.9743	-3.02052	-3.72491	-3.0337	-2.63279	-0.767782	-0.359996	-1.34422	-0.945839	-1.65206	-1.8888	-0.57795	-0.141759	-0.951478	-0.749628	-1.18345	-1.21336	-0.35803	-0.377598	-0.952351	-0.477687	-1.34851	-1.40093	1122	chr12:55523465-55524586:+	chr12	+	55523465	55524586	olfactory receptor family 9 subfamily K member 2 [Source:HGNC Symbol;Acc:HGNC:15339]	ASHG19AP1B11598586011	protein_coding	TGCCCTGTGCCTCTCAACAGGTTTCTACCATGGGTGACAGGGGAACAAGCAATCACTCAG	NM_001005243
ENST00000522322	protein_coding	C14orf159	6.65758	6.96667	6.2422	7.30619	6.6743	6.53066	7.40489	8.01466	7.09501	8.0657	7.17647	7.07695	-4.60673	-4.14993	-4.34164	-4.93923	-3.83701	-4.12253	-3.23402	-2.716	-3.04972	-2.63963	-2.85589	-2.66834	-2.76292	-2.2617	-2.55565	-2.37285	-2.26461	-2.21948	-2.41828	-2.43931	-2.60591	-2.08056	-2.46017	-2.45235	2856	chr14:91581030-91691699:+	chr14	+	91581030	91691699	D-glutamate cyclase [Source:HGNC Symbol;Acc:HGNC:20498]	ASHG19AP1B10763493911	protein_coding	TGGTGTGCTTTGGACCTGTGTACCCACCCAAGGCTAAAGGCAGAGCCAGATGGAGAAGGA	NM_001102367
ENST00000253099	protein_coding	MRPL4	9.66796	10.0751	9.7315	10.2943	9.9786	10.3975	9.45086	9.85848	10.1379	9.98194	10.484	10.6052	-1.59635	-1.04154	-0.852343	-1.95117	-0.532717	-0.255665	-1.18805	-0.872173	-0.0067826	-0.723397	0.451675	0.859914	-0.377799	0.0456273	0.631518	-0.210435	1.04186	1.40737	-0.169599	-0.191644	0.668836	0.0572925	0.962003	1.25462	1455	chr19:10362643-10370721:+	chr19	+	10362643	10370721	mitochondrial ribosomal protein L4 [Source:HGNC Symbol;Acc:HGNC:14276]	ASHG19AP1B11878792811	protein_coding	GAAGCTGGGTCTTCTTGCTGTGAGGTCGCGTTCCCCAGTGTTACGGAGGGTCCTTGAGGC	NM_015956
ENST00000589881	protein_coding	ZNF24	8.07108	7.47571	6.7965	6.43269	7.4766	6.67516	4.61217	6.61902	6.81106	5.60171	6.7154	7.93186	-3.19323	-3.64089	-3.78734	-5.81273	-3.03471	-3.97804	-6.02673	-4.11164	-3.33366	-5.10362	-3.31696	-1.81343	-3.00382	-2.85714	-2.54274	-4.41504	-2.16894	-1.52296	-2.64751	-3.03056	-2.59403	-4.06036	-2.36218	-1.72166	7419	chr18:32912191-32920618:-	chr18	-	32912191	32920618	zinc finger protein 24 [Source:HGNC Symbol;Acc:HGNC:13032]	ASHG19AP1B12741057811	protein_coding	TGGGACATTCTTCTGTGCAATAAAGTTTGAGAAGTATCATTCTTGATATATGGGGCTGAT	NM_001308123
ENST00000413644	protein_coding	CD164	8.81522	9.35312	7.99421	8.76185	8.50116	8.09253	5.69191	6.49603	7.41706	6.19397	7.36258	8.41515	-2.44909	-1.76348	-2.58963	-3.48358	-2.01015	-2.56067	-4.94699	-4.23463	-2.72766	-4.51137	-2.66978	-1.33014	-2.21394	-1.52427	-1.65699	-2.90782	-1.30259	-0.818006	-1.89552	-1.72129	-1.67885	-2.59491	-1.4706	-0.984985	2414	chr6:109687717-109703660:-	chr6	-	109687717	109703660	CD164 molecule [Source:HGNC Symbol;Acc:HGNC:1632]	ASHG19AP1B13327119911	protein_coding	TGCAGCCAGTTTCATTGGAGGAATTGTCCTGGTCTTGGAAATAAGATGCCACACAAGGAA	NM_001142403
ENST00000216797	protein_coding	NFKBIA	15.1803	14.7227	13.5156	12.5122	13.6674	11.9674	10.9658	10.5344	13.0196	10.5637	12.2551	12.4476	3.91596	3.60605	2.93172	0.266809	3.15607	1.31416	0.326945	-0.196235	2.87487	-0.141608	2.22277	2.7023	4.03113	3.70593	3.90358	1.07701	3.76361	3.16912	3.92052	3.67566	3.90203	1.36446	3.71772	2.92932	1558	chr14:35870717-35873952:-	chr14	-	35870717	35873952	NFKB inhibitor alpha [Source:HGNC Symbol;Acc:HGNC:7797]	ASHG19AP1B13045487611	protein_coding	ACATAATGTATTGTTGGTAATTATTTTGGTACTTTTATGATGTATATTTATTAAACAGAT	NM_020529
ENST00000325351	protein_coding	ZNF784	7.80129	8.91402	7.97995	8.83844	8.0985	8.22742	8.25641	9.2013	8.37097	8.83357	8.07577	7.32537	-3.46302	-2.20258	-2.60389	-3.40698	-2.41281	-2.42578	-2.38249	-1.52936	-1.77376	-1.87176	-1.95659	-2.41992	-1.82387	-0.827053	-1.12992	-1.44413	-1.16674	-1.42285	-1.52125	-1.04888	-1.13084	-1.17251	-1.33337	-1.61913	2021	chr19:56132108-56135967:-	chr19	-	56132108	56135967	zinc finger protein 784 [Source:HGNC Symbol;Acc:HGNC:33111]	ASHG19AP1B12176297311	protein_coding	AAGAGACTCTGGGATCCCATCACCTCAAAGCCAGAGGGTCCCCAAGTCACCGCTGAGAGC	NM_203374
ENST00000252102	protein_coding	NDUFA2	8.30714	7.45355	7.11647	7.06996	7.17842	6.81795	4.52437	5.13249	7.65396	5.11968	7.05015	8.78806	-2.95717	-3.66305	-3.46737	-5.17546	-3.33289	-3.83524	-6.11453	-5.59816	-2.49077	-5.58565	-2.98221	-0.957238	-2.80391	-3.32791	-1.89796	-4.36603	-2.14692	-0.773238	-2.45643	-3.51566	-1.93002	-4.01631	-2.33993	-0.938921	804	chr5:140024870-140027370:-	chr5	-	140024870	140027370	NADH:ubiquinone oxidoreductase subunit A2 [Source:HGNC Symbol;Acc:HGNC:7685]	ASHG19AP1B10419047111	protein_coding	AGGCAAAGTAGCTTAATATAAAAATAAAACTTTATTCTGTCTCATCAAAAGCTACCAGCT	NM_002488
NM_001318221	protein_coding	AHSP	7.1361	7.88984	7.60578	8.19622	7.36627	7.24121	9.83444	10.6903	9.31314	10.3493	9.09135	8.22275	-4.12821	-3.22676	-2.97806	-4.0492	-3.14505	-3.41198	-0.804459	-0.0403479	-0.831582	-0.35608	-0.94101	-1.52255	-0.667121	0.110015	-0.537784	-0.248641	-0.657646	-1.17782	-0.433118	-0.12976	-0.538335	0.0224642	-0.799756	-1.36297	564	chr16:31539173-31540125:+	chr16	+	31539173	31540125		ASHG19AP1B11826941611	protein_coding	TATCTTAGGCTGACACTTGACTCCTTGCCTACATCTATAGCTTGGCACAGAGAGATTCAC	NM_001318221
ENST00000185150	protein_coding	ERLEC1	10.8592	11.2785	10.5456	10.6973	10.6959	10.6554	4.62137	5.56899	8.96118	7.59278	8.99594	9.7715	-0.405155	0.161945	-0.0382153	-1.54817	0.184597	0.00220997	-6.01754	-5.16167	-1.18354	-3.11255	-1.03642	0.0262036	-0.375962	0.197528	0.499912	-1.12796	0.699583	1.01426	-0.167307	-0.0436552	0.536452	-0.861795	0.613849	0.881485	2433	chr2:54014217-54045956:+	chr2	+	54014217	54045956	endoplasmic reticulum lectin 1 [Source:HGNC Symbol;Acc:HGNC:25222]	ASHG19AP1B10719192311	protein_coding	CAGGTGACTGTAAAACTAAAGTGCAAAGAATCAGATTCACCTCATGCTGTTACTGTATAT	NM_015701
ENST00000421176	protein_coding	ZNF284	11.5721	10.6931	10.3602	10.3125	10.5871	9.88121	8.68339	8.38957	10.2689	9.1311	9.45641	10.6165	0.307801	-0.423531	-0.223673	-1.9329	0.0757826	-0.771985	-1.95551	-2.34109	0.124217	-1.57423	-0.575947	0.871209	0.580771	-0.0847328	0.960733	-0.742452	0.786411	1.27191	0.716282	-0.322059	1.00962	-0.469979	0.703089	1.12464	4351	chr19:44576297-44593766:+	chr19	+	44576297	44593766	zinc finger protein 284 [Source:HGNC Symbol;Acc:HGNC:13078]	ASHG19AP1B10002748011	protein_coding	TATCTGTAAAAGATGTAGCATTGTCATGGACTCCTTAATAAACGTGAAGACTTTAATCCA	NM_001037813
ENST00000485727	protein_coding	CCDC14	7.60175	7.5734	6.99109	7.27119	6.73194	7.1305	8.56636	9.17099	7.64385	8.82173	7.24529	7.36183	-3.66256	-3.54321	-3.59275	-4.97423	-3.77937	-3.5227	-2.07254	-1.55967	-2.50088	-1.8836	-2.78707	-2.38347	-1.65877	-1.23443	-1.9459	-1.72347	-2.19954	-1.84344	-1.36453	-1.44542	-1.97673	-1.44542	-2.3968	-2.05904	7917	chr3:123632564-123675930:-	chr3	-	123632564	123675930	coiled-coil domain containing 14 [Source:HGNC Symbol;Acc:HGNC:25766]	ASHG19AP1B12742155511	protein_coding	GATATGATCATTGAATGCCTACCTGATCACTGAATGCCTATGGAGTCAGCATCTTCAGAT
ENST00000378621	protein_coding	LANCL3	5.65264	6.81044	6.05165	5.97789	5.9569	6.04722	7.15604	7.24179	6.90379	7.25865	6.5076	5.62816	-5.61167	-4.30616	-4.53219	-6.26753	-4.55441	-4.60598	-3.48287	-3.48886	-3.24093	-3.44668	-3.52476	-4.11714	-3.18579	-2.84039	-2.74668	-3.25572	-2.94962	-3.34095	-2.81596	-3.01592	-2.8033	-2.93786	-3.16391	-3.59296	10298	chrX:37430822-37543716:+	chrX	+	37430822	37543716	LanC like 3 [Source:HGNC Symbol;Acc:HGNC:24767]	ASHG19AP1B11234149011	protein_coding	TATTACCTCTGACTGGTTTGCTCAATTCTTATTTACCGAGGAATTCAAGGCCGGTTCTCG	NM_198511
ENST00000307201	protein_coding	ABHD15	9.93095	10.5882	9.25376	9.7811	9.35096	8.92083	8.28188	8.25455	8.4969	8.43963	8.60038	8.16387	-1.33336	-0.528431	-1.33008	-2.46432	-1.16035	-1.73237	-2.35703	-2.47611	-1.64783	-2.2657	-1.43198	-1.58143	-0.756244	-0.195885	-0.480226	-1.3616	-0.289784	-0.654926	-0.513048	-0.429478	-0.479069	-1.09079	-0.418764	-0.817815	3592	chr17:27887565-27894155:-	chr17	-	27887565	27894155	abhydrolase domain containing 15 [Source:HGNC Symbol;Acc:HGNC:26971]	ASHG19AP1B10006378011	protein_coding	CCTCATCTGACGTTCTTTTGCCGTTTCTAAGCAGGATAAATAAAAAGGAACTGAAATTAA	NM_198147
ENST00000341211	protein_coding	ADCK1	6.04174	7.03323	6.16679	6.67218	5.88133	5.69892	4.4329	6.85014	5.65465	4.43998	5.39322	4.7301	-5.22257	-4.08337	-4.41705	-5.57325	-4.62998	-4.95428	-6.20601	-3.88052	-4.49008	-6.26535	-4.63914	-5.01519	-4.63207	-2.97838	-3.4531	-4.87819	-3.63455	-3.98441	-4.25815	-3.15175	-3.5082	-4.48269	-3.84382	-4.22115	1972	chr14:78266482-78400295:+	chr14	+	78266482	78400295	aarF domain containing kinase 1 [Source:HGNC Symbol;Acc:HGNC:19038]	ASHG19AP1B10833899511	protein_coding	ACTTGCAGCTGAGATCTAAGATCCATGATTTGTTCCAGAGCTTCGATGACACCCCTCTGG	NM_001142545
ENST00000495310	protein_coding	TFDP2	9.72349	9.53557	8.23567	8.01412	8.53189	7.14589	5.35563	6.12014	8.02433	6.75171	7.87538	8.67348	-1.54082	-1.58103	-2.34817	-4.23131	-1.97942	-3.5073	-5.28327	-4.61051	-2.12039	-3.95362	-2.15698	-1.07182	-1.43686	-1.41435	-1.22979	-3.0858	-1.06547	-0.827101	-1.15618	-1.6157	-1.2323	-2.7719	-1.22827	-0.99476	1442	chr3:141671118-141747488:-	chr3	-	141671118	141747488	transcription factor Dp-2 [Source:HGNC Symbol;Acc:HGNC:11751]	ASHG19AP1B11430089011	protein_coding	CCAAAAACCTTAGGACCAATAAATGTGAATGTTGGACCCCAAATGTGATAGAAAACGGGC	NM_001178141
ENST00000398544	protein_coding	WDPCP	6.71718	7.31256	6.84092	7.67072	7.35233	7.2635	4.52379	7.55566	6.5072	6.37494	6.62464	6.47056	-4.54713	-3.80404	-3.74292	-4.57471	-3.15898	-3.38969	-6.11511	-3.175	-3.63753	-4.33039	-3.40772	-3.27474	-4.12783	-2.4555	-2.68926	-3.44738	-2.27799	-2.33107	-3.7398	-2.62886	-2.7448	-3.13084	-2.47276	-2.56695	2063	chr2:63348966-63665141:-	chr2	-	63348966	63665141	WD repeat containing planar cell polarity effector [Source:HGNC Symbol;Acc:HGNC:28027]	ASHG19AP1B11686812711	protein_coding	ACTCTTAGCACAAATAAAATGGAATGTTTTCGTCTCTACATTCAGCTCTTCTCACAGACA	NM_001042692
ENST00000281513	protein_coding	NBAS	8.61307	9.54573	8.46411	9.23304	8.57124	8.53356	9.29084	9.7625	7.8893	8.79206	7.93213	7.61474	-2.65123	-1.57087	-2.11973	-3.01238	-1.94007	-2.11963	-1.34807	-0.968162	-2.25543	-1.91327	-2.10023	-2.13055	-0.857256	-0.238269	-1.18598	-1.3606	-1.01793	-1.12508	-0.608109	-0.472642	-1.18811	-1.08951	-1.17687	-1.30647	7281	chr2:15307033-15701454:-	chr2	-	15307033	15701454	neuroblastoma amplified sequence [Source:HGNC Symbol;Acc:HGNC:15625]	ASHG19AP1B10212094511	protein_coding	AAGCCTCCTGGCCCCAGAGACAGGTAGACATAGCTGACATTGAGAATGAAGAGAACCGCT	NM_015909
ENST00000330513	protein_coding	TGIF1	8.68777	9.59414	8.53855	9.55191	8.45718	8.67326	8.83822	9.52445	8.58638	9.1544	8.67901	8.2293	-2.57654	-1.52246	-2.04529	-2.69352	-2.05413	-1.97994	-1.80068	-1.20621	-1.55835	-1.55093	-1.35335	-1.51599	-1.13707	-0.355687	-0.781372	-1.01195	-0.661605	-0.729395	-0.873046	-0.584566	-0.782839	-0.745589	-0.803695	-0.893911	1980	chr18:3451675-3458409:+	chr18	+	3451675	3458409	TGFB induced factor homeobox 1 [Source:HGNC Symbol;Acc:HGNC:11776]	ASHG19AP1B12174518011	protein_coding	GAAACTCGGATCAACTGGCAGTCGTTGTTGGTAGAACGCCCTAAGGACCCCTCCCCGCGG	NM_170695
ENST00000638155	protein_coding	UBE3A	5.86593	6.00524	4.86939	5.36633	5.25237	4.7517	5.04568	8.23135	6.19479	7.58597	6.71052	6.13956	-5.39838	-5.11136	-5.71445	-6.87909	-5.25894	-5.9015	-5.59322	-2.49931	-3.94994	-3.11936	-3.32184	-3.60574	-4.49251	-2.28076	-3.57774	-3.0166	-2.98711	-3.33831	-4.11401	-2.45839	-3.63434	-2.70515	-3.20113	-3.5906	9131	chr15:25578875-25684133:-	chr15	-	25578875	25684133	ubiquitin protein ligase E3A [Source:HGNC Symbol;Acc:HGNC:12496]	ASHG19AP1B11658324811	protein_coding	GCAGGATGGAGAAGCTGCACCAGTGTTATTGGAATATGACATCTGATGCTGGAGGGTCGC
NM_001204419	protein_coding	RGS6	6.92815	6.65454	6.12978	5.53532	5.69801	5.47549	4.59345	5.00605	3.38451	4.48315	3.28965	3.72555	-4.33615	-4.46206	-4.45406	-6.71011	-4.8133	-5.1777	-6.04546	-5.72461	-6.76021	-6.22218	-6.74271	-6.01975	-3.95121	-3.95942	-4.18838	-5.44561	-4.47698	-4.53814	-3.56333	-4.20928	-4.2487	-4.96904	-4.6533	-4.73995	5724	chr14:72399755-73033238:+	chr14	+	72399755	73033238		ASHG19AP1B13513123511	protein_coding	ACGCACAGATCGACAGACATTGTTTGAAAATGTCCAAAGTGGCTGAAAGCAAAGAGCCCA	NM_001204419
ENST00000539869	protein_coding	PDE10A	7.51733	8.47741	7.90189	8.6857	7.77376	7.60699	7.77674	8.38332	7.55714	8.36007	7.37057	7.30541	-3.74697	-2.63919	-2.68195	-3.55972	-2.73755	-3.04621	-2.86216	-2.34734	-2.58759	-2.34526	-2.66179	-2.43989	-2.23777	-1.4859	-1.634	-1.8283	-1.69917	-1.71143	-1.91759	-1.68453	-1.65407	-1.5505	-1.87361	-1.92187	4401	chr6:165744539-166075557:-	chr6	-	165744539	166075557	phosphodiesterase 10A [Source:HGNC Symbol;Acc:HGNC:8772]	ASHG19AP1B10861358711	protein_coding	TGCGAGCTGCTTCCGAAGGCTGACCGAGTGCTTCCTGAGCCCCAGTTTGACAGATGAAAA	NM_001130690
ENST00000544915	protein_coding	ARNTL2	8.2851	8.93329	8.32372	8.08083	7.54479	6.29554	7.08298	7.72476	7.87696	7.83189	8.21811	5.78356	-2.97921	-2.18331	-2.26012	-4.16459	-2.96652	-4.35766	-3.55593	-3.0059	-2.26776	-2.87344	-1.81425	-3.96173	-2.23894	-1.53675	-1.26394	-2.37916	-1.27828	-3.14615	-1.91882	-1.73376	-1.26468	-2.0866	-1.44572	-3.40052	6785	chr12:27485787-27578222:+	chr12	+	27485787	27578222	aryl hydrocarbon receptor nuclear translocator like 2 [Source:HGNC Symbol;Acc:HGNC:18984]	ASHG19AP1B10146976511	protein_coding	TTCCACGAAAACGCAAAGGAAGTGATTCAGACCCATCCCAAGTGGAAGATGGTGAACACC
ENST00000443071	protein_coding	BEGAIN	7.60111	6.54136	6.71147	8.60445	6.04531	5.11847	9.73408	9.4638	9.05484	10.1282	7.86114	3.84067	-3.6632	-4.57524	-3.87237	-3.64097	-4.46601	-5.53473	-0.90482	-1.26686	-1.08989	-0.577147	-2.17122	-5.90463	-0.705962	-1.12812	-0.894111	-0.414176	-1.90363	-4.70785	-0.467896	-1.34357	-0.892621	-0.143284	-2.08597	-4.91478	2744	chr14:101003490-101034407:-	chr14	-	101003490	101034407	brain enriched guanylate kinase associated [Source:HGNC Symbol;Acc:HGNC:24163]	ASHG19AP1B13444020911	protein_coding	CGTTTGGTTTCTCGCAGGCCTCTGCCGCAGACATGGAGAAACTCAGCGCGCTGCAGGAGC	NM_001159531
ENST00000302514	protein_coding	C1QTNF4	6.534	7.66668	6.65903	7.65045	6.69717	9.11969	4.47201	5.07083	3.43817	5.00461	4.86057	6.34625	-4.73031	-3.44992	-3.92481	-4.59498	-3.81414	-1.53351	-6.16689	-5.65983	-6.70656	-5.70072	-5.17179	-3.39904	-4.27672	-3.1676	-3.72894	-4.04441	-3.33883	-1.18367	-3.89268	-3.35065	-3.79138	-3.71283	-3.55237	-1.36905	1664	chr11:47611216-47616211:-	chr11	-	47611216	47616211	C1q and TNF related 4 [Source:HGNC Symbol;Acc:HGNC:14346]	ASHG19AP1B12057551711	protein_coding	CGCTGTCGGTTAAGCTGATGAAGAACCGCGACGAGGTGCAGGCCATGATTTACGACGACG	NM_031909
ENST00000300811	protein_coding	ZNF428	8.25732	9.125	8.15297	9.54798	8.54683	8.79512	8.208	8.96137	7.99769	8.82379	8.22051	8.47691	-3.00699	-1.9916	-2.43087	-2.69744	-1.96449	-1.85807	-2.4309	-1.76928	-2.14704	-1.88154	-1.81185	-1.26839	-1.69038	-0.876163	-1.28198	-1.23257	-0.886149	-0.53331	-1.3948	-1.09737	-1.28334	-0.966038	-1.03963	-0.688637	1412	chr19:44111371-44124026:-	chr19	-	44111371	44124026	zinc finger protein 428 [Source:HGNC Symbol;Acc:HGNC:20804]	ASHG19AP1B10074625911	protein_coding	GGGCTACGCCAGCTTGGAAGAAGATGATGAAGACCTTTCCCCAGGCCCCGAGCATTCCTC	NM_182498
NM_001348040	protein_coding	BBS9	8.52512	8.23934	7.26883	8.11414	7.33777	7.34644	6.20911	6.76215	6.03213	6.75688	6.64803	7.1122	-2.73919	-2.87726	-3.31501	-4.13129	-3.17354	-3.30676	-4.42979	-3.96851	-4.1126	-3.94846	-3.38433	-2.63309	-2.34984	-2.32207	-2.65938	-3.03698	-2.27509	-1.93096	-2.02748	-2.50011	-2.71229	-2.72526	-2.4703	-2.14844	3896	chr7:33169152-33645680:+	chr7	+	33169152	33645680		ASHG19AP1B11546713511	protein_coding	ACCACCATTAGAATTGACTTGTGATCAGTTCACCTTTGAATTTATGAGCATTCCGCGAGT	NM_001348040
ENST00000412167	protein_coding	KIT	8.83654	10.4373	9.49535	9.5551	9.61018	9.42244	8.2316	9.67894	8.96351	9.62325	9.27893	8.75298	-2.42777	-0.679268	-1.08849	-2.69033	-0.901131	-1.23076	-2.4073	-1.05171	-1.18122	-1.08208	-0.753431	-0.992312	-1.4175	0.146495	-0.134109	-0.672827	0.174608	-0.106614	-1.13695	-0.0933331	-0.118709	-0.400086	0.0716516	-0.242912	3470	chr4:55524085-55605177:+	chr4	+	55524085	55605177	KIT proto-oncogene receptor tyrosine kinase [Source:HGNC Symbol;Acc:HGNC:6342]	ASHG19AP1B12719704411	protein_coding	ACTTTGCATTTAAAGAGCAAATCCATCCCCACACCCTGTTCACTCCTTTGCTGATTGGTT	NM_001093772
ENST00000359142	protein_coding	ATP2B1	6.0676	7.90546	7.55718	6.19544	7.52192	7.70848	7.81899	8.15404	7.66169	8.22091	7.25006	7.19548	-5.19671	-3.21115	-3.02666	-6.04999	-2.98939	-2.94472	-2.81991	-2.57662	-2.48304	-2.48443	-2.7823	-2.54982	-2.56588	-1.85927	-1.72939	-2.36745	-1.88213	-1.7338	-2.23453	-2.04733	-1.75317	-2.07547	-2.06284	-1.94663	6977	chr12:89981826-90049888:-	chr12	-	89981826	90049888	ATPase plasma membrane Ca2+ transporting 1 [Source:HGNC Symbol;Acc:HGNC:814]	ASHG19AP1B10263708411	protein_coding	TGTTTTCCTCTTCTACTGCTTCTACTACTGTGGGGTATTCGAGTGGTGAATGCATTTCGT	NM_001001323
ENST00000527524	protein_coding	GRIK4	4.83158	6.02167	5.38997	5.71833	5.28685	5.79736	4.19299	5.19369	5.65567	4.87228	4.44992	3.8305	-6.43272	-5.09493	-5.19387	-6.5271	-5.22446	-4.85584	-6.44592	-5.53696	-4.48905	-5.83305	-5.58244	-5.9148	-5.4393	-4.29908	-3.79884	-5.13873	-4.39238	-4.29026	-5.21331	-4.622	-3.86344	-4.71755	-4.56992	-4.5068	5861	chr11:120382409-120859613:+	chr11	+	120382409	120859613	glutamate ionotropic receptor kainate type subunit 4 [Source:HGNC Symbol;Acc:HGNC:4582]	ASHG19AP1B11123795411	protein_coding	GCGGAAAGAGCAGATAGAATTTTCCCATACCATGGCCTTGGCTTCCGGTGGAACGTGCCG	NM_014619
ENST00000380412	protein_coding	ZNF768	11.951	12.2144	11.112	11.8242	11.5242	11.2685	9.64957	9.45927	10.2914	10.068	10.6768	10.9479	0.686682	1.09776	0.528137	-0.421192	1.01292	0.615336	-0.989334	-1.27139	0.14672	-0.637314	0.644456	1.20263	1.07949	1.35303	1.35	0.47479	1.84042	1.93867	1.18665	1.12675	1.41344	0.749968	1.77812	1.75515	2315	chr16:30535322-30537910:-	chr16	-	30535322	30537910	zinc finger protein 768 [Source:HGNC Symbol;Acc:HGNC:26273]	ASHG19AP1B10026385211	protein_coding	CTTCCTCAGGCTTTGGAGCCCCTGAGTTTGAGTTCAATAAAAACTTTATGTGGTAAACGA	NM_024671
ENST00000613094	protein_coding	PITX2	9.0136	10.4804	9.59993	9.84578	9.44457	9.83317	7.96715	8.85599	9.06395	8.74605	8.88809	9.12205	-2.2507	-0.636191	-0.983905	-2.39965	-1.06674	-0.820028	-2.67176	-1.87467	-1.08078	-1.95928	-1.14427	-0.62325	-1.44592	-0.126426	-0.0315298	-1.16273	-0.104985	0.281713	-1.16562	-0.3631	-0.0132528	-0.89704	-0.225173	0.158069	3240	chr4:111538584-111563279:-	chr4	-	111538584	111563279	paired like homeodomain 2 [Source:HGNC Symbol;Acc:HGNC:9005]	ASHG19AP1B10793058611	protein_coding	GGGAAGCCACTGAGAGGAGCAAATGTGGACTTGAGGGAAACTCTCTCCCCCACCCCCACT	NM_153426
ENST00000596131	protein_coding	AC114494.1	5.59402	6.40847	5.83844	5.95786	6.09803	5.59105	7.41291	6.20513	6.39675	6.75951	6.17102	5.61357	-5.67029	-4.70813	-4.7454	-6.28756	-4.41328	-5.06215	-3.226	-4.52553	-3.74798	-3.94582	-3.86134	-4.13172	-2.98265	-3.61394	-3.16215	-3.68607	-3.11108	-3.52319	-2.6291	-3.81052	-3.22397	-3.36432	-3.32447	-3.77733	423	chr1:31902192-31902614:-	chr1	-	31902192	31902614		ASHG19AP1B10014276611	protein_coding	TTGGCAAATGGGGGTTGCATTTCTGTTCTGGAGATGGGAGCACAATCACCCTCAGCCCAT
ENST00000323906	protein_coding	CD37	8.33677	8.69567	8.02163	8.6359	8.37673	8.11653	7.82194	8.23034	7.87024	7.82713	8.7066	7.86226	-2.92754	-2.42094	-2.56221	-3.60953	-2.13458	-2.53667	-2.81696	-2.50032	-2.27449	-2.8782	-1.32576	-1.88303	-1.87119	-1.46008	-1.41119	-2.19801	-0.674216	-1.17314	-1.56652	-1.66032	-1.4204	-1.91193	-0.815108	-1.35784	1265	chr19:49838657-49843863:+	chr19	+	49838657	49843863	CD37 molecule [Source:HGNC Symbol;Acc:HGNC:1666]	ASHG19AP1B12447907711	protein_coding	CCACCCACAAGATTATTTTTCACCCAAACCTCAAATAAATCCCCTGCGTTTTTGGTAAAA	NM_001774
ENST00000239940	protein_coding	PFN2	15.7081	14.8377	15.8587	13.7825	16.8824	17.5955	14.5719	13.8255	15.6718	13.7477	17.188	17.5958	4.44382	3.7211	5.27482	1.5371	6.37109	6.94229	3.93297	3.0948	5.52709	3.04238	7.15569	7.85054	5.21089	4.44167	6.40646	3.47775	7.81608	8.46674	4.9633	4.50457	6.03	3.93209	7.83327	8.11849	2261	chr3:149682691-149688896:-	chr3	-	149682691	149688896	profilin 2 [Source:HGNC Symbol;Acc:HGNC:8882]	ASHG19AP1B13144720011	protein_coding	AGCGCGCTCTGAGGTTCGTCCCTCATCGCTGAACCCGCGTCCTCCCGCCGCAGCTCCTCG	NM_053024
ENST00000254442	protein_coding	WDR7	5.28571	7.41437	6.98915	5.9214	7.15129	7.32342	7.17496	8.34698	6.58258	8.13111	6.54518	6.63626	-5.97859	-3.70223	-3.59469	-6.32403	-3.36003	-3.32978	-3.46395	-2.38368	-3.56215	-2.57422	-3.48718	-3.10903	-3.2313	-1.89729	-2.57833	-2.47078	-2.4222	-2.21519	-2.85751	-2.08547	-2.6293	-2.17416	-2.62901	-2.44747	14083	chr18:54318616-54703837:+	chr18	+	54318616	54703837	WD repeat domain 7 [Source:HGNC Symbol;Acc:HGNC:13490]	ASHG19AP1B12326436811	protein_coding	TCTCACAATATTACCTTTTCCAGTGTTCACTCATCTTAAACATCCTCAGTTGAAATCCGT	NM_015285
ENST00000380779	protein_coding	MID1	2.87728	5.66427	5.08093	3.22281	5.00297	4.11683	3.80103	6.26417	3.39917	4.5743	5.23652	4.23212	-8.38703	-5.45233	-5.50291	-9.02262	-5.50834	-6.53637	-6.83787	-4.46649	-6.74556	-6.13104	-4.79584	-5.51318	-6.4138	-3.87679	-4.99438	-5.94865	-4.10855	-4.93591	-6.22852	-4.11089	-5.01966	-5.39018	-4.29456	-5.16256	6044	chrX:10413596-10544995:-	chrX	-	10413596	10544995	midline 1 [Source:HGNC Symbol;Acc:HGNC:7095]	ASHG19AP1B10846661711	protein_coding	TGCCTACGGCGATGTTTCTTCAAAAAGAACTAGTGTGCAGTCCATTGATAGCTGATCAGC	NM_001193277
ENST00000346872	protein_coding	IKZF3	7.72697	8.13733	7.12282	6.99049	7.09739	6.98839	4.51823	7.03396	6.22632	6.28474	6.1228	5.73755	-3.53734	-2.97927	-3.46102	-5.25494	-3.41392	-3.66481	-6.12067	-3.6967	-3.91841	-4.42059	-3.90956	-4.00775	-3.31472	-2.29384	-2.67167	-3.77827	-2.64056	-2.82611	-2.93931	-2.47286	-2.7251	-3.45834	-2.85117	-3.07823	9667	chr17:37913968-38020441:-	chr17	-	37913968	38020441	IKAROS family zinc finger 3 [Source:HGNC Symbol;Acc:HGNC:13178]	ASHG19AP1B12499097611	protein_coding	AGTAAAAGAACAGCCATAAAATAAGTATCTGTTACGAGTAACTGAAGACCCCATTCTCCA	NM_012481
ENST00000583621	protein_coding	MYO1D	6.27575	7.26279	6.17355	5.55776	6.45765	6.47204	5.92043	7.53323	6.53977	7.0323	6.1255	6.35777	-4.98856	-3.85381	-4.41029	-6.68767	-4.05366	-4.18116	-4.71847	-3.19742	-3.60495	-3.67303	-3.90686	-3.38753	-3.8472	-2.48861	-2.95214	-3.50472	-2.9784	-2.73044	-3.45777	-2.66249	-3.01083	-3.18999	-3.191	-2.97596	1916	chr17:31086830-31204195:-	chr17	-	31086830	31204195	myosin ID [Source:HGNC Symbol;Acc:HGNC:7598]	ASHG19AP1B10691941111	protein_coding	CCCCTGGAAACATGTGGGATTGCTATAATTTGATAGACTGCCTTGTTGATGCCCAGAACA	NM_001303280
ENST00000409271	protein_coding	EDAR	6.55626	7.57282	6.93251	8.81359	7.10102	7.29193	7.14164	8.32601	7.01673	7.7237	7.0245	6.96703	-4.70805	-3.54378	-3.65133	-3.43183	-3.4103	-3.36126	-3.49726	-2.40465	-3.12799	-2.98164	-3.00786	-2.77827	-2.9792	-1.86459	-2.36606	-2.18924	-2.19509	-2.04052	-2.62587	-2.05244	-2.40917	-1.90332	-2.3922	-2.25909	4323	chr2:109510927-109605725:-	chr2	-	109510927	109605725	ectodysplasin A receptor [Source:HGNC Symbol;Acc:HGNC:2895]	ASHG19AP1B10420595011	protein_coding	TTCTGCTGGGACTGAAGCTGACCTCCAACAGAAGCCAGACCATCCGAGCCATCCTGGGAG
uc010rlw.1	protein_coding	RP11-864I4.1	9.11912	9.49648	8.37316	9.35988	8.61551	8.17266	11.3574	11.2707	9.76026	11.4396	9.94654	9.1616	-2.14519	-1.62012	-2.21068	-2.88555	-1.8958	-2.48053	0.71849	0.540003	-0.384461	0.734229	-0.0858235	-0.583691	0.904214	0.831296	-0.0260626	0.847058	0.276164	-0.240532	1.01606	0.58832	-0.0068294	1.12834	0.176932	-0.384176	1633	chr11:62327073-62342401:-	chr11	-	62327073	62342401	Homo sapiens eukaryotic translation elongation factor 1 gamma (EEF1G), mRNA.	ASHG19AP1B12647935711	protein_coding	TCATCCCGTTCTTAAACTGGACCCTGTACACGTATCCTGAAAACTGGAGGGCCTTCAAGG
uc002xci.1	protein_coding	UQCC1	6.33851	7.39118	6.82749	6.80773	6.85692	7.03421	8.2382	8.70275	7.67234	8.83088	7.55284	7.30683	-4.92579	-3.72542	-3.75635	-5.43769	-3.65439	-3.61899	-2.40071	-2.02791	-2.47239	-1.87446	-2.47952	-2.43846	-2.16961	-1.6402	-1.97601	-1.7573	-1.95052	-1.9112	-1.85076	-1.83458	-2.00802	-1.47863	-2.13574	-2.12947	3700	chr20:33931920-33982103:-	chr20	-	33931920	33982103	Homo sapiens ubiquinol-cytochrome c reductase complex chaperone (UQCC), nuclear gene encoding mitochondrial protein, transcript variant 2, mRNA.	ASHG19AP1B10001122711	protein_coding	AGGTACACTCTTTGCCTTCCATGTAGGGAGTATGATTTAGATTCCTGACAGATTATTATT
ENST00000537025	protein_coding	KPNA2	9.69405	11.115	10.4448	10.0451	10.4208	10.4919	9.91848	10.5784	10.1043	9.95472	9.83089	10.2403	-1.57026	-0.00162939	-0.139057	-2.20031	-0.0905529	-0.161269	-0.720428	-0.152275	-0.0403979	-0.750612	-0.201474	0.495035	-0.0836519	0.925013	0.911116	-0.300551	0.855052	1.20389	0.0958261	0.685208	0.9546	-0.0287112	0.768593	1.05884	2456	chr17:66032076-66042958:+	chr17	+	66032076	66042958	karyopherin subunit alpha 2 [Source:HGNC Symbol;Acc:HGNC:6395]	ASHG19AP1B12519147711	protein_coding	TGCCCTGGCACATAATTTTTAGCTCTTTCTCCCTTTGTCTCATAACCATGTCCACCAACG	NM_001320611
NM_181838	protein_coding	UBE2D2	8.15533	8.43772	7.59856	7.99482	7.88384	7.7081	6.74801	5.62059	7.93342	7.21103	7.76788	8.65255	-3.10898	-2.67888	-2.98528	-4.2506	-2.62747	-2.94509	-3.89089	-5.11007	-2.2113	-3.4943	-2.26448	-1.09274	-2.4476	-2.43349	-1.547	-2.82345	-1.43459	-0.740051	-2.12076	-2.60826	-1.56487	-2.51306	-1.60172	-0.904584	2879	chr5:138940751-139008018:+	chr5	+	138940751	139008018		ASHG19AP1B10011779711	protein_coding	TGCATCTTTACACTCTTGCACAAAAGTTAAGGAATAAATGTCCACTGCTTTTGGTTTTAA	NM_181838
ENST00000206249	protein_coding	ESR1	4.14825	5.49399	5.21519	6.04297	4.6927	5.47928	7.91399	9.0943	7.89945	9.15136	7.10629	5.4811	-7.11606	-5.62261	-5.36865	-6.20245	-5.81862	-5.17392	-2.72491	-1.63636	-2.24527	-1.55397	-2.92607	-4.2642	-2.65774	-1.54808	-2.08855	-1.49757	-2.7438	-3.64851	-2.3194	-1.74481	-2.12119	-1.2229	-2.95315	-3.89999	6458	chr6:152128686-152424409:+	chr6	+	152128686	152424409	estrogen receptor 1 [Source:HGNC Symbol;Acc:HGNC:3467]	ASHG19AP1B10008698011	protein_coding	CCAGCACCTTTGTAATGCATATGAGCTCGGGAGACCAGTACTTAAAGTTGGAGGCCCGGG	NM_000125
ENST00000396969	protein_coding	DNAJB1	9.74318	10.9791	9.41932	9.54761	9.22241	8.51279	9.23139	9.56079	7.91355	8.81568	8.12447	7.4432	-1.52112	-0.137453	-1.16452	-2.69782	-1.28891	-2.14041	-1.40752	-1.16987	-2.23117	-1.88966	-1.90789	-2.3021	-0.463202	0.436786	-0.601436	-1.23787	-0.565453	-1.21899	-0.248474	0.19269	-0.602465	-0.972218	-0.704416	-1.40741	1287	chr19:14626461-14640120:-	chr19	-	14626461	14640120	DnaJ heat shock protein family (Hsp40) member B1 [Source:HGNC Symbol;Acc:HGNC:5270]	ASHG19AP1B10078054311	protein_coding	ACGATACCCGTCGTATTCAAAGATGTTATCAGGCCTGGCATGCGGCGAAAAGTTCCTGGA	NM_001300914
ENST00000309048	protein_coding	CENPS	9.82018	10.2283	9.16453	10.2885	9.58579	9.25576	10.1294	10.4212	9.25793	10.112	8.82041	8.57745	-1.44412	-0.888263	-1.41931	-1.95695	-0.925527	-1.39743	-0.509455	-0.30941	-0.886791	-0.593375	-1.21195	-1.16785	0.0976153	0.430002	-0.12862	-0.119725	-0.0616411	-0.278077	0.254922	0.185733	-0.113677	0.150426	-0.175987	-0.423493	896	chr1:10490500-10502866:+	chr1	+	10490500	10502866	centromere protein S [Source:HGNC Symbol;Acc:HGNC:23163]	ASHG19AP1B11376774011	protein_coding	ACTCCCAGGTCTCACTCCAGAACATAAAAATGGTGTGTGATCAAATGGTATATATTAGAA	NM_199294
ENST00000316218	protein_coding	PDIA5	10.2054	10.8097	10.7616	10.1914	11.1826	10.4234	12.5084	11.9755	11.3771	11.6752	11.5845	10.811	-1.05893	-0.306852	0.177719	-2.05403	0.671329	-0.229838	1.86953	1.24486	1.23241	0.969913	1.55215	1.06574	2.04759	1.66828	1.79937	1.1372	2.17795	1.55874	2.09632	1.44658	1.86465	1.42504	2.11876	1.40394	1799	chr3:122785917-122880951:+	chr3	+	122785917	122880951	protein disulfide isomerase family A member 5 [Source:HGNC Symbol;Acc:HGNC:24811]	ASHG19AP1B10017215811	protein_coding	GCGGCTCCGTTTATCACCTGACCGATGAAGACTTTGACCAGTTTGTGAAGGAACACTCCT	NM_006810
ENST00000306193	protein_coding	CBR4	9.85059	9.00985	8.27914	7.96418	8.90912	7.73022	5.48495	5.19996	7.19562	5.97254	6.73495	8.42813	-1.41372	-2.10675	-2.3047	-4.28125	-1.60219	-2.92298	-5.15396	-5.53069	-2.94911	-4.73279	-3.29741	-1.31716	-1.30961	-1.97823	-1.59122	-3.48943	-1.21394	-0.907309	-1.03664	-2.16501	-1.60923	-3.17554	-1.37793	-1.0803	3443	chr4:169908741-169931409:-	chr4	-	169908741	169931409	carbonyl reductase 4 [Source:HGNC Symbol;Acc:HGNC:25891]	ASHG19AP1B11684099411	protein_coding	AGAGGTAGCAAGAAAGAAAATTAGAGTGAATGTAGTTGCACCAGGATTTGTACACACAGA	NM_032783
ENST00000519097	protein_coding	TEK	9.20428	9.91405	9.67013	9.61865	9.75693	9.93497	8.0265	8.75074	8.5807	9.02346	9.21166	9.88976	-2.06003	-1.20255	-0.913712	-2.62678	-0.754381	-0.718223	-2.6124	-1.97991	-1.56402	-1.68187	-0.820701	0.14446	-1.30994	-0.539497	-0.202531	-1.07831	0.21284	0.776662	-1.03679	-0.761013	-0.187069	-0.810935	0.109822	0.652943	3836	chr9:27109139-27229685:+	chr9	+	27109139	27229685	TEK receptor tyrosine kinase [Source:HGNC Symbol;Acc:HGNC:11724]	ASHG19AP1B10523193111	protein_coding	GCCAGCTTAGTTCTCTGTGGAGTCAGCTTGCTCCTTTCTGCTTCCTTCCTACCAGCTACT	NM_001290078
ENST00000378644	protein_coding	SYCE1L	4.43779	4.86658	4.77278	5.45977	4.6838	5.63353	4.96826	4.73142	4.86683	5.11435	4.83568	4.09926	-6.82651	-6.25003	-5.81106	-6.78566	-5.82751	-5.01966	-5.67064	-5.99924	-5.2779	-5.59098	-5.19668	-5.64603	-5.13579	-5.11919	-4.51999	-5.06803	-4.47788	-4.29912	-4.82415	-5.65224	-4.56767	-4.65747	-4.65402	-4.51531	858	chr16:77233294-77246902:+	chr16	+	77233294	77246902	synaptonemal complex central element protein 1 like [Source:HGNC Symbol;Acc:HGNC:37236]	ASHG19AP1B12075509511	protein_coding	AGGAGGTCTTGGGCAAAAAGCAAGAGGCACTGAGGATCCTCCAGATGCACTGCCAAGAGA	NM_001129979
ENST00000264263	protein_coding	GFM1	7.88672	7.71033	7.19972	7.68327	7.60417	7.01331	6.91828	8.15188	6.59705	7.75856	6.80538	7.95194	-3.37758	-3.40627	-3.38412	-4.56215	-2.90715	-3.63989	-3.72062	-2.57878	-3.54768	-2.94677	-3.22698	-1.79335	-2.53893	-1.93399	-2.46358	-2.53928	-2.05822	-1.4394	-2.20721	-2.11999	-2.51279	-2.2403	-2.24572	-1.63717	3453	chr3:158362386-158410358:+	chr3	+	158362386	158410358	G elongation factor mitochondrial 1 [Source:HGNC Symbol;Acc:HGNC:13780]	ASHG19AP1B12393250611	protein_coding	CAGGTCTGGCAGTCAGATTGTTCGATATGGTGAGATTCCAGCTGAATTAAGGGCGGCGGC	NM_001308164
ENST00000257118	protein_coding	PHC2	14.5525	14.8046	14.7073	14.8758	14.3202	15.0276	15.6139	15.651	15.3413	14.6198	15.113	15.1784	3.28823	3.68802	4.12349	2.63033	3.80889	4.37443	4.97499	4.9203	5.1966	3.91447	5.08067	5.43313	5.36524	5.43191	5.7576	4.41079	5.58061	5.99879	5.07635	5.6527	5.45719	5.13894	5.59534	5.73926	3870	chr1:33789227-33841194:-	chr1	-	33789227	33841194	polyhomeotic homolog 2 [Source:HGNC Symbol;Acc:HGNC:3183]	ASHG19AP1B12985799211	protein_coding	GCCCGGCCCCCCACCCCCGCCCAGGTACAGAACTTGACCCTCCGAACACAGCAGACACCA	NM_198040
ENST00000333837	protein_coding	NELL2	3.92976	5.38948	5.08698	5.59022	4.6526	4.99763	7.87598	9.60993	7.95045	9.23651	7.80883	6.66431	-7.33455	-5.72712	-5.49686	-6.6552	-5.85871	-5.65557	-2.76292	-1.12073	-2.19428	-1.46882	-2.22353	-3.08099	-2.7035	-1.06269	-2.05501	-1.42974	-2.11185	-2.85711	-2.36518	-1.27621	-2.08622	-1.1582	-2.30009	-3.11	2943	chr12:44902386-45307711:-	chr12	-	44902386	45307711	neural EGFL like 2 [Source:HGNC Symbol;Acc:HGNC:7751]	ASHG19AP1B10581743211	protein_coding	TTTAATCCTCAAAATAGGGAGACGATGGACTGAGCTGATCCGCACCATGGAGTCTCGGGT	NM_001145110
ENST00000358207	protein_coding	SMARCAL1	6.57706	6.843	6.25834	6.78012	6.46475	6.11856	7.84226	8.59229	6.88391	7.50147	6.55322	5.17526	-4.68725	-4.2736	-4.3255	-5.46531	-4.04657	-4.53464	-2.79665	-2.13837	-3.26082	-3.20387	-3.47914	-4.57004	-2.45216	-1.84249	-2.6971	-2.93057	-2.73513	-3.55223	-2.12501	-2.03009	-2.75303	-2.61901	-2.94486	-3.8048	3056	chr2:217277466-217347740:+	chr2	+	217277466	217347740	SWI/SNF related, matrix associated, actin dependent regulator of chromatin, subfamily a like 1 [Source:HGNC Symbol;Acc:HGNC:11102]	ASHG19AP1B12248812011	protein_coding	TGGCGCCCGCTTACCTTGAGGCTGGGTTGGAAAAAGACTATGTTAGCAAGTGTCACGCCA	NM_001127207
ENST00000317502	protein_coding	MTG1	5.38449	5.36788	4.85704	6.01287	4.73072	6.52457	4.2881	4.85639	4.50554	6.33831	3.82354	5.82772	-5.87982	-5.74873	-5.7268	-6.23255	-5.78059	-4.12863	-6.3508	-5.87427	-5.63918	-4.36702	-6.20882	-3.91758	-5.09618	-4.81013	-4.68233	-4.01718	-4.97888	-3.01925	-4.7789	-5.28426	-4.7215	-3.68719	-5.06791	-3.27024	1560	chr10:135207675-135234174:+	chr10	+	135207675	135234174	mitochondrial ribosome associated GTPase 1 [Source:HGNC Symbol;Acc:HGNC:32159]	ASHG19AP1B14114931911	protein_coding	GCGGCGCAGAGGAGGTCAGCTGCGGGAGCGTTTCCGGGGACGGTGCCGCCATGAGATTGA	NM_138384
ENST00000338591	protein_coding	KLHL17	11.3478	11.585	11.2095	11.589	11.4029	11.0428	11.2189	11.0783	12.8267	12.1122	13.0844	12.9014	0.0835205	0.468405	0.625664	-0.656439	0.891595	0.389609	0.58	0.347613	2.68202	1.40689	3.05209	3.15611	1.35301	1.40927	2.99285	1.71637	3.34331	3.35392	1.44272	1.17884	3.03708	2.04986	3.2822	3.09574	2560	chr1:895967-901095:+	chr1	+	895967	901095	kelch like family member 17 [Source:HGNC Symbol;Acc:HGNC:24023]	ASHG19AP1B10129864611	protein_coding	GCTGCTGCCCCTGAAACAGGTTCTGGAACTGGTCTCTAGCGACAGCCTGAACGTGCCTTC	NM_198317
ENST00000530401	protein_coding	FBXO3	6.89013	7.55381	6.56327	6.85729	6.70002	6.10856	5.7283	6.00851	5.59957	6.42014	5.54993	5.08718	-4.37418	-3.56279	-4.02057	-5.38814	-3.81129	-4.54464	-4.9106	-4.72215	-4.54515	-4.28519	-4.48243	-4.65811	-3.6176	-3.02901	-3.25915	-3.73373	-3.10818	-3.60026	-3.23567	-3.20228	-3.31843	-3.41097	-3.32143	-3.85772	7410	chr11:33762511-33796064:-	chr11	-	33762511	33796064	F-box protein 3 [Source:HGNC Symbol;Acc:HGNC:13582]	ASHG19AP1B10627291611	protein_coding	CGGGATCTAATCAATCGAAGACTTAGCCAGCTATCAAGTCATGATCCGCTGTGGAGAAGA
ENST00000494664	protein_coding	TIMMDC1	8.3537	7.99308	7.53171	6.89644	7.30517	7.1329	4.4983	5.21078	7.28326	3.88537	5.4061	7.50064	-2.91061	-3.12352	-3.05213	-5.34898	-3.20614	-3.52029	-6.1406	-5.51988	-2.86147	-6.81996	-4.62626	-2.24466	-2.7645	-2.87263	-1.95365	-4.90459	-2.7481	-1.74585	-2.41944	-3.04788	-1.98543	-4.50604	-2.95775	-1.95913	2394	chr3:119217379-119243937:+	chr3	+	119217379	119243937	translocase of inner mitochondrial membrane domain containing 1 [Source:HGNC Symbol;Acc:HGNC:1321]	ASHG19AP1B11774031111	protein_coding	TCGCAAAAGATTAAAGTTGAATTTTACAGTTCGTATATTCATGTGGTCCTTTGAAAGGGT	NM_016589
ENST00000392086	protein_coding	DNAJB2	7.17243	7.72038	7.27859	7.8791	6.75366	6.5623	4.85051	5.20427	5.77846	5.2716	6.62865	3.80984	-4.09188	-3.39622	-3.30525	-4.36632	-3.75766	-4.09089	-5.78839	-5.52639	-4.36627	-5.43373	-3.40371	-5.93545	-3.70393	-3.0994	-2.74034	-3.80348	-2.56986	-3.73651	-3.31888	-3.27944	-2.7972	-3.48266	-2.77904	-3.98544	1946	chr2:220144066-220151620:+	chr2	+	220144066	220151620	DnaJ heat shock protein family (Hsp40) member B2 [Source:HGNC Symbol;Acc:HGNC:5228]	ASHG19AP1B12015692211	protein_coding	CTGTCAGAGATGGAGGCAGCTGGGAAGAAACCCGCAGATGTGTTCTGAGCTGGATGCCGG	NM_001039550
ENST00000448521	protein_coding	DBNL	8.41968	8.63046	8.06195	8.76581	7.95669	8.31287	9.09954	8.42575	7.96849	9.04993	8.01101	8.37985	-2.84463	-2.48614	-2.52189	-3.47961	-2.55462	-2.34033	-1.53936	-2.3049	-2.17623	-1.65541	-2.02135	-1.36544	-1.04916	-1.39268	-1.33873	-1.29656	-1.26349	-0.77206	-0.790312	-1.59514	-1.34472	-1.0262	-1.42928	-0.937441	1808	chr7:44084239-44100932:+	chr7	+	44084239	44100932	drebrin like [Source:HGNC Symbol;Acc:HGNC:2696]	ASHG19AP1B13395769211	protein_coding	CGCGTGGCTGGCACAGGGGAGGGTGGCCTGGAGGAGATGGTGGAGGAGCTCAACAGCGGG	NM_001014436
ENST00000458022	protein_coding	SHF	6.29268	6.94487	5.83653	7.02141	5.67804	6.10382	7.70487	8.15659	7.28918	8.16501	6.95343	6.50975	-4.97163	-4.17173	-4.74731	-5.22401	-4.83328	-4.54938	-2.93403	-2.57406	-2.85554	-2.54032	-3.07893	-3.23555	-2.61955	-2.16219	-2.51131	-2.33162	-2.70441	-2.7478	-2.28522	-2.34479	-2.56082	-2.0385	-2.91422	-2.99497	1163	chr15:45459911-45473405:-	chr15	-	45459911	45473405	Src homology 2 domain containing F [Source:HGNC Symbol;Acc:HGNC:25116]	ASHG19AP1B12476660611	protein_coding	TGGGCCCAGGACTTGGCTAGCTATCCTAGAAGACTATGCGGACCCGTTTGATGTTCAGGA	NM_001301171
ENST00000403601	protein_coding	IL17RC	5.79448	6.51426	5.72765	6.61064	5.39695	6.3586	4.28438	5.10385	5.039	3.76843	5.00315	6.56641	-5.46983	-4.60234	-4.85619	-5.63479	-5.11437	-4.29459	-6.35452	-5.62681	-5.10572	-6.9369	-5.02921	-3.17888	-4.8454	-4.02549	-3.97557	-5.14367	-4.07116	-2.63147	-4.49106	-4.29245	-4.03811	-4.72165	-4.25852	-2.87455	2388	chr3:9958803-9975305:+	chr3	+	9958803	9975305	interleukin 17 receptor C [Source:HGNC Symbol;Acc:HGNC:18358]	ASHG19AP1B14016017111	protein_coding	ACTGCAGGGGGCTCGAAGTCTGGAACAGCATCCCGAGCTGCTGGGCCCTGCCCTGGCTCA	NM_153460
ENST00000319517	protein_coding	ADGRL2	9.49225	9.26279	9.58848	9.86168	10.1793	10.6718	5.79205	5.25058	6.41898	6.98863	6.90815	8.64766	-1.77206	-1.85381	-0.99536	-2.38374	-0.331988	0.0186232	-4.84686	-5.48007	-3.72574	-3.7167	-3.12421	-1.09763	-1.61025	-1.74147	-0.792866	-1.90146	-0.137443	0.565865	-1.31722	-1.9327	-0.795862	-1.6242	-0.257966	0.442769	5479	chr1:82266082-82457880:+	chr1	+	82266082	82457880	adhesion G protein-coupled receptor L2 [Source:HGNC Symbol;Acc:HGNC:18582]	ASHG19AP1B10636293111	protein_coding	AGCACTTCAACACTTAATCAAGGACATTCACTGAACAATGCCAGGGATACAAGTGCCATG	NM_012302
ENST00000354666	protein_coding	ELOVL2	7.36372	7.1275	7.62445	7.1971	8.64919	7.1025	4.72543	6.2012	7.5336	5.99727	8.09347	8.61452	-3.90059	-3.98911	-2.95939	-5.04833	-1.86213	-3.5507	-5.91348	-4.52946	-2.61112	-4.70806	-1.93889	-1.13078	-3.58123	-3.23413	-1.77477	-3.86818	-0.899997	-0.883621	-3.20068	-3.41533	-1.80212	-3.54531	-1.0537	-1.05581	3997	chr6:10980992-11044547:-	chr6	-	10980992	11044547	ELOVL fatty acid elongase 2 [Source:HGNC Symbol;Acc:HGNC:14416]	ASHG19AP1B10018020311	protein_coding	GCTGCAGAAGCCATTTCTCTTTGTAGATAAAAAGCATTATCTATGATTGTTGTATAATAA	NM_017770
ENST00000357440	protein_coding	SLC29A2	8.1234	8.91787	8.27434	9.52815	8.1435	8.6187	10.8703	11.5684	10.0846	11.1551	10.0405	8.85114	-3.14091	-2.19873	-2.3095	-2.71727	-2.36781	-2.0345	0.231383	0.837726	-0.0601216	0.449733	0.00816845	-0.894156	0.36438	1.00365	0.21526	0.602028	0.262333	-0.354474	0.508656	0.763425	0.245173	0.880249	0.163511	-0.50469	2514	chr11:66129993-66139291:-	chr11	-	66129993	66139291	solute carrier family 29 member 2 [Source:HGNC Symbol;Acc:HGNC:11004]	ASHG19AP1B10027236011	protein_coding	AAATCCGCCCGAGGCTACCTGTGCGACTCCAGCCGCCCTGCACCGGAATCTGGGGAGACC	NM_001532
ENST00000341846	protein_coding	TRIM29	10.8641	11.3381	10.9274	11.1453	10.4375	7.89961	8.60729	8.38241	9.47865	9.22802	10.4645	7.22355	-0.400158	0.221544	0.343556	-1.10009	-0.0738285	-2.75359	-2.03162	-2.34825	-0.666077	-1.47732	0.432164	-2.52174	0.00339558	0.446113	0.925315	-0.276407	1.20124	-1.63301	0.172031	0.201796	0.97456	-0.00462961	1.13055	-1.83776	3328	chr11:119981983-120009161:-	chr11	-	119981983	120009161	tripartite motif containing 29 [Source:HGNC Symbol;Acc:HGNC:17274]	ASHG19AP1B12592956411	protein_coding	CTACTTCAGCATGGACTCTATGGAAGGCAAGAGGTCGCCGTACGCAGGGCTCCAGCTGGG	NM_012101
ENST00000513398	protein_coding	ACTN3	4.48881	5.4311	4.68952	5.4668	3.57014	5.68675	5.12109	5.95048	5.72711	5.57396	5.97826	5.56156	-6.7755	-5.6855	-5.89432	-6.77863	-6.94118	-4.96645	-5.51781	-4.78017	-4.41761	-5.13138	-4.0541	-4.18374	-5.01374	-4.16296	-3.97474	-4.73166	-3.87118	-3.52265	-4.67613	-4.45879	-4.03759	-4.35526	-4.07186	-3.7766	2939	chr11:66314312-66330800:+	chr11	+	66314312	66330800	actinin alpha 3 (gene/pseudogene) [Source:HGNC Symbol;Acc:HGNC:165]	ASHG19AP1B13586139811	protein_coding	CCCTACTTAATGGGGCCCGGGTGTCCGAGAGCGTGCCGAGCGGAGCGAAGCCAGGAGCCC	NM_001104
ENST00000237264	protein_coding	TBPL1	7.27085	7.32231	6.65047	6.72724	6.71215	6.38462	4.43511	5.72819	5.53023	3.75638	4.6621	6.42784	-3.99346	-3.79429	-3.93337	-5.51818	-3.79916	-4.26858	-6.20379	-5.00247	-4.61449	-6.94896	-5.37026	-3.31746	-3.71122	-3.27543	-3.2341	-5.06302	-3.38064	-2.71602	-3.32613	-3.45995	-3.29212	-4.65294	-3.59491	-2.96134	4228	chr6:134274333-134311570:+	chr6	+	134274333	134311570	TATA-box binding protein like 1 [Source:HGNC Symbol;Acc:HGNC:11589]	ASHG19AP1B11402648711	protein_coding	TGTGCACAAATAAAAGTTTGGAAAAGATCTCTCTTCATTCTATAACTTTTATTCCCCATT	NM_004865
ENST00000370500	protein_coding	GTF2B	9.39098	9.67032	8.94412	9.21762	8.7498	8.54292	4.99985	5.26483	8.65764	6.62782	8.50991	9.28792	-1.87333	-1.44628	-1.63972	-3.02781	-1.76152	-2.11028	-5.63905	-5.46583	-1.48709	-4.07752	-1.52245	-0.45737	-1.77098	-1.35996	-0.561384	-2.45922	-0.637038	-0.0590213	-1.47036	-1.56398	-0.562805	-2.1633	-0.780206	-0.199971	1351	chr1:89318615-89357301:-	chr1	-	89318615	89357301	general transcription factor IIB [Source:HGNC Symbol;Acc:HGNC:4648]	ASHG19AP1B11450872811	protein_coding	ACAGGCATCAGCTGAAAAGAGGACCCAAAAAGAAATTGGAGATATTGCTGGTGTTGCTGA	NM_001514
ENST00000380450	protein_coding	SHBG	4.55726	5.87374	4.80296	5.63973	5.32317	5.11916	5.07775	5.00773	4.2951	6.21392	5.49045	4.30858	-6.70705	-5.24286	-5.78088	-6.6057	-5.18815	-5.53403	-5.56116	-5.72293	-5.84962	-4.49141	-4.54191	-5.43672	-5.0232	-4.46302	-4.81484	-4.19163	-3.82914	-4.48455	-4.69304	-4.83186	-4.85045	-3.85064	-4.03036	-4.68699	1271	chr17:7533460-7536701:+	chr17	+	7533460	7536701	sex hormone binding globulin [Source:HGNC Symbol;Acc:HGNC:10839]	ASHG19AP1B14075438311	protein_coding	GTCTGAGCCGCCGAGTGGACAGTGGCTGATTATGGAGAGCAGAGGCCCACTGGCTACCTC	NM_001040
ENST00000367091	protein_coding	FCMR	7.85087	7.90941	7.07718	8.29928	7.92416	7.34521	7.1286	8.25718	7.24638	7.68759	7.08347	6.93593	-3.41344	-3.20719	-3.50666	-3.94614	-2.58715	-3.30799	-3.5103	-2.47347	-2.89835	-3.01774	-2.94889	-2.80937	-2.46106	-1.79418	-2.17068	-2.40851	-1.75671	-2.03724	-2.13286	-1.98362	-2.20933	-2.11576	-1.92969	-2.25548	1950	chr1:207077731-207095343:-	chr1	-	207077731	207095343	Fc fragment of IgM receptor [Source:HGNC Symbol;Acc:HGNC:14315]	ASHG19AP1B11250051811	protein_coding	CCCCATGGACTAAGCAGGGGTCTGGTATAAAAACACTCCTGGAAACGCCTTTGCCCTGAT	NM_005449
ENST00000555265	protein_coding	C14orf145	4.43888	5.46842	4.76438	5.30848	4.01008	4.52147	4.02693	4.92657	4.56522	5.3421	4.98839	3.76696	-6.82543	-5.64818	-5.81946	-6.93695	-6.50124	-6.13173	-6.61197	-5.80409	-5.57951	-5.36324	-5.04397	-5.97833	-5.71476	-4.72403	-4.6945	-4.94538	-4.59593	-5.05299	-5.53458	-5.17287	-4.73373	-4.5436	-4.75012	-5.30756	4662	chr14:80962821-81408129:-	chr14	-	80962821	81408129	centrosomal protein 128 [Source:HGNC Symbol;Acc:HGNC:20359]	ASHG19AP1B12671914011	protein_coding	GCGGCTAGTTCAAGTTGCCATAGCTGCGAGTCTGGGGAGAGCACAGTCGGTTGAGTCGCT
ENST00000370580	protein_coding	BCL10	9.45403	9.20354	8.13121	7.97806	8.16017	7.58929	5.52377	5.2672	5.65404	3.75992	6.29257	6.51277	-1.81028	-1.91306	-2.45263	-4.26736	-2.35114	-3.06391	-5.11514	-5.46346	-4.49068	-6.94541	-3.73979	-3.23253	-1.67122	-1.79489	-2.13823	-4.0579	-1.88446	-2.14576	-1.3764	-1.98416	-2.17673	-3.7259	-2.06517	-2.37521	2819	chr1:85731931-85742773:-	chr1	-	85731931	85742773	B cell CLL/lymphoma 10 [Source:HGNC Symbol;Acc:HGNC:989]	ASHG19AP1B10887396711	protein_coding	ACATCTGAAAGGACTAAAATGTAGCAGTTGTGAACCTTTTCCAGATGGAGCCACGAACAA	NM_001320715
NM_001288952	protein_coding	IFI27	8.87147	9.18952	8.79538	9.25919	8.36736	8.87598	8.89526	9.41854	9.01199	9.4159	8.74305	8.9192	-2.39283	-1.92708	-1.78846	-2.98623	-2.14396	-1.77722	-1.74365	-1.31212	-1.13273	-1.28943	-1.28931	-0.826092	-1.03203	-0.587078	-0.423657	-0.901553	-0.654252	-0.224654	-0.774933	-0.809196	-0.41901	-0.630472	-0.797424	-0.365098	734	chr14:94577079-94583036:+	chr14	+	94577079	94583036		ASHG19AP1B14288267711	protein_coding	ACGGTGAGGTCAGCTTCACATTCTCAGGAACTCTCCTTCTTTGGGGAGCCTCAGATGGGA	NM_001288952
ENST00000319760	protein_coding	OR4A5	7.61753	8.36492	7.91368	7.84614	7.84482	8.48045	7.97421	8.47418	8.41994	8.03705	7.94977	8.524	-3.64678	-2.75168	-2.67016	-4.39929	-2.66649	-2.17275	-2.66469	-2.25647	-1.72478	-2.66828	-2.08259	-1.22129	-2.07373	-1.48293	-1.12138	-2.28839	-1.3452	-0.619965	-1.76368	-1.68102	-1.12148	-1.99754	-1.51314	-0.779184	1071	chr11:51411378-51412448:-	chr11	-	51411378	51412448	olfactory receptor family 4 subfamily A member 5 [Source:HGNC Symbol;Acc:HGNC:15162]	ASHG19AP1B10003755611	protein_coding	ATGTAGTCAAGGTCTTCCCAGTGAAGTTTTCAGGTTTCTAAGGGCAAGTCAAGGATCCCA	NM_001005272
ENST00000444716	protein_coding	MYRIP	8.09322	8.52023	7.83961	8.25729	7.61043	7.6151	8.80573	9.38551	8.3879	8.87086	8.35454	7.6494	-3.17109	-2.59637	-2.74423	-3.98814	-2.90088	-3.0381	-1.83318	-1.34515	-1.75683	-1.83447	-1.67782	-2.0959	-1.3523	-0.839165	-1.16765	-1.54199	-1.16345	-1.49141	-1.07272	-1.06037	-1.17077	-1.26473	-1.33092	-1.68867	2678	chr3:39850405-40299657:+	chr3	+	39850405	40299657	myosin VIIA and Rab interacting protein [Source:HGNC Symbol;Acc:HGNC:19156]	ASHG19AP1B10685070411	protein_coding	GCCTGGACAGCTCCCTGATCGGTCTTGTTTCATCATCTGTGTTGAGTAACCATGGGGAGG	NM_001284423
ENST00000341189	protein_coding	ARMCX3	9.57146	10.0567	9.1089	10.0908	9.41863	9.78498	8.10867	8.84536	8.92308	10.6532	10.0877	11.1494	-1.69285	-1.05991	-1.47494	-2.15459	-1.09268	-0.868212	-2.53023	-1.8853	-1.22165	-0.0520849	0.0553206	1.40412	-1.05162	-0.414363	-0.342741	0.249917	0.592617	1.67554	-0.792896	-0.641519	-0.33008	0.52599	0.503766	1.51021	3730	chrX:100877787-100882833:+	chrX	+	100877787	100882833	armadillo repeat containing, X-linked 3 [Source:HGNC Symbol;Acc:HGNC:24065]	ASHG19AP1B12444869611	protein_coding	AGGAAGAGGAGAAGGAAATTGTCCCGAATCCCTGCAGTGGGTCCAAGCCTCTCCCGGGTG	NM_016607
ENST00000340635	protein_coding	PDE4D	12.2612	11.8113	11.074	12.0691	10.8728	11.247	14.6964	13.5113	11.829	12.9977	11.2687	10.2791	0.996876	0.694727	0.490193	-0.176294	0.361533	0.593834	4.05751	2.78066	1.68425	2.29233	1.23633	0.533785	4.22082	3.08581	2.20738	2.53193	1.86425	1.56412	4.10768	2.95986	2.2705	2.92599	1.7982	1.40913	8232	chr5:58264865-59189625:-	chr5	-	58264865	59189625	phosphodiesterase 4D [Source:HGNC Symbol;Acc:HGNC:8783]	ASHG19AP1B10025648311	protein_coding	CACCACCAGTACCCGCTCCGGCAGCCCCAGTTCCGCCTCCTGCATCCCCATCACCACCTG	NM_001349242
ENST00000285298	protein_coding	MRPS17	7.29143	7.78105	7.13446	7.9489	7.26416	7.3332	4.90202	6.56452	6.79647	6.29181	6.84962	6.64019	-3.97287	-3.33555	-3.44938	-4.29653	-3.24715	-3.32	-5.73689	-4.16614	-3.34826	-4.41352	-3.18274	-3.10511	-3.60056	-2.69188	-2.39794	-3.35384	-2.21459	-2.20855	-3.21788	-2.86677	-2.44346	-3.03701	-2.4117	-2.44103	1845	chr7:56019512-56024194:+	chr7	+	56019512	56024194	mitochondrial ribosomal protein S17 [Source:HGNC Symbol;Acc:HGNC:14047]	ASHG19AP1B11963673611	protein_coding	GTCTTGGCGGAGGTGACCAAAGCCACGTAATGTCCGTAGTTCGCTCATCCGTCCATGCCA	NM_015969
MICT00000368981	protein_coding	CATG00000110104.1	5.30178	6.09066	5.32313	6.39677	5.61202	5.85492	6.50977	6.70894	6.46378	7.18239	6.41037	6.31247	-5.96253	-5.02594	-5.26071	-5.84865	-4.89929	-4.79828	-4.12913	-4.02172	-3.68094	-3.52294	-3.62199	-3.43283	-3.77231	-3.43816	-3.2646	-3.26054	-3.12367	-2.9597	-3.38654	-3.62992	-3.32329	-2.94365	-3.34005	-3.21137	556	chr9:138882869-138884677:-	chr9	-	138882869	138884677	At least 1 of the 10 top ranked transcript is CPAT coding and max ORF size >=300, NOT annotated as nonCoding in GENCODE	ASHG19AP1B10021957511	protein_coding	GAATCACGGGAGAGACAGGAGAAGGAGGCCCAGAACGCCCAGAACAGAGGGACCTGCATG
ENST00000216036	protein_coding	RSPH14	8.48154	8.68293	8.32089	9.15489	7.82726	7.70703	11.0466	11.7213	10.1884	11.0354	9.44894	8.28802	-2.78276	-2.43367	-2.26295	-3.09053	-2.68405	-2.94617	0.407693	0.990663	0.043657	0.33007	-0.583421	-1.45728	0.557656	1.11915	0.309256	0.458878	-0.281065	-1.01761	0.695059	0.887766	0.337984	0.733202	-0.409573	-1.19153	1291	chr22:23401593-23484280:-	chr22	-	23401593	23484280	radial spoke head 14 homolog [Source:HGNC Symbol;Acc:HGNC:13437]	ASHG19AP1B11415373311	protein_coding	CGCCCGTGCGCTCCTTAATGTCAGCATATCTCGAGAGGGCAAGAAACAGGTGTGTCATTT	NM_014433
ENST00000358912	protein_coding	PELI1	5.42914	5.76177	5.26871	5.90733	5.63018	6.60385	6.21312	6.76682	6.47537	6.07601	6.64102	7.34035	-5.83517	-5.35483	-5.31513	-6.33809	-4.88114	-4.04934	-4.42579	-3.96383	-3.66936	-4.62932	-3.39134	-2.40495	-3.96481	-3.49781	-3.26928	-4.24425	-2.95192	-2.00454	-3.57561	-3.69425	-3.32808	-3.90181	-3.16581	-2.22087	3750	chr2:64319786-64371588:-	chr2	-	64319786	64371588	pellino E3 ubiquitin protein ligase 1 [Source:HGNC Symbol;Acc:HGNC:8827]	ASHG19AP1B13206486811	protein_coding	TTGCGAGTGTATGTCAGTGACCCAGAGGCGGTGTGAGGCGGAGGGACCGTCGGGGGGCGC	NM_020651
ENST00000361605	protein_coding	C1orf174	8.01492	8.46739	7.73354	8.23932	8.05631	8.20272	6.45132	7.0638	7.13904	7.45766	7.38205	7.9304	-3.24939	-2.64922	-2.8503	-4.0061	-2.455	-2.45048	-4.18758	-3.66686	-3.00568	-3.24767	-2.65031	-1.8149	-2.64353	-2.07011	-1.9259	-2.57761	-1.54935	-1.09797	-2.30543	-2.25729	-1.95683	-2.27468	-1.71754	-1.28231	1666	chr1:3805689-3816849:-	chr1	-	3805689	3816849	chromosome 1 open reading frame 174 [Source:HGNC Symbol;Acc:HGNC:27915]	ASHG19AP1B13855364311	protein_coding	TGCCCAGGAAGTTGCTGGTTCCACGTCTGCCAAGACAGCATGTCTGACTTCCTCATCCCA	NM_207356
ENST00000333190	protein_coding	ZNF804B	10.9561	11.5008	10.4691	11.1165	10.4168	10.5522	10.0163	10.4733	10.4051	10.7985	10.7149	10.2555	-0.308249	0.384198	-0.114762	-1.12896	-0.0944904	-0.101012	-0.622611	-0.257374	0.260327	0.0931308	0.682564	0.510171	0.543115	1.09879	1.08494	0.607796	1.34573	1.23671	0.682076	0.865622	1.14505	0.887419	1.27816	1.09189	4659	chr7:88388682-88966346:+	chr7	+	88388682	88966346	zinc finger protein 804B [Source:HGNC Symbol;Acc:HGNC:21958]	ASHG19AP1B12404530311	protein_coding	AGGGGACCCCTGTGCAAGAACGGATCTCCCTCTCCGGATTTTGCAGAAAAGAAGTCCACA	NM_181646
ENST00000481448	protein_coding	RCAN1	8.39359	8.21874	8.65491	9.65497	9.4825	9.9452	4.58726	5.27518	6.84979	7.4111	8.48799	9.8184	-2.87072	-2.89787	-1.92893	-2.59046	-1.02881	-0.707998	-6.05164	-5.45548	-3.29494	-3.29424	-1.54437	0.073104	-2.71981	-2.67153	-1.45596	-1.89985	-0.263683	0.734783	-2.37997	-2.84363	-1.46635	-1.6223	-0.392186	0.612372	2816	chr21:35888782-35899148:-	chr21	-	35888782	35899148	regulator of calcineurin 1 [Source:HGNC Symbol;Acc:HGNC:3040]	ASHG19AP1B12041948211	protein_coding	CCTGTGTGGCAAACAGTGATATCTTCAGCGAAAGTGAAACCAGGCCCTGAACCTGTATTC
ENST00000358334	protein_coding	MYOF	9.79807	9.72965	9.23727	9.51871	9.03484	8.15925	6.44399	7.05144	7.07178	7.07877	7.23684	7.32485	-1.46623	-1.38695	-1.34657	-2.72671	-1.47648	-2.49395	-4.19491	-3.67922	-3.07295	-3.62657	-2.79552	-2.42045	-1.26352	-1.11893	-0.965611	-2.10759	-0.990224	-1.45673	-0.992423	-1.33407	-0.966853	-1.82466	-1.15062	-1.6547	6680	chr10:95066187-95241951:-	chr10	-	95066187	95241951	myoferlin [Source:HGNC Symbol;Acc:HGNC:3656]	ASHG19AP1B10767678511	protein_coding	GCTGCCTCTGGTGGGGAAGTGGAAGTAAACACAGGAGAAACAGAGGTAGGCTTTGTTCCA	NM_133337
NM_001345843	protein_coding	C19orf57	4.67428	6.15144	5.23486	4.89862	4.95313	5.64069	4.59263	6.50712	5.4104	6.35658	5.25794	5.33687	-6.59003	-4.96516	-5.34898	-7.34681	-5.55818	-5.01251	-6.04628	-4.22353	-4.73433	-4.34875	-4.77442	-4.40843	-5.29268	-3.54721	-4.00917	-4.17861	-4.11372	-3.67908	-5.02868	-3.74293	-4.0707	-3.83938	-4.30106	-3.92955	2933	chr19:13993161-14016978:-	chr19	-	13993161	14016978		ASHG19AP1B14007467611	protein_coding	CCTGTTGCAGTGGCCAAGGCCCAGCCGAGGACCTTCGTGGGGATCCAGGCCTCTGAGGCC	NM_001345843
ENST00000412090	protein_coding	KRTAP5-2	6.76144	8.57576	7.30388	8.00834	7.06172	7.36242	6.62169	7.4003	6.91753	7.65208	6.83737	6.92907	-4.50287	-2.54084	-3.27996	-4.23709	-3.4496	-3.29078	-4.01721	-3.33036	-3.22719	-3.05326	-3.19499	-2.81622	-3.2397	-1.88225	-2.25333	-2.52701	-2.31668	-2.03407	-2.86645	-2.06993	-2.29313	-2.22644	-2.51572	-2.25275	1118	chr11:1618407-1619524:-	chr11	-	1618407	1619524	keratin associated protein 5-2 [Source:HGNC Symbol;Acc:HGNC:23597]	ASHG19AP1B10018037011	protein_coding	TTCTGAGTGATCACTAAGAACCAGCTTCTCAACCACCATCAGGACCCTGGATCCTCCTGG
ENST00000395323	protein_coding	LBH	10.0892	8.35432	9.01126	10.0473	10.0275	9.73292	9.39345	5.23835	10.2125	12.7897	11.6533	11.8887	-1.17506	-2.76228	-1.57258	-2.1981	-0.483802	-0.92028	-1.24546	-5.49231	0.0678026	2.08436	1.62092	2.14338	-0.209829	-2.55974	0.469183	2.15665	1.9225	2.30636	-0.0178531	-2.73478	0.502017	2.53394	1.85752	2.09444	2933	chr2:30454397-30482894:+	chr2	+	30454397	30482894	limb bud and heart development [Source:HGNC Symbol;Acc:HGNC:29532]	ASHG19AP1B13208032511	protein_coding	TGTGCAAAGCAAGCAAGGAACATTTGGGGTAAGAAAACAAACATGAGGCAAAAGAAAAAA	NM_030915
ENST00000373547	protein_coding	PPP6C	7.79106	8.01775	6.74483	6.40613	7.19078	6.67581	4.4496	5.22686	6.2862	5.4155	7.06136	7.67899	-3.47325	-3.09886	-3.83901	-5.8393	-3.32053	-3.97738	-6.1893	-5.5038	-3.85852	-5.28983	-2.971	-2.0663	-3.26887	-2.84933	-2.84873	-4.53856	-2.13521	-1.72615	-2.89433	-3.02268	-2.9082	-4.17206	-2.32631	-1.93771	4118	chr9:127908852-127952097:-	chr9	-	127908852	127952097	protein phosphatase 6 catalytic subunit [Source:HGNC Symbol;Acc:HGNC:9323]	ASHG19AP1B11207181411	protein_coding	ACTGGAGGTCAGGTTCCTGACACAAACTACATATTTATGGGTGATTTTGTAGACAGAGGT	NM_002721
NM_001329670	protein_coding	ARRDC3	9.4145	8.789	8.0195	8.42085	7.63496	6.36293	4.48081	5.24221	7.11625	6.36443	6.78034	8.28512	-1.8498	-2.3276	-2.56434	-3.82457	-2.87635	-4.29027	-6.15809	-5.48844	-3.02848	-4.3409	-3.25202	-1.46017	-1.77876	-2.17468	-1.77782	-3.05976	-2.05199	-1.27035	-1.47607	-2.3554	-1.80506	-2.74589	-2.23988	-1.46006	4583	chr5:90664449-90676114:-	chr5	-	90664449	90676114		ASHG19AP1B11318554211	protein_coding	AGGAAAATTGTATGGAGACATAAGCGAATCACCATGATTTTTAAATGAAAGTATCGACGT	NM_001329670
ENST00000335895	protein_coding	BTF3	17.0332	16.3889	16.2222	16.8192	15.7794	16.0472	17.887	19.6819	17.4613	18.4175	17.5113	17.2873	5.76892	5.27228	5.63837	4.57377	5.26804	5.39401	7.24807	8.95126	7.31659	7.71214	7.47895	7.542	7.6903	9.05972	7.70887	7.86733	7.76109	7.83552	7.92519	8.77499	7.90192	8.35029	7.79995	7.6665	897	chr5:72794233-72801320:+	chr5	+	72794233	72801320	basic transcription factor 3 [Source:HGNC Symbol;Acc:HGNC:1125]	ASHG19AP1B13092009511	protein_coding	GCCTTGTGTCACTTCCGGCCTCCCTTTAGCTGCCATCTTGCGTCCCCGCGTGTGTGCGCC	NM_001207
ENST00000522202	protein_coding	HDAC11	6.28423	6.83212	6.10411	5.78661	6.29722	6.12656	5.02907	5.27835	5.80464	5.68937	5.87526	6.63078	-4.98008	-4.28448	-4.47973	-6.45882	-4.21409	-4.52664	-5.60983	-5.45231	-4.34009	-5.01596	-4.1571	-3.11452	-4.26086	-3.75332	-3.40822	-4.56406	-3.18531	-2.65429	-3.87687	-3.969	-3.46193	-4.19727	-3.39972	-2.89883	1559	chr3:13521911-13546733:+	chr3	+	13521911	13546733	histone deacetylase 11 [Source:HGNC Symbol;Acc:HGNC:19086]	ASHG19AP1B10450719311	protein_coding	GCTGGTGGTGCACACGAGGCGCTATCTTAATGAGCTCAAGAGGAAGGTGCTGAGGCCCCT	NM_001136041
ENST00000262735	protein_coding	PPARA	6.76356	7.50427	6.58215	7.67466	6.82908	6.45319	6.25173	7.24148	6.13666	7.29348	6.55326	6.39532	-4.50075	-3.61233	-4.00169	-4.57076	-3.68223	-4.20001	-4.38717	-3.48917	-4.00806	-3.41186	-3.4791	-3.34998	-3.44284	-2.54944	-3.00487	-2.87794	-2.57709	-2.71327	-3.0649	-2.72435	-3.0636	-2.56759	-2.78619	-2.95861	9965	chr22:46546499-46639653:+	chr22	+	46546499	46639653	peroxisome proliferator activated receptor alpha [Source:HGNC Symbol;Acc:HGNC:9232]	ASHG19AP1B13068258911	protein_coding	GCTCAGAACTGAGAAGCTGTCACCACAGTAGCTTGGAGCTCGGCGGCACAACCAGCACCA	NM_005036
ENST00000337653	protein_coding	CHAT	7.01567	6.72158	6.85975	8.84864	6.86641	7.33908	8.40003	7.36572	8.14137	11.4284	8.6688	9.85668	-4.24864	-4.39502	-3.72409	-3.39679	-3.6449	-3.31411	-2.23888	-3.36494	-2.00336	0.723086	-1.36356	0.111384	-1.91889	-2.78993	-1.62108	0.803766	-1.09368	0.239773	-1.61166	-2.96677	-1.64119	1.08449	-1.25831	0.113304	2458	chr10:50822083-50873150:+	chr10	+	50822083	50873150	choline O-acetyltransferase [Source:HGNC Symbol;Acc:HGNC:1912]	ASHG19AP1B10004832411	protein_coding	AGAGAGGAGGGAGGAGGTACAAGAGGAAGGAGAGAAGTGCGGCCAGCTTGCTTTCTCCAG	NM_020549
ENST00000292586	protein_coding	C5orf45	5.72132	5.64574	5.31149	5.44278	5.50325	6.22556	5.41683	6.83108	6.35923	5.90106	7.2507	6.48206	-5.54299	-5.47086	-5.27235	-6.80264	-5.00807	-4.42764	-5.22207	-3.89958	-3.7855	-4.80427	-2.78165	-3.26323	-4.37363	-3.48111	-3.3453	-4.48202	-2.50226	-2.73102	-3.98811	-3.67596	-3.40113	-4.11939	-2.7101	-2.97675	1238	chr5:179264276-179285887:-	chr5	-	179264276	179285887	MRN complex interacting protein [Source:HGNC Symbol;Acc:HGNC:30817]	ASHG19AP1B13947930411	protein_coding	GCGGCGGGACAAATGCAGAGCGCACGCGCTTGGCTGCCTGGCGACTGCACAAGCAGGGAT	NM_016175
ENST00000263795	protein_coding	WDR76	7.57029	7.86132	7.39774	8.1435	7.5766	7.83659	9.12016	9.70942	8.59253	9.64851	8.71509	8.74076	-3.69402	-3.25528	-3.1861	-4.10192	-2.93472	-2.81661	-1.51874	-1.02124	-1.55219	-1.05682	-1.31727	-1.00453	-1.23021	-0.74318	-1.14924	-0.891837	-0.910284	-0.643011	-0.963486	-0.964048	-1.15224	-0.620262	-1.06455	-0.802675	3978	chr15:44119161-44160617:+	chr15	+	44119161	44160617	WD repeat domain 76 [Source:HGNC Symbol;Acc:HGNC:25773]	ASHG19AP1B11415534811	protein_coding	GGCTGAGAAGGCGGACTCCAGACAGCGACCCCAGATGAAGGTAAATGAATATAAAGAAAA	NM_024908
ENST00000645843	protein_coding	ABHD18	6.65946	6.39174	5.59408	5.50782	6.08136	5.78099	4.39476	5.04884	5.00641	4.75968	3.79454	6.07536	-4.60485	-4.72486	-4.98976	-6.7376	-4.42995	-4.87221	-6.24414	-5.68182	-5.13832	-5.94566	-6.23782	-3.66994	-4.2032	-4.12541	-4.06213	-5.28796	-4.0675	-3.1493	-3.81554	-4.4099	-4.12471	-4.84437	-4.2555	-3.40344	5827	chr4:128886461-128961082:+	chr4	+	128886461	128961082	abhydrolase domain containing 18 [Source:HGNC Symbol;Acc:HGNC:26111]	ASHG19AP1B10014903311	protein_coding	AGAACAGTATCAGTATCTCTATAAAAATAACCAAAATTTTCCCCAAATATGTGTGATCTG	NM_001358451
ENST00000435070	protein_coding	CPSF6	9.21725	10.2653	9.47894	10.3169	9.94216	9.68203	8.32563	9.01239	8.52232	8.81912	9.1448	8.45322	-2.04706	-0.851322	-1.10491	-1.92849	-0.569149	-0.971169	-2.31327	-1.71827	-1.6224	-1.88621	-0.887556	-1.29207	-1.17403	-0.22063	-0.340574	-0.907195	0.280413	-0.122716	-0.909377	-0.45426	-0.327139	-0.637418	0.181449	-0.258434	6616	chr12:69633317-69668138:+	chr12	+	69633317	69668138	cleavage and polyadenylation specific factor 6 [Source:HGNC Symbol;Acc:HGNC:13871]	ASHG19AP1B13764527711	protein_coding	GGGCCAGCAGGACCAGGAGGGCCACCCCCACCTTTTCCAGCTGGACAGACTCCACCACGT	NM_007007
ENST00000257831	protein_coding	EHF	7.97326	8.31541	7.45194	6.20577	6.48953	5.1997	4.48244	5.19486	3.34067	3.74195	3.24874	3.68352	-3.29104	-2.8012	-3.1319	-6.03966	-4.02179	-5.45349	-6.15647	-5.5358	-6.80406	-6.96338	-6.78362	-6.06177	-3.10553	-2.59925	-3.02295	-5.42882	-3.82337	-4.72581	-2.74085	-2.77317	-3.07975	-4.95417	-4.02563	-4.9333	3150	chr11:34642658-34682604:+	chr11	+	34642658	34682604	ETS homologous factor [Source:HGNC Symbol;Acc:HGNC:3246]	ASHG19AP1B10007991911	protein_coding	ACTTCTGTAAAGGTTTAACTTAGTGTTGTCAAGTAACAGTTACTGAAAGAGCTGAGAAAA	NM_012153
ENST00000398897	protein_coding	ERG	7.20898	7.45275	6.90904	7.72552	6.92631	7.16974	8.20811	9.13051	7.43352	8.64601	7.60142	7.81734	-4.05532	-3.66385	-3.6748	-4.51991	-3.585	-3.48346	-2.4308	-1.60015	-2.71121	-2.05933	-2.43094	-1.92795	-2.02555	-1.29074	-2.11401	-1.8185	-1.89553	-1.50549	-1.71868	-1.49802	-2.15083	-1.54151	-2.07801	-1.70356	4651	chr21:39751949-39956824:-	chr21	-	39751949	39956824	ERG, ETS transcription factor [Source:HGNC Symbol;Acc:HGNC:3446]	ASHG19AP1B13945730611	protein_coding	CGGACCCAGCAGCTCATATCAAGGAACTCTCCTGATGAATGCAGTGTGGCCAAAGGCGGG	NM_001243429
ENST00000519067	protein_coding	SLC45A4	6.62585	7.20133	6.28802	6.10255	6.04313	6.13351	4.40368	5.13651	3.68788	4.18171	3.24138	4.33983	-4.63845	-3.91527	-4.29582	-6.14287	-4.46818	-4.51968	-6.23522	-5.59415	-6.45685	-6.52362	-6.79098	-5.40547	-4.22636	-3.52315	-4.00469	-5.32072	-4.20529	-3.89564	-3.83821	-3.72145	-4.06669	-4.86948	-4.39063	-4.13635	7483	chr8:142217265-142238669:-	chr8	-	142217265	142238669	solute carrier family 45 member 4 [Source:HGNC Symbol;Acc:HGNC:29196]	ASHG19AP1B10718694411	protein_coding	TCAGTGACTAAAATATTTTTATCAAATTTCCTCTCTGTAGACGCCTGCAGGTATTGACGT	NM_001286648
ENST00000233154	protein_coding	NCK2	9.42438	9.53696	8.80514	9.41717	9.6295	9.10948	6.09653	5.2007	7.09697	7.49061	8.14947	9.41004	-1.83993	-1.57964	-1.7787	-2.82825	-0.881811	-1.54371	-4.54237	-5.52995	-3.04776	-3.21473	-1.88289	-0.33525	-1.63375	-1.48921	-1.27797	-2.00859	-0.297209	0.183516	-1.33834	-1.68681	-1.27912	-1.7274	-0.427093	0.0528277	2683	chr2:106361354-106510730:+	chr2	+	106361354	106510730	NCK adaptor protein 2 [Source:HGNC Symbol;Acc:HGNC:7665]	ASHG19AP1B10151152511	protein_coding	CGCGGGCGGCCCACGGCGAGATTTCATGTGTTCTTTGTATACAAGCGACGTCCCAGATTA	NM_003581
ENCT00000216401	protein_coding	CATG00000041280.1	8.72496	9.4439	8.94398	9.50671	8.72046	9.34538	11.4616	11.6898	9.8992	11.3214	9.83194	9.0503	-2.53934	-1.6727	-1.63986	-2.73871	-1.79085	-1.30781	0.822684	0.959147	-0.245529	0.61611	-0.200415	-0.694994	0.956588	1.17493	0.219579	0.750654	0.213257	0.0308928	1.06806	0.943028	0.250263	1.03047	0.110166	-0.103938	5677	chr19:49601772-49611859:-	chr19	-	49601772	49611859	At least 1 of the 10 top ranked transcript is CPAT coding and max ORF size >=300, NOT annotated as nonCoding in GENCODE	ASHG19AP1B10002873311	protein_coding	CATTCCCCTGTACCTAGCCTATTTGACCTTTGTGCCAGACCCAGGCTCTCAGCAGCGTGG
ENST00000483391	protein_coding	CHIA	8.84251	8.79833	8.48921	9.18108	9.31616	9.38567	6.76474	7.47211	7.56838	7.84803	8.02955	8.85482	-2.4218	-2.31827	-2.09463	-3.06434	-1.19515	-1.26753	-3.87417	-3.25855	-2.57634	-2.85731	-2.00281	-0.890471	-1.97245	-1.71313	-1.31547	-1.95711	-0.543184	-0.0667164	-1.66445	-1.90422	-1.32041	-1.67922	-0.681365	-0.206578	1188	chr1:111833484-111863179:+	chr1	+	111833484	111863179	chitinase, acidic [Source:HGNC Symbol;Acc:HGNC:17432]	ASHG19AP1B12916743311	protein_coding	AGCCCAGGCTGTTGCTTTCCAGTCTGGTGGTGAATCCTCCATAGTCTGGAACAGCCAGCT	NM_001258002
ENST00000426126	protein_coding	ZDHHC17	8.88727	9.18991	8.51826	8.61982	8.64013	8.53152	5.37249	5.37356	6.79541	6.64249	7.43453	8.25719	-2.37704	-1.92669	-2.06559	-3.62561	-1.87119	-2.12168	-5.26641	-5.3571	-3.34932	-4.06284	-2.59783	-1.48811	-2.1944	-1.79872	-1.56914	-2.82772	-1.18924	-0.770388	-1.87538	-1.98712	-1.58716	-2.51763	-1.35437	-0.935847	5259	chr12:77157368-77247476:+	chr12	+	77157368	77247476	zinc finger DHHC-type containing 17 [Source:HGNC Symbol;Acc:HGNC:18412]	ASHG19AP1B11041818211	protein_coding	GGTTCTTCTGGTTTTGGAATGATCTCAACTTTTTATTTATCCATCTTCCATTCCTTGCCA	NM_015336
ENST00000327839	protein_coding	CLECL1	8.47328	9.03486	8.38789	8.97084	8.31791	8.37103	7.74389	7.86249	8.20202	8.11953	8.32476	7.72947	-2.79103	-2.08174	-2.19595	-3.27459	-2.1934	-2.28216	-2.89502	-2.86816	-1.94271	-2.5858	-1.7076	-2.01582	-1.84209	-1.42202	-1.06378	-1.88947	-0.930146	-1.14285	-1.53823	-1.62251	-1.06405	-1.61187	-1.08624	-1.32723	670	chr12:9875091-9885895:-	chr12	-	9875091	9885895	C-type lectin like 1 [Source:HGNC Symbol;Acc:HGNC:24462]	ASHG19AP1B10470637011	protein_coding	ACATTACTGCTATGGTGAGATTTAACATTTAGAGGTGACAGCATCCCCCACACTGGCAGT	NM_172004
NM_001300986	protein_coding	PTBP2	6.12285	6.59428	6.42302	6.22636	6.61925	6.58903	6.09679	6.91444	7.08865	6.89211	7.45202	7.68181	-5.14145	-4.52232	-4.16082	-6.01906	-3.89206	-4.06416	-4.54212	-3.81622	-3.05608	-3.81322	-2.58034	-2.06348	-3.81088	-3.12649	-2.50519	-3.53018	-2.09199	-1.74169	-3.42629	-3.30652	-2.55349	-3.2137	-2.28158	-1.95452	3539	chr1:97187161-97280605:+	chr1	+	97187161	97280605		ASHG19AP1B12688563311	protein_coding	TGGACGGGTATGTAATCGGGCCGGCGAGAAGAATCGTCACTGAGGTTGCAGTTGGCGTGA	NM_001300986
ENST00000444842	protein_coding	KCNK2	13.4838	14.2833	13.5412	14.0654	13.6853	14.0434	12.7018	13.3276	12.9604	13.4095	13.2256	13.6347	2.21951	3.16667	2.95739	1.81993	3.17402	3.39023	2.06291	2.59698	2.81567	2.70416	3.19321	3.88941	3.14333	3.90976	3.88827	3.32876	4.18365	4.6613	3.11303	3.8987	3.8804	3.75563	4.14347	4.41053	3379	chr1:215256579-215410436:+	chr1	+	215256579	215410436	potassium two pore domain channel subfamily K member 2 [Source:HGNC Symbol;Acc:HGNC:6277]	ASHG19AP1B10616585111	protein_coding	GTGGTTTCTCCTTCCCTGCCCCCACCCCTAGGCTCACCTCTGCAGTCTTTTACCCCAGTT	NM_001017425
ENST00000373443	protein_coding	AZIN2	5.31989	5.84475	4.44464	5.55091	5.14331	4.94789	5.75723	4.8887	4.23991	6.20499	4.41027	4.63769	-5.94442	-5.27185	-6.1392	-6.69451	-5.368	-5.70531	-4.88168	-5.84195	-5.90482	-4.50034	-5.62209	-5.10761	-4.31733	-4.52892	-5.01726	-4.21521	-4.48946	-4.37572	-3.93321	-4.92041	-5.03923	-3.87202	-4.66359	-4.58841	2048	chr1:33546768-33586130:+	chr1	+	33546768	33586130	antizyme inhibitor 2 [Source:HGNC Symbol;Acc:HGNC:29957]	ASHG19AP1B13192729611	protein_coding	GCCTCACAGGCCACCACGGACGAGGTAGCTGCCTTCTTCGTGGCTGACCTGGGTGCCATA	NM_001293562
ENST00000284165	protein_coding	MAX	8.56201	8.75053	8.16189	8.68185	8.21436	8.40758	6.62972	7.1567	7.80118	7.9545	8.25941	8.57808	-2.7023	-2.36607	-2.42195	-3.56357	-2.29696	-2.24561	-4.00918	-3.57396	-2.34355	-2.75083	-1.77295	-1.16721	-2.21256	-1.84713	-1.38222	-2.10071	-1.01129	-0.607915	-1.89387	-2.03535	-1.39008	-1.81754	-1.1702	-0.764542	3155	chr14:65541920-65569206:-	chr14	-	65541920	65569206	MYC associated factor X [Source:HGNC Symbol;Acc:HGNC:6913]	ASHG19AP1B10985284911	protein_coding	CCCTTGGTTGCCTTTTAGTCCGTGCACTGGAGAAGGCGAGGTCAAGTGCCCAACTGCAGA
ENST00000340305	protein_coding	TMEM201	9.34386	9.52805	9.35969	10.2998	9.10429	8.85719	10.1133	10.2626	10.1637	11.1807	9.30334	9.54631	-1.92045	-1.58855	-1.22415	-1.94564	-1.40703	-1.79601	-0.525638	-0.468034	0.0189419	0.475341	-0.729022	-0.19898	-0.0606626	0.0778657	0.527337	0.722332	-0.0285572	0.21305	0.115788	-0.160697	0.562206	1.00355	-0.140462	0.0818192	3851	chr1:9648980-9665012:+	chr1	+	9648980	9665012	transmembrane protein 201 [Source:HGNC Symbol;Acc:HGNC:33719]	ASHG19AP1B10001776911	protein_coding	TCGCGCCTGGCCTAGATGTCGTGTTTTGGATGCTGTGTTTTCAATAAATGCCTCTGGGGC	NM_001010866
ENST00000413619	protein_coding	TMEM210	10.402	10.7636	10.2375	10.7983	10.0527	9.34481	12.476	12.7104	11.0638	12.2783	10.9673	9.62451	-0.862284	-0.353022	-0.346336	-1.44716	-0.458624	-1.30839	1.83706	1.97978	0.919042	1.57298	0.934924	-0.120784	2.04365	2.24101	1.42085	1.74068	1.40025	0.404314	2.09349	2.06614	1.47918	2.0782	1.33326	0.286194	873	chr9:140065380-140066861:-	chr9	-	140065380	140066861	transmembrane protein 210 [Source:HGNC Symbol;Acc:HGNC:34059]	ASHG19AP1B10357551511	protein_coding	CCCCTTGGGCCTCACATATTTGTCCCTTCTGCTCATCCCTGCTGCAGCTGGAACCTACTG	NM_001282477
ENST00000597120	protein_coding	AC008948.1	6.69182	7.12045	6.47812	7.75174	6.28838	7.55911	6.37717	7.46302	7.27719	6.99475	6.69559	6.78326	-4.57249	-3.99615	-4.10572	-4.49369	-4.22293	-3.09409	-4.26174	-3.26764	-2.86753	-3.71058	-3.33677	-2.96204	-3.40876	-2.58639	-2.35768	-3.04964	-2.71285	-2.02655	-3.03097	-2.76192	-2.40098	-2.73678	-2.92366	-2.24407	1584	chr5:101569696-101571279:+	chr5	+	101569696	101571279		ASHG19AP1B10022820511	protein_coding	CAGGCTTGTAAAATACTTTATCAAATCAATGCATCAGTTAAAGCAGGGGTCCCCAGCCCT
ENST00000540140	protein_coding	UTY	7.49627	8.62559	7.89235	8.43227	7.65282	7.92309	7.32333	7.43454	7.34995	9.81496	7.5021	8.64941	-3.76804	-2.49101	-2.69149	-3.81315	-2.8585	-2.73011	-3.31558	-3.29612	-2.79478	-0.890375	-2.53026	-1.09589	-2.52414	-1.83812	-1.74221	-0.711662	-1.68506	-0.693007	-2.1932	-2.02556	-1.76808	-0.439966	-1.85857	-0.857511	6652	chrY:15360259-15592550:-	chrY	-	15360259	15592550	ubiquitously transcribed tetratricopeptide repeat containing, Y-linked [Source:HGNC Symbol;Acc:HGNC:12638]	ASHG19AP1B10241163211	protein_coding	GGGTGCCATGAACACAGCACAGCAGCAATCCTTGTCACTACACATGATTACTTCTAGCCA	NM_001258261
ENST00000261893	protein_coding	LACTB	10.1833	10.6667	9.70955	9.36724	9.06795	8.3027	5.7857	6.64167	7.21824	5.8916	6.77685	5.99163	-1.08096	-0.449892	-0.874293	-2.87818	-1.44336	-2.3505	-4.8532	-4.08899	-2.92649	-4.81374	-3.25551	-3.75367	-0.979061	-0.338508	-0.562654	-2.54313	-1.08186	-1.88782	-0.723297	-0.566432	-0.563916	-2.24331	-1.24676	-2.10385	1972	chr15:63413999-63434260:+	chr15	+	63413999	63434260	lactamase beta [Source:HGNC Symbol;Acc:HGNC:16468]	ASHG19AP1B10169274611	protein_coding	AAAGAAACGTCTTGTCAACACACCTTACGTGGATAACTCCTATAAATGGGCTGGTGGTGG	NM_032857
ENST00000392781	protein_coding	B3GALNT1	8.51807	9.29047	8.80528	9.43674	9.04821	9.75396	7.65282	8.19562	8.66297	8.7669	9.44209	9.63866	-2.74624	-1.82613	-1.77856	-2.80868	-1.4631	-0.89924	-2.98608	-2.53503	-1.48176	-1.93844	-0.590268	-0.106638	-1.86118	-1.13747	-0.622539	-1.30891	0.0383406	0.550821	-1.55603	-1.35212	-0.621654	-1.03828	-0.0705884	0.428883	3620	chr3:160801671-160823139:-	chr3	-	160801671	160823139	beta-1,3-N-acetylgalactosaminyltransferase 1 (globoside blood group) [Source:HGNC Symbol;Acc:HGNC:918]	ASHG19AP1B13679567911	protein_coding	CCGAGCACAGGAGGGTGCAATACCTGCCTTGCGTCGCCCGTGCCGCTCCAGCCACCGTCA	NM_001349154
ENST00000381980	protein_coding	C4orf19	7.46812	7.39978	6.81897	7.12227	7.03337	7.06403	7.20497	6.5704	6.80815	7.5904	7.21128	7.54791	-3.79619	-3.71682	-3.76487	-5.12315	-3.47794	-3.58917	-3.43394	-4.16025	-3.33657	-3.11493	-2.82108	-2.19738	-2.60372	-2.92157	-2.53489	-2.79464	-2.11244	-1.73157	-2.27026	-3.09516	-2.58499	-2.48586	-2.30102	-1.94412	1943	chr4:37455563-37593448:+	chr4	+	37455563	37593448	chromosome 4 open reading frame 19 [Source:HGNC Symbol;Acc:HGNC:25618]	ASHG19AP1B11808102011	protein_coding	TGGGGTGCAGGTGCTGTAAAATAATACAAAGCTATCTCTTTGATCCAGTTCAAGTGCCCT	NM_001104629
ENST00000539664	protein_coding	TRIL	9.64631	9.39768	8.15068	8.20781	9.86074	8.73549	7.25738	5.14578	8.04341	7.07842	9.09722	10.3072	-1.618	-1.71893	-2.43316	-4.03761	-0.65057	-1.91771	-3.38153	-5.58488	-2.10131	-3.62691	-0.93514	0.56193	-1.24557	-1.62322	-1.25771	-2.8177	0.21415	0.799848	-0.976186	-1.8167	-1.25806	-2.5074	0.111434	0.674663	4934	chr7:28992974-28997908:-	chr7	-	28992974	28997908	TLR4 interactor with leucine rich repeats [Source:HGNC Symbol;Acc:HGNC:22200]	ASHG19AP1B10008527211	protein_coding	GAGATGAATAAATGTTATACATTGTTATGTCCAGTTATGTCAATAAACCCACTAATAGAG	NM_014817
ENST00000410016	protein_coding	HOXD3	6.98188	7.42406	6.98608	7.93731	6.66812	6.93465	8.26742	8.84608	7.15146	8.34622	7.26694	6.89637	-4.28243	-3.69255	-3.59776	-4.30811	-3.84319	-3.71855	-2.37148	-1.88458	-2.99327	-2.35912	-2.76542	-2.84892	-2.0313	-1.52214	-2.26408	-2.02684	-2.20592	-2.21918	-1.72561	-1.71948	-2.30524	-1.74472	-2.403	-2.45192	2384	chr2:177025619-177037813:+	chr2	+	177025619	177037813	homeobox D3 [Source:HGNC Symbol;Acc:HGNC:5137]	ASHG19AP1B10023754911	protein_coding	CCCCCACTGGCGCCCACTCTGAGGCCGAGGACACCAGGTTTATGATAAATTGGGATCCAG
ENST00000328087	protein_coding	IL22	10.1955	11.1499	10.2336	11.0288	10.2317	10.3211	10.6616	11.2831	10.1343	10.861	10.2645	10.2754	-1.06884	0.033345	-0.350253	-1.21664	-0.279661	-0.33214	0.0227273	0.552473	-0.010421	0.155635	0.232095	0.530153	0.577808	1.31613	0.829646	0.626854	0.99879	1.16249	0.713599	1.08744	0.872757	0.907974	0.921287	1.02154	1150	chr12:68642025-68647284:-	chr12	-	68642025	68647284	interleukin 22 [Source:HGNC Symbol;Acc:HGNC:14900]	ASHG19AP1B11099764711	protein_coding	CTTCGACCAGGTTCTCCTTCCCCAGTCACCAGTTGCTCGAGTTAGAATTGTCTGCAATGG	NM_020525
ENST00000261965	protein_coding	TUBGCP3	6.77167	6.92246	6.21148	6.28959	6.54943	6.54431	4.61995	6.20742	5.59771	6.62808	5.95598	6.95655	-4.49264	-4.19414	-4.37236	-5.95583	-3.96189	-4.10888	-6.01895	-4.52324	-4.54701	-4.07726	-4.07638	-2.78874	-4.06272	-3.34932	-3.45705	-3.73021	-3.018	-2.30281	-3.67358	-3.53869	-3.51285	-3.4084	-3.23002	-2.54022	3899	chr13:113139319-113242481:-	chr13	-	113139319	113242481	tubulin gamma complex associated protein 3 [Source:HGNC Symbol;Acc:HGNC:18598]	ASHG19AP1B10756241611	protein_coding	AGAAACAGCGTGAAATTGAGGGCCAGTGGGGAGTGACGGCAGCAGAGGAAGAGGAGGAAA
ENST00000391894	protein_coding	KCNK2	14.9266	15.9079	15.2703	16.09	14.8875	15.9659	14.9749	15.408	15.2047	15.4536	15.6637	16.3074	3.66225	4.79127	4.68647	3.84461	4.37616	5.31267	4.33597	4.67731	5.05998	4.74825	5.63135	6.56206	5.03808	5.73542	5.88528	5.36605	6.13616	7.06859	4.82921	5.95299	5.59311	6.16636	6.20656	7.05123	1491	chr1:215256467-215408560:+	chr1	+	215256467	215408560	potassium two pore domain channel subfamily K member 2 [Source:HGNC Symbol;Acc:HGNC:6277]	ASHG19AP1B13009561611	protein_coding	CCCGCCCCCTCCCGCGTCCAGCCCCGCTCTCCCCACCTTGTAAAACAAAGCCGGGGAAAA	NM_014217
ENST00000429973	protein_coding	CACNA1G	7.80544	8.61787	7.8102	8.58521	7.72694	8.65631	9.55218	10.1094	9.08712	9.83504	9.05198	8.41614	-3.45887	-2.49873	-2.77364	-3.66021	-2.78437	-1.99689	-1.08672	-0.621234	-1.05761	-0.870295	-0.980375	-1.32916	-0.831937	-0.27396	-0.674238	-0.675459	-0.617057	-0.624732	-0.58274	-0.504029	-0.674194	-0.403747	-0.76154	-0.783522	7120	chr17:48638821-48704431:+	chr17	+	48638821	48704431	calcium voltage-gated channel subunit alpha1 G [Source:HGNC Symbol;Acc:HGNC:1394]	ASHG19AP1B11513105111	protein_coding	AAAGAGAAGGAAAGCCCAGTGCAAACCTTACTACTCCGACTACTCCCGCTTCCGGCTCCT	NM_198386
ENST00000542034	protein_coding	MIXL1	11.158	12.0041	11.5478	12.3946	11.6196	11.9504	11.7343	12.2405	11.6643	12.42	11.7816	11.9848	-0.106266	0.887467	0.963929	0.149219	1.10833	1.29722	1.09537	1.50981	1.51962	1.71464	1.74922	2.23954	1.6162	2.23194	2.26836	2.13459	2.46408	2.84399	1.68717	2.05338	2.33335	2.51116	2.39767	2.61711	839	chr1:226411319-226413565:+	chr1	+	226411319	226413565	Mix paired-like homeobox [Source:HGNC Symbol;Acc:HGNC:13363]	ASHG19AP1B12632977411	protein_coding	CCGCGCTCACCCTGCTCCCCGAGTCCAGGATCCAGCTTTTATTTTCTCCCCTCTTCCAGG	NM_001282402
ENST00000505416	protein_coding	PRELID2	9.1211	9.83548	8.9509	9.6841	8.99314	9.00161	10.4248	10.8023	9.80814	10.5056	9.5282	9.21373	-2.14321	-1.28112	-1.63294	-2.56132	-1.51817	-1.65158	-0.214141	0.071664	-0.336581	-0.199713	-0.504159	-0.531562	0.122255	0.548341	0.156199	0.0567832	0.0761481	0.0144921	0.278126	0.303866	0.184333	0.329163	-0.0334881	-0.122179	738	chr5:145139880-145214848:-	chr5	-	145139880	145214848	PRELI domain containing 2 [Source:HGNC Symbol;Acc:HGNC:28306]	ASHG19AP1B11497117711	protein_coding	ACAGTGTGGTGCCCCCTTAGCTGAATAAAGAATCATCAAATCACTTCTTGGCCACAGCAC	NM_205846
ENST00000302787	protein_coding	LETM1	7.68929	8.16005	7.4717	9.0649	7.69525	7.70853	4.55479	5.09084	5.02199	4.7561	5.92198	6.33252	-3.57502	-2.95655	-3.11214	-3.18052	-2.81607	-2.94467	-6.08411	-5.63982	-5.12273	-5.94923	-4.11038	-3.41277	-3.34154	-2.74779	-2.79233	-2.98299	-2.3227	-2.15982	-2.96584	-2.9238	-2.85092	-2.67364	-2.52138	-2.39062	5462	chr4:1813206-1857974:-	chr4	-	1813206	1857974	leucine zipper and EF-hand containing transmembrane protein 1 [Source:HGNC Symbol;Acc:HGNC:6556]	ASHG19AP1B12620742911	protein_coding	AGAAGGAGCTGCAGAAGCGCTCGGAGGTGGCGAAGGATTTTGAGCCCGAACGTGTGGTAG	NM_012318
ENST00000469141	protein_coding	THRAP3	5.84328	6.02068	5.83448	7.29201	5.2953	5.57432	4.42792	6.14135	6.21436	6.56329	5.75481	4.36816	-5.42103	-5.09592	-4.74936	-4.95341	-5.21602	-5.07888	-6.21099	-4.58931	-3.93037	-4.14204	-4.27755	-5.37713	-4.7626	-3.82049	-3.28251	-3.49142	-3.67178	-4.22031	-4.39628	-4.04723	-3.34027	-3.17698	-3.87765	-4.43731	3339	chr1:36690033-36769749:+	chr1	+	36690033	36769749	thyroid hormone receptor associated protein 3 [Source:HGNC Symbol;Acc:HGNC:22964]	ASHG19AP1B11517811911	protein_coding	CCGGCTTGCATTCCAGTGGCAATCGGCGTGAGTTCTGCTTATATGAGAAGTGTATGCTGA	NM_001321471
ENST00000372276	protein_coding	CD40	6.61409	6.96043	5.74533	7.62816	6.2641	6.90966	4.47928	5.01555	5.71169	6.08723	5.46924	5.61425	-4.65021	-4.15617	-4.83851	-4.61726	-4.24721	-3.74353	-6.15962	-5.71511	-4.43304	-4.6181	-4.56312	-4.13105	-4.21591	-3.73458	-3.62158	-3.61768	-3.39654	-2.92432	-3.8287	-3.94688	-3.67673	-3.29902	-3.60972	-3.17632	1623	chr20:44746955-44758502:+	chr20	+	44746955	44758502	CD40 molecule [Source:HGNC Symbol;Acc:HGNC:11919]	ASHG19AP1B12554508011	protein_coding	GCTTTCGAAAAATGTCACCCTTGGACAAGGTCCCCAGGATCGGCTGAGAGCCCTGGTGGT	NM_152854
ENST00000332290	protein_coding	C6orf120	9.046	9.31107	8.41463	8.98054	9.06123	8.99293	4.57624	5.11797	6.57243	5.07714	7.23894	8.17146	-2.21831	-1.80553	-2.16921	-3.26488	-1.45008	-1.66027	-6.06267	-5.61269	-3.5723	-5.62819	-2.79342	-1.57383	-2.12121	-1.70598	-1.70651	-3.00866	-0.970739	-0.616404	-1.80654	-1.89715	-1.72999	-2.69806	-1.12773	-0.775191	2667	chr6:170102286-170104952:+	chr6	+	170102286	170104952	chromosome 6 open reading frame 120 [Source:HGNC Symbol;Acc:HGNC:21247]	ASHG19AP1B11609704011	protein_coding	TTCCTATAAAAGGACTGTGCACAAAGTGTTTAGACTCCATTTTCATTAGGCAGGTTGACT	NM_001029863
ENST00000641206	protein_coding	ZFHX3	4.76643	4.85624	3.8227	6.25912	4.17852	4.88432	7.30588	7.89413	6.75608	7.85301	6.48484	5.53914	-6.49788	-6.26036	-6.76114	-5.98631	-6.33279	-5.76888	-3.33303	-2.83653	-3.38864	-2.85232	-3.54752	-4.20615	-3.18051	-2.708	-3.25567	-2.69668	-3.3521	-3.78552	-2.81098	-2.88246	-3.31358	-2.38889	-3.56598	-4.03484	17219	chr16:72816784-73925770:-	chr16	-	72816784	73925770	zinc finger homeobox 3 [Source:HGNC Symbol;Acc:HGNC:777]	ASHG19AP1B10427867711	protein_coding	AAGCGGCAGTTGCATAGAGGAGACGACCGGTTAGCCCAAGATGAAGACAAGGCCGAGAAA
ENST00000568272	protein_coding	DCTN5	9.76543	10.0219	9.40277	9.46942	10.1367	10.8492	7.5032	8.10749	9.22179	8.62103	9.67615	11.4053	-1.49887	-1.0947	-1.18107	-2.77601	-0.374625	0.196012	-3.13571	-2.62317	-0.922931	-2.0843	-0.356211	1.65999	-1.09663	-0.665332	-0.0462357	-1.38909	0.634612	2.10624	-0.834076	-0.886408	-0.030063	-1.119	0.544973	1.90362	523	chr16:23652850-23662468:+	chr16	+	23652850	23662468	dynactin subunit 5 [Source:HGNC Symbol;Acc:HGNC:24594]	ASHG19AP1B10019690311	protein_coding	TAATGTTTAATTTTAAATGATTTGTTAAAATGCCACGTGTCCTTCCTGTAGGAGATAGCT	NM_001199011
ENST00000300584	protein_coding	TBC1D2B	7.81118	8.99657	7.68651	7.48107	7.89758	7.5871	8.07117	8.80527	7.97369	8.75943	7.24983	6.69627	-3.45312	-2.12003	-2.89733	-4.76435	-2.61373	-3.0661	-2.56773	-1.92539	-2.17103	-1.94591	-2.78253	-3.04903	-1.94354	-1.01943	-1.48895	-1.75464	-1.69566	-2.05754	-1.63479	-1.23659	-1.50096	-1.47548	-1.86999	-2.27904	6067	chr15:78287327-78369994:-	chr15	-	78287327	78369994	TBC1 domain family member 2B [Source:HGNC Symbol;Acc:HGNC:29183]	ASHG19AP1B10567127811	protein_coding	ACTCGCACTATCCTTGATGCTAGGAAGCTGATCAGTATCTCCTTTGGGGACCTGAACCCT	NM_144572
ENST00000539719	protein_coding	ZNF362	6.68341	6.9449	5.7045	7.6224	6.61139	6.66145	4.47682	5.67632	4.45609	4.96372	3.90337	5.36993	-4.5809	-4.1717	-4.87934	-4.62302	-3.89992	-3.99174	-6.16209	-5.05434	-5.68863	-5.74162	-6.12899	-4.37537	-4.16492	-3.54655	-4.22796	-4.07652	-3.62099	-3.17084	-3.77619	-3.74238	-4.28856	-3.74317	-3.83245	-3.42629	3106	chr1:33722174-33766320:+	chr1	+	33722174	33766320	zinc finger protein 362 [Source:HGNC Symbol;Acc:HGNC:18079]	ASHG19AP1B11700352511	protein_coding	GTCTTGAAGGATGAGTAGAAGTTCACCAAGTGGGAAAGGACACTCTAGGATGGCCGAGCC	NM_152493
ENST00000357922	protein_coding	ASIC3	10.8809	11.7743	11.0525	11.2402	11.4247	12.7572	11.7354	11.8766	11.0815	11.1975	11.3377	13.4022	-0.383431	0.657746	0.468627	-1.00527	0.91338	2.10398	1.09646	1.1459	0.936781	0.492152	1.30532	3.65687	1.53849	1.92237	1.72161	0.929578	2.12262	4.07999	1.61319	1.72219	1.78211	1.21236	2.06393	3.81106	2232	chr7:150745379-150749840:+	chr7	+	150745379	150749840	acid sensing ion channel subunit 3 [Source:HGNC Symbol;Acc:HGNC:101]	ASHG19AP1B10005626911	protein_coding	CAAGCTCTCCCTAGGATTACTGCGGTTTCCTCCTGGCGCCTCTCGTCTTGGACAGCCATG	NM_020322
NM_080666	protein_coding	WDR89	7.52737	7.90349	7.54834	8.30788	7.33501	7.15832	10.7608	10.7363	9.01837	10.0939	7.7265	6.81127	-3.73694	-3.21311	-3.0355	-3.93755	-3.1763	-3.49487	0.121918	0.00566143	-1.12636	-0.611439	-2.30586	-2.93402	0.218077	0.152854	-0.785796	-0.474315	-1.6764	-2.18736	0.382542	-0.087811	-0.7887	-0.205236	-1.85091	-2.42078	3175	chr14:64063757-64108641:-	chr14	-	64063757	64108641		ASHG19AP1B10428318311	protein_coding	CAGCCTGCGTTTTCTCCGGTACAGGTTGAGGCTACTAAGGTATTTGGCTATTATAAATAA	NM_080666
ENST00000335387	protein_coding	RC3H2	8.88737	9.19824	8.25913	8.61346	8.86293	8.44845	4.56194	5.13154	6.55234	6.50059	7.11934	8.14948	-2.37694	-1.91836	-2.32471	-3.63196	-1.64839	-2.20474	-6.07696	-5.59912	-3.59239	-4.20474	-2.91302	-1.59582	-2.26999	-1.81003	-1.82357	-2.89011	-1.14636	-0.86839	-1.94873	-1.99867	-1.85252	-2.57908	-1.31224	-1.03693	3081	chr9:125636065-125667494:-	chr9	-	125636065	125667494	ring finger and CCCH-type domains 2 [Source:HGNC Symbol;Acc:HGNC:21461]	ASHG19AP1B10036476511	protein_coding	AGGAACAAATTGTACATTTGCCCATTCTCAGGAAGAGCTTGAAAAGTGTAACCCCCGTGG	NM_001354486
ENST00000396560	protein_coding	ATF7IP2	6.02651	6.9386	6.42243	6.42685	6.46829	6.85987	6.60743	7.28404	6.92181	6.99557	6.70695	6.89888	-5.2378	-4.178	-4.16141	-5.81857	-4.04303	-3.79333	-4.03147	-3.44662	-3.22291	-3.70977	-3.32541	-2.84641	-3.51206	-2.76645	-2.61715	-3.40895	-2.64005	-2.24354	-3.13338	-2.94329	-2.66888	-3.0943	-2.8505	-2.47553	3665	chr16:10479912-10577495:+	chr16	+	10479912	10577495	activating transcription factor 7 interacting protein 2 [Source:HGNC Symbol;Acc:HGNC:20397]	ASHG19AP1B12823282711	protein_coding	TCGAAGTGGCTGTGGGTATTGCTGCGGCTGGTGCGTCGTCGCTCTAGGAATCCTGCTTTT	NM_001352120
uc009xhm.1	protein_coding	WDR37	6.83488	7.32206	7.13124	7.39261	7.48788	8.30318	6.27795	7.23705	7.51307	6.81816	7.90536	8.8946	-4.42943	-3.79455	-3.4526	-4.85281	-3.02343	-2.35001	-4.36095	-3.49361	-2.63165	-3.88717	-2.127	-0.850691	-3.39479	-2.63625	-1.9845	-3.29066	-1.50668	-0.413762	-3.01925	-2.81076	-2.01574	-2.9729	-1.67447	-0.570319	4614	chr10:1102776-1178237:+	chr10	+	1102776	1178237	Homo sapiens WD repeat domain 37 (WDR37), mRNA.	ASHG19AP1B14233686311	protein_coding	GTCAGTGCGGAGACAGCGGTGTCCTGCGCGTCTTCGGGTCAGTACGGGGGGCCGCGTCGT
ENST00000502374	protein_coding	PACRGL	5.80495	7.37489	6.75604	6.66931	7.13337	7.19451	8.03817	8.78201	7.83934	8.70696	7.72061	6.85479	-5.45936	-3.74171	-3.8278	-5.57611	-3.37794	-3.45868	-2.60074	-1.94865	-2.30539	-1.99837	-2.31175	-2.89051	-2.4144	-1.58289	-1.87446	-1.88234	-1.74851	-2.1468	-2.0894	-1.77947	-1.90756	-1.60421	-1.92091	-2.3764	1034	chr4:20702081-20729212:+	chr4	+	20702081	20729212	parkin coregulated like [Source:HGNC Symbol;Acc:HGNC:28442]	ASHG19AP1B12045623011	protein_coding	AGCATCTGCTTACAAGCGACCCTGTGCAGCTCATGAGGTTCCCAAGACCACTCTTAGGTT	NM_001258346
NM_001099682	protein_coding	MAGIX	5.88737	6.68633	6.4003	6.04906	5.96925	5.87804	6.51276	7.06666	7.20918	6.88737	7.01227	6.72077	-5.37694	-4.43027	-4.18354	-6.19637	-4.54206	-4.77516	-4.12614	-3.664	-2.93554	-3.81796	-3.02009	-3.02452	-3.62003	-2.99685	-2.4286	-3.56419	-2.58904	-2.64915	-3.23786	-3.16965	-2.47687	-3.24517	-2.79826	-2.89336	2567	chrX:49019181-49024495:+	chrX	+	49019181	49024495		ASHG19AP1B10371444311	protein_coding	TCTGGGAGGGGGAGGTAATAAAATGGTTCGATCCGGTCTTGACTTGCCAGGCGCTCGAGG	NM_001099682
ENST00000425241	protein_coding	NR2C2	10.6703	11.5445	10.6991	11.8548	10.7623	11.0731	10.9756	11.8129	11.2745	11.5073	11.3331	11.0228	-0.594018	0.427853	0.11524	-0.390616	0.251033	0.419858	0.336698	1.08226	1.12981	0.801921	1.30072	1.27754	0.945127	1.79185	1.70993	1.32552	1.86931	1.91152	1.05513	1.5765	1.76876	1.63355	1.80445	1.72752	2494	chr3:14989091-15084856:+	chr3	+	14989091	15084856	nuclear receptor subfamily 2 group C member 2 [Source:HGNC Symbol;Acc:HGNC:7972]	ASHG19AP1B10024916411	protein_coding	AACTCTGACCTTTCACTGACAAAAACAATAACAAACCCCCCCTTCTCCGCGACCCCGGCG	NM_001291694
NM_001291549	protein_coding	CDKN1A	5.80785	7.72902	7.0048	6.91145	6.83804	7.11639	6.60341	7.46944	6.75573	6.94655	6.15581	3.89215	-5.45646	-3.38758	-3.57904	-5.33397	-3.67327	-3.53681	-4.03549	-3.26122	-3.38899	-3.75879	-3.87655	-5.85315	-3.57768	-2.32302	-2.48089	-3.3413	-2.77133	-3.27284	-3.1967	-2.50069	-2.5269	-3.02468	-2.98138	-3.52657	2325	chr6:36644314-36655116:+	chr6	+	36644314	36655116		ASHG19AP1B10527849511	protein_coding	AAGACCCCAGAAATAAAGGATGACAAGCAGAGAGCCCCGGGCAGGAGGCAAAAGTCCTGT	NM_001291549
ENST00000372113	protein_coding	LRIT2	3.49099	5.98446	4.77427	3.21145	5.4128	5.25813	4.88358	6.77238	5.65872	5.27734	4.23571	3.82467	-7.77332	-5.13214	-5.80957	-9.03397	-5.09851	-5.39506	-5.75532	-3.95827	-4.48601	-5.42799	-5.79665	-5.92062	-5.43698	-3.42897	-4.00105	-5.31412	-4.40576	-4.63404	-5.20938	-3.61933	-4.0633	-4.86392	-4.58282	-4.83578	3081	chr10:85980254-85985282:-	chr10	-	85980254	85985282	leucine rich repeat, Ig-like and transmembrane domains 2 [Source:HGNC Symbol;Acc:HGNC:23443]	ASHG19AP1B11616328111	protein_coding	TCCATTGCATGGACTTATCCCCTGAGTATGTGGAGAGAATTTGATGTGTTGACATCTTCT	NM_001017924
ENST00000312134	protein_coding	CST6	11.2074	13.2069	12.0649	10.1688	11.4259	9.01419	10.7099	10.8073	13.518	11.1083	13.6486	9.68544	-0.0569434	2.09034	1.48109	-2.07667	0.914602	-1.63901	0.070958	0.0766425	3.37327	0.402994	3.6162	-0.0598528	1.00842	2.40954	3.71742	0.640908	3.82249	0.356639	1.11621	2.24048	3.72374	0.924238	3.78067	0.237371	759	chr11:65779312-65780976:+	chr11	+	65779312	65780976	cystatin E/M [Source:HGNC Symbol;Acc:HGNC:2478]	ASHG19AP1B10020737811	protein_coding	TTTGAGGTCCTTGTGGTTCCCTGGCAGAACTCCTCTCAGCTCCTAAAGCACAACTGTGTG	NM_001323
ENST00000321878	protein_coding	PIGQ	10.8974	10.3689	9.68237	11.4827	10.3118	10.2939	8.95984	9.01813	9.47746	9.28372	9.9195	9.83091	-0.366922	-0.747722	-0.901475	-0.762677	-0.199507	-0.359342	-1.67906	-1.71252	-0.667261	-1.42161	-0.112864	0.0856103	0.121309	-0.150932	0.22038	-0.054846	0.844465	0.88022	0.277469	-0.386779	0.251457	0.213503	0.759748	0.752344	3006	chr16:619947-634136:+	chr16	+	619947	634136	phosphatidylinositol glycan anchor biosynthesis class Q [Source:HGNC Symbol;Acc:HGNC:14135]	ASHG19AP1B14333723211	protein_coding	GCCGTCAGCTGCTGTGACAATAAAACCTGCCCCGTGTCTGGAGCGCAGGCTCGGTCCCGG	NM_004204
ENST00000413852	protein_coding	SEMA3F	6.88355	7.77422	7.25282	7.64062	7.2542	6.78056	4.47011	5.12368	5.31403	6.16664	6.25082	5.05833	-4.38076	-3.34238	-3.33102	-4.6048	-3.25712	-3.87264	-6.16879	-5.60698	-4.8307	-4.53869	-3.78154	-4.68697	-4.01387	-3.06963	-2.89418	-3.57137	-2.49563	-3.22309	-3.62395	-3.24664	-2.95535	-3.253	-2.70322	-3.47642	3212	chr3:50192524-50226507:+	chr3	+	50192524	50226507	semaphorin 3F [Source:HGNC Symbol;Acc:HGNC:10728]	ASHG19AP1B10144891611	protein_coding	CTGTTAAGTGGCTGTTCCAGCGAGATCCTGGTGACCGGCGCCGAGAGATTCGTGCAGAGG	NM_001318798
ENST00000506447	protein_coding	CEP192	6.96587	6.82949	6.11574	6.83327	6.85303	6.61594	4.47513	5.05122	3.41923	3.87402	3.94267	5.57637	-4.29844	-4.28711	-4.4681	-5.41215	-3.65829	-4.03726	-6.16377	-5.67943	-6.7255	-6.83131	-6.08969	-4.16892	-3.94855	-3.82145	-4.19411	-4.95384	-3.41293	-3.10159	-3.56082	-4.04771	-4.25488	-4.54983	-3.62563	-3.35522	7960	chr18:12991361-13125035:+	chr18	+	12991361	13125035	centrosomal protein 192 [Source:HGNC Symbol;Acc:HGNC:25515]	ASHG19AP1B11872307111	protein_coding	AGCATCAATTTATACAGGAAGAAAACATAGATGCTCATAATACTTCGGTTGCACTGGGCG	NM_032142
ENST00000580974	protein_coding	PITPNC1	7.16438	8.51673	7.73345	8.86409	7.97618	8.12275	6.9132	5.32637	7.16649	5.70397	6.62221	7.80154	-4.09993	-2.59987	-2.85039	-3.38133	-2.53513	-2.53045	-3.72571	-5.40428	-2.97823	-5.00136	-3.41015	-1.94376	-2.90072	-2.40686	-1.9129	-2.97498	-1.9073	-1.20748	-2.54977	-2.57854	-1.94471	-2.6642	-2.09042	-1.39505	6182	chr17:65373575-65693372:+	chr17	+	65373575	65693372	phosphatidylinositol transfer protein, cytoplasmic 1 [Source:HGNC Symbol;Acc:HGNC:21045]	ASHG19AP1B11925989811	protein_coding	ACCAATAGTTACTGAGATTCCTATTTTGTGGTTAGTCTGACTCAGGATTTGGAGCCTAAT	NM_181671
ENST00000342683	protein_coding	C15orf61	9.75083	10.5562	9.58622	10.2491	9.50029	9.12952	7.59857	8.77344	8.89277	8.26912	9.09057	8.96134	-1.51347	-0.560389	-0.997616	-1.99634	-1.01102	-1.52368	-3.04034	-1.95722	-1.25196	-2.43621	-0.941791	-0.783957	-1.08369	-0.0959686	-0.11919	-1.19958	0.0240107	-0.106918	-0.820608	-0.331938	-0.102786	-0.933349	-0.0876754	-0.24316	4253	chr15:67813406-67822481:+	chr15	+	67813406	67822481	chromosome 15 open reading frame 61 [Source:HGNC Symbol;Acc:HGNC:34453]	ASHG19AP1B11612571711	protein_coding	GGTCGTCAACCTCGGTATTCCAACTTTATTATATGGACTTGGCTCCTGGTTATTTGCCAG	NM_001143936
ENST00000454776	protein_coding	MDH1B	9.86058	10.7918	9.98193	10.8254	10.0603	9.99163	9.45995	10.1605	9.60718	10.2844	9.69137	9.84094	-1.40373	-0.324798	-0.601906	-1.42001	-0.451004	-0.66157	-1.17895	-0.570137	-0.537547	-0.420896	-0.340988	0.0956494	-0.286966	0.557741	0.430632	0.164361	0.605053	0.76616	-0.0860345	0.311425	0.459068	0.441695	0.514042	0.643413	1795	chr2:207602981-207630010:-	chr2	-	207602981	207630010	malate dehydrogenase 1B [Source:HGNC Symbol;Acc:HGNC:17836]	ASHG19AP1B10767807111	protein_coding	AGGTCTGGATCACCAGTGCCTCTGCTCCTGCCTGCTACAACCTAATTCCCATATTGACGA	NM_001282940
ENST00000293328	protein_coding	STAT5B	10.0185	10.9073	10.4045	11.4764	10.5467	10.4182	12.2829	12.9354	11.8666	12.8502	11.6819	11.0862	-1.24584	-0.209285	-0.179334	-0.769003	0.0353536	-0.234956	1.64398	2.20476	1.7219	2.14487	1.64952	1.34094	1.82657	2.45285	2.06413	2.32462	2.05731	1.75825	1.89977	2.29414	2.1182	2.7034	1.99908	1.58939	5103	chr17:40351186-40428424:-	chr17	-	40351186	40428424	signal transducer and activator of transcription 5B [Source:HGNC Symbol;Acc:HGNC:11367]	ASHG19AP1B10459965511	protein_coding	CCCAGCTGTGTGTCCCCAGGCTCACTATAACATGTACCCACAGAACCCTGACTCAGTCCT	NM_012448
ENST00000327671	protein_coding	FUT10	10.5418	10.8337	10.35	11.6102	10.1268	10.2929	13.4551	13.3255	11.5768	13.0994	11.057	10.6007	-0.722551	-0.282921	-0.233851	-0.635227	-0.384481	-0.360313	2.81616	2.59486	1.43204	2.39409	1.02468	0.855405	2.93525	2.77889	1.82727	2.56079	1.48572	1.37198	2.9232	2.61835	1.88688	2.9616	1.41736	1.21716	3825	chr8:33228342-33330940:-	chr8	-	33228342	33330940	fucosyltransferase 10 [Source:HGNC Symbol;Acc:HGNC:19234]	ASHG19AP1B10000726211	protein_coding	GTTTCCCCTGTCTTAAAGAAGAGGGCCCCCGCAGCCTTCCCGAGAACTTTCCATAGGGCC	NM_032664
ENST00000442415	protein_coding	RAF1	10.0605	10.5413	10.1604	10.5135	10.2583	10.6942	9.93316	10.3546	9.90778	10.1626	9.97459	10.9289	-1.20377	-0.575274	-0.423453	-1.73191	-0.252974	0.0409638	-0.705749	-0.376051	-0.236943	-0.542738	-0.0577672	1.18361	0.0666242	0.527774	0.672814	-0.018118	0.847928	1.72257	0.226185	0.283877	0.712511	0.249268	0.762118	1.55683	3085	chr3:12625297-12705647:-	chr3	-	12625297	12705647	Raf-1 proto-oncogene, serine/threonine kinase [Source:HGNC Symbol;Acc:HGNC:9829]	ASHG19AP1B10530457311	protein_coding	AGTGCTTCTCCCAGGGCGTGGTCCAGACGATTTTGTTTGAGGGGAAGAGATGCAATTCGA	NM_001354689
FTMT26400003890	protein_coding	CATG00000027634.1	6.99926	7.02802	6.40111	8.78488	6.87429	7.28916	8.53402	8.12287	7.65697	9.98945	7.86836	7.81625	-4.26505	-4.08858	-4.18273	-3.46055	-3.63703	-3.36404	-2.10489	-2.60778	-2.48775	-0.715881	-2.164	-1.92904	-1.8136	-2.16599	-2.09944	-0.515249	-1.72016	-1.47503	-1.51235	-2.34757	-2.13318	-0.249241	-1.89165	-1.67216	748	chr16:67267859-67268606:+	chr16	+	67267859	67268606	At least 1 of the 10 top ranked transcript is CPAT coding and max ORF size >=300, NOT annotated as nonCoding in GENCODE	ASHG19AP1B10015226011	protein_coding	AATTGCAGGCACGCACAGACACACAGGGAACAGTCCATGCGCTGAGCAGACCAGAACCAC
ENST00000284878	protein_coding	CXADR	4.52721	5.30893	4.73803	6.04828	4.89026	4.38116	4.93198	4.82768	5.18581	5.44693	4.96919	3.81127	-6.7371	-5.80767	-5.84581	-6.19714	-5.62106	-6.27204	-5.70692	-5.90297	-4.95891	-5.2584	-5.06317	-5.93403	-5.13195	-4.85453	-4.33526	-4.65273	-4.31531	-5.09316	-4.81968	-5.34989	-4.3942	-4.28197	-4.49645	-5.35864	6254	chr21:18884700-18942418:+	chr21	+	18884700	18942418	CXADR, Ig-like cell adhesion molecule [Source:HGNC Symbol;Acc:HGNC:2559]	ASHG19AP1B10024017711	protein_coding	CGCGCGCAAAACCCTGGTTTAGCTTAAGGGATGGAGGCGGGGACCCCTGCGCAGGCTTGC	NM_001338
ENST00000382293	protein_coding	KANK1	8.71855	9.13475	8.26635	9.10547	8.09623	6.95109	6.45948	5.27617	6.42342	6.79908	7.43576	5.79959	-2.54575	-1.98185	-2.31749	-3.13995	-2.41508	-3.70211	-4.17942	-5.45448	-3.72131	-3.90625	-2.5966	-3.94571	-2.14274	-1.85742	-1.85499	-2.47281	-1.50299	-2.81877	-1.82621	-2.0454	-1.88633	-2.17653	-1.67089	-3.06976	5249	chr9:706889-746103:+	chr9	+	706889	746103	KN motif and ankyrin repeat domains 1 [Source:HGNC Symbol;Acc:HGNC:19309]	ASHG19AP1B10626309111	protein_coding	GGCGCCACGTGGAAAAGCAGGTGATATTCTCAGTGGAGACCAGGACAAGGAACAGAAAGA	NM_001354341
ENST00000447337	protein_coding	TMEM205	7.59837	7.84076	6.95639	8.22885	7.36903	7.19489	9.85291	10.1557	8.77589	10.1008	8.77343	7.72043	-3.66594	-3.27584	-3.62745	-4.01658	-3.14228	-3.4583	-0.78599	-0.574908	-1.36883	-0.604491	-1.25893	-2.02487	-0.602222	-0.368524	-1.09505	-0.474955	-0.91291	-1.57043	-0.377679	-0.596382	-1.09582	-0.205789	-1.06821	-1.77217	916	chr19:11453452-11456981:-	chr19	-	11453452	11456981	transmembrane protein 205 [Source:HGNC Symbol;Acc:HGNC:29631]	ASHG19AP1B11193376511	protein_coding	TCCTCGGGGCTTTCGGGATCTTCACCTAATATCCGGACTGCAAGATGGAGGAAGGCGGGA	NM_033408
ENST00000395386	protein_coding	PHF20L1	10.5813	10.3369	9.75695	9.76904	9.8067	9.69469	6.65498	6.35935	7.80805	6.92286	7.56648	9.15088	-0.682967	-0.779661	-0.826889	-2.47638	-0.704611	-0.958507	-3.98393	-4.37131	-2.33668	-3.78247	-2.46588	-0.594411	-0.543545	-0.664698	-0.392688	-1.98641	-0.331671	0.234996	-0.327482	-0.885669	-0.385562	-1.70639	-0.464181	0.108384	6237	chr8:133787630-133861052:+	chr8	+	133787630	133861052	PHD finger protein 20 like 1 [Source:HGNC Symbol;Acc:HGNC:24280]	ASHG19AP1B12127747011	protein_coding	AACTCTGTATTAAAACTATTCCACATATCCTAAAATTTCAGCTTGCCTTTTTGCGGCCTT	NM_016018
ENST00000296452	protein_coding	BSN	6.4028	7.96753	7.67536	8.22521	7.34933	7.55496	9.02101	10.117	8.86793	9.81792	8.9142	7.43779	-4.86151	-3.14907	-2.90848	-4.02022	-3.16198	-3.09823	-1.61789	-0.613648	-1.2768	-0.887411	-1.11816	-2.30751	-1.47309	-0.384073	-0.8733	-0.731652	-0.804892	-1.64936	-1.19062	-0.612043	-0.872225	-0.459304	-0.950345	-1.85645	15955	chr3:49591922-49708978:+	chr3	+	49591922	49708978	bassoon presynaptic cytomatrix protein [Source:HGNC Symbol;Acc:HGNC:1117]	ASHG19AP1B12158241411	protein_coding	TGCGTATAACACATCTACAATCTGGCAAACCCTTGGCCCAAAGACTCACCAGGTGGGACG	NM_003458
ENST00000225550	protein_coding	KRT37	6.12803	7.16545	6.93581	7.43486	6.68325	7.11653	6.5134	8.222	7.64881	7.56619	7.43303	7.2379	-5.13627	-3.95115	-3.64803	-4.81056	-3.82807	-3.53667	-4.1255	-2.50866	-2.49592	-3.13914	-2.59933	-2.5074	-3.54412	-2.05666	-1.9599	-2.74524	-2.08666	-1.93213	-3.16291	-2.24343	-1.99214	-2.43752	-2.27648	-2.14943	1475	chr17:39577005-39580775:-	chr17	-	39577005	39580775	keratin 37 [Source:HGNC Symbol;Acc:HGNC:6455]	ASHG19AP1B10011648711	protein_coding	TGATTCTGAAGGCCCGAGTTAGGAGATTGAGGCTGGTTGCACTGGGGTCAGGAGTGCCCT	NM_003770
ENST00000394514	protein_coding	RNF14	7.68483	8.22646	7.027	7.49468	7.51943	7.17437	4.47936	5.21469	5.86888	5.47211	5.87311	6.88794	-3.57947	-2.89014	-3.55684	-4.75074	-2.99188	-3.47883	-6.15955	-5.51597	-4.27584	-5.23323	-4.15925	-2.85735	-3.35638	-2.67352	-2.87201	-3.97191	-2.46058	-2.13488	-2.98035	-2.84557	-2.93312	-3.64556	-2.66858	-2.36426	2905	chr5:141348676-141368750:+	chr5	+	141348676	141368750	ring finger protein 14 [Source:HGNC Symbol;Acc:HGNC:10058]	ASHG19AP1B13960078911	protein_coding	ATTTGTGAGCGCTATCTGCTCTATGCAAGCACTTAGACAACCTATGGGAAGAACACCGTG	NM_183398
ENST00000277165	protein_coding	FAM120A	10.7194	10.5564	9.98327	10.6055	10.2615	9.65394	7.16998	7.48079	8.55166	8.29557	9.15329	10.1277	-0.544861	-0.560215	-0.600574	-1.63993	-0.249791	-0.99926	-3.46893	-3.24986	-1.59306	-2.40976	-0.879067	0.382396	-0.366299	-0.352321	-0.0131042	-0.974095	0.469612	0.851009	-0.159051	-0.580213	0.0068254	-0.704044	0.371157	0.7235	5118	chr9:96214004-96328389:+	chr9	+	96214004	96328389	family with sequence similarity 120A [Source:HGNC Symbol;Acc:HGNC:13247]	ASHG19AP1B10036312911	protein_coding	TATTCAGCGACTAGTAAGCCTATGTCATTTCATCCACCACATTACTTAGCAGCCAGACCC	NM_001286722
NM_001317100	protein_coding	DNAJB4	5.76824	6.69674	5.6741	6.6738	5.925	5.97851	4.28644	6.21575	5.4131	6.55032	5.74157	5.76126	-5.49606	-4.41986	-4.90974	-5.57162	-4.58632	-4.67468	-6.35247	-4.51491	-4.73162	-4.15501	-4.29079	-3.98403	-4.86163	-3.4666	-3.81794	-3.69601	-3.431	-3.28842	-4.50426	-3.66235	-3.88251	-3.37458	-3.64234	-3.54052	3111	chr1:78444842-78483648:+	chr1	+	78444842	78483648		ASHG19AP1B11131789011	protein_coding	AGCATGATTTTCAGGAGTCTCTGTTGCCCAGGCTGGAATGCAATGGTGCGATCTCAGTCA	NM_001317100
NM_147780	protein_coding	CTSB	10.7669	11.4286	10.2929	11.7153	10.4314	10.6446	12.4053	12.4996	11.0567	12.4659	10.9869	10.6763	-0.497401	0.311977	-0.2909	-0.530168	-0.0799326	-0.00856139	1.76637	1.76893	0.911973	1.76055	0.954531	0.930991	2.03926	2.21705	1.43243	2.02883	1.5281	1.53639	2.08895	2.03398	1.49051	2.39874	1.46558	1.37946	3966	chr8:11700034-11725659:-	chr8	-	11700034	11725659		ASHG19AP1B10565359211	protein_coding	AGCGATCTGGTTCCCACCTCAGCCTCCCGAGTAGTGTCTTCAGGCCTATGGAGAGCAGCT	NM_147780
ENST00000373327	protein_coding	TRAF3IP1	6.11337	5.58105	4.6335	4.92519	5.03171	4.42269	4.33466	4.92448	4.1677	3.70584	3.19201	4.08487	-5.15094	-5.53555	-5.95034	-7.32023	-5.4796	-6.23051	-6.30424	-5.80618	-5.97702	-6.99949	-6.84035	-5.66043	-4.61529	-4.66453	-4.96362	-6.15097	-5.00516	-4.91749	-4.23963	-5.0939	-4.99376	-5.56208	-5.09131	-5.14054	4279	chr2:239229082-239309541:+	chr2	+	239229082	239309541	TRAF3 interacting protein 1 [Source:HGNC Symbol;Acc:HGNC:17861]	ASHG19AP1B11616339811	protein_coding	TGGAATAAATAATGAGCCAAATCAGGAAACGACAACATCAGAAATAGGAACAAAAGAAGC	NM_015650
ENST00000558984	protein_coding	BMP4	6.79737	7.30243	6.71394	6.66571	6.8964	7.07199	8.16276	8.46222	7.72103	8.12259	7.27748	7.17192	-4.46694	-3.81417	-3.8699	-5.57972	-3.61491	-3.58121	-2.47614	-2.26843	-2.4237	-2.58274	-2.75488	-2.57338	-2.15237	-1.84349	-1.9727	-2.41248	-2.12174	-1.99102	-1.83533	-2.03168	-2.00455	-2.11979	-2.31119	-2.20808	1705	chr14:54416459-54420173:-	chr14	-	54416459	54420173	bone morphogenetic protein 4 [Source:HGNC Symbol;Acc:HGNC:1071]	ASHG19AP1B11099365011	protein_coding	AGAGCCTGTCTGCGGTGGAGTCTCATTATATTCAAATATTCCTTTTAGGAGCCATTCCGT	NM_001347914
ENST00000540627	protein_coding	KPNB1	6.17676	6.28645	4.60725	5.58165	5.14663	5.34289	4.33956	5.81575	4.77593	5.35708	4.68517	5.4984	-5.08755	-4.83015	-5.97659	-6.66377	-5.36468	-5.31031	-6.29934	-4.91491	-5.36879	-5.34825	-5.34719	-4.2469	-4.56979	-3.8719	-4.64092	-4.86099	-4.35591	-3.68277	-4.19271	-4.10422	-4.6809	-4.46473	-4.53378	-3.93321	2989	chr17:45728562-45760046:+	chr17	+	45728562	45760046	karyopherin subunit beta 1 [Source:HGNC Symbol;Acc:HGNC:6400]	ASHG19AP1B11198099011	protein_coding	GGGGTCAGAGGGAAGGATTGGATGATGCTTGACATCTTTGAGAAAGCCCACTTTCCTTGT	NM_001276453
ENST00000262177	protein_coding	DNAJB6	8.20329	8.62079	8.17955	8.8216	7.98665	8.32259	8.90384	9.79667	7.92089	8.98087	8.35405	8.3297	-3.06102	-2.49581	-2.40429	-3.42383	-2.52466	-2.33061	-1.73506	-0.933988	-2.22383	-1.72446	-1.67831	-1.41559	-1.25078	-0.51313	-1.31124	-1.33718	-1.04029	-0.801742	-0.981209	-0.737769	-1.31601	-1.06727	-1.20016	-0.968084	2527	chr7:157129660-157210133:+	chr7	+	157129660	157210133	DnaJ heat shock protein family (Hsp40) member B6 [Source:HGNC Symbol;Acc:HGNC:14888]	ASHG19AP1B11875455811	protein_coding	GACCCCCTCGCGTCCGCAGCAGGATTGAAAGAAGGTGGCAAGAGGAAGAAGCAGAAGCAG	NM_058246
ENST00000395654	protein_coding	EDN3	6.87903	7.3028	6.91442	7.24484	6.84866	6.49856	7.40716	8.1228	7.31574	7.89594	6.79933	6.34433	-4.38527	-3.8138	-3.66942	-5.00058	-3.66265	-4.15464	-3.23174	-2.60786	-2.82898	-2.80939	-3.23303	-3.40096	-2.69616	-2.08833	-2.18885	-2.52373	-2.43191	-2.72913	-2.3581	-2.27535	-2.22825	-2.22351	-2.63889	-2.97431	2318	chr20:57875758-57901047:+	chr20	+	57875758	57901047	endothelin 3 [Source:HGNC Symbol;Acc:HGNC:3178]	ASHG19AP1B12349673011	protein_coding	ACAAGGCCTGCCTGCACTTTTGCACCCAAACTCTGGACGTCAGCAGACAGGTTGAAGTCA	NM_207033
ENST00000442598	protein_coding	RAD54L	4.39017	5.17449	3.96016	5.26262	3.36277	5.15854	4.02568	4.85962	4.09502	4.3407	3.29978	5.62305	-6.87414	-5.94211	-6.62368	-6.9828	-7.14855	-5.49466	-6.61323	-5.87104	-6.0497	-6.36463	-6.73258	-4.12225	-5.73779	-4.90614	-5.30834	-5.64086	-5.92562	-3.65106	-5.55992	-5.40978	-5.30355	-5.13386	-5.8024	-3.90156	2549	chr1:46713367-46744145:+	chr1	+	46713367	46744145	RAD54 like [Source:HGNC Symbol;Acc:HGNC:9826]	ASHG19AP1B14370236811	protein_coding	CAGCGCGGCGGGAGGTTCGATTGACCCGGTCTTGGCGGGTCGCCGCTGCCTGCTTTTGAC	NM_001142548
ENST00000562711	protein_coding	SYT17	8.2177	9.08221	8.27084	8.85164	8.57691	8.47824	8.10622	8.67563	7.89855	8.21652	7.89483	7.78227	-3.0466	-2.03439	-2.313	-3.39378	-1.9344	-2.17496	-2.53269	-2.05502	-2.24617	-2.48881	-2.13753	-1.96302	-1.76688	-1.04467	-1.2792	-1.87147	-1.0324	-1.0651	-1.46599	-1.26195	-1.28072	-1.59322	-1.19078	-1.24393	1702	chr16:19183676-19278429:+	chr16	+	19183676	19278429	synaptotagmin 17 [Source:HGNC Symbol;Acc:HGNC:24119]	ASHG19AP1B12104678411	protein_coding	AGCAACACCTTGTTAGGATGTTAGGAAGTCAGCTCCCTTCCCAGGATGTTGGAACCATTA	NM_001308157
ENST00000619574	protein_coding	KIZ	8.13038	8.04589	6.59854	6.93282	7.21151	5.9532	5.5303	5.90576	5.05382	5.67065	4.81335	5.51264	-3.13393	-3.07072	-3.9853	-5.3126	-3.2998	-4.69999	-5.10861	-4.8249	-5.0909	-5.03468	-5.21901	-4.23266	-2.8069	-2.69616	-3.43468	-4.16696	-2.96135	-3.44748	-2.46005	-2.87091	-3.48887	-3.8285	-3.17603	-3.70094	1970	chr20:21106624-21227256:+	chr20	+	21106624	21227256	kizuna centrosomal protein [Source:HGNC Symbol;Acc:HGNC:15865]	ASHG19AP1B10728104311	protein_coding	TGCGGGACAGCTCGAATATGAGACTCAAATTAAGAAGATGCTATGCTCAAAAGATAGCCT	NM_001276389
ENST00000610712	protein_coding	ZSCAN30	7.51889	8.26595	7.71598	8.92649	7.93894	7.75433	8.44729	8.89767	8.68453	9.42986	9.31888	8.06641	-3.74541	-2.85065	-2.86786	-3.31893	-2.57237	-2.89887	-2.19161	-1.83299	-1.46019	-1.27547	-0.713476	-1.67888	-1.76872	-1.25389	-0.998749	-0.962132	-0.362201	-1.16359	-1.46786	-1.46616	-1.00019	-0.691622	-0.49699	-1.34744	3439	chr18:32831022-32870209:-	chr18	-	32831022	32870209	zinc finger and SCAN domain containing 30 [Source:HGNC Symbol;Acc:HGNC:33517]	ASHG19AP1B13376641711	protein_coding	AGGGCTGCCGAGAATTAACCCCCGAACCGCCGCGAGCTGTCCCTAGCAGTGCCTTAGCCA	NM_001288711
ENST00000617612	protein_coding	C11orf96	14.4816	14.3634	13.0069	13.8381	13.0326	13.7422	8.94102	8.2888	11.101	9.80394	11.3521	13.1532	3.21729	3.24678	2.42303	1.59266	2.52127	3.08897	-1.69789	-2.44185	0.956285	-0.901394	1.3197	3.40792	3.26433	3.27448	2.86854	1.82839	3.04212	4.25724	3.23596	3.18918	2.91892	2.19026	2.982	3.98657	1294	chr11:43964140-43965433:+	chr11	+	43964140	43965433	chromosome 11 open reading frame 96 [Source:HGNC Symbol;Acc:HGNC:38675]	ASHG19AP1B10014146111	protein_coding	GCTGAAGGCATTTATTTAACGATCTTTTTACCTGGATATGTCTGTGAGGCTCCTGAAAGG	NM_001145033
ENST00000393870	protein_coding	OPALIN	8.54042	9.15158	8.07616	9.33376	8.19011	7.93989	11.7477	12.1715	9.71078	11.0856	9.31954	8.55765	-2.72389	-1.96502	-2.50768	-2.91167	-2.3212	-2.7133	1.10876	1.44085	-0.433949	0.380274	-0.712822	-1.18765	1.20662	1.57092	-0.126469	0.52053	-0.303603	-0.757553	1.30588	1.34408	-0.111422	0.79726	-0.435403	-0.922757	3578	chr10:98102979-98119122:-	chr10	-	98102979	98119122	oligodendrocytic myelin paranodal and inner loop protein [Source:HGNC Symbol;Acc:HGNC:20707]	ASHG19AP1B11159834511	protein_coding	GACGTCCTCTCCTGTCACAGGTGGGAAAGAAACGGACTGTGGGCCCTCTCTTGGATTAGC	NM_001284321
ENST00000415644	protein_coding	NME6	6.99223	7.55082	6.81494	7.49744	7.00058	7.03363	4.40745	5.14617	5.34271	6.05457	5.76253	5.36729	-4.27208	-3.56578	-3.7689	-4.74798	-3.51074	-3.61957	-6.23146	-5.58449	-4.80202	-4.65076	-4.26983	-4.37801	-3.94194	-3.24757	-3.19489	-3.69855	-2.84092	-2.94951	-3.55491	-3.42783	-3.25255	-3.37731	-3.05213	-3.20051	849	chr3:48335687-48342884:-	chr3	-	48335687	48342884	NME/NM23 nucleoside diphosphate kinase 6 [Source:HGNC Symbol;Acc:HGNC:20567]	ASHG19AP1B12624626111	protein_coding	AGGAAGATTGCCAGAGGTTTTACCGAGAGCATGAAGACTCTGTGGTTTCAGCCAGCAGAG	NM_001308435
ENST00000536354	protein_coding	TDO2	5.69771	5.63606	5.67152	5.60919	3.82574	5.99417	4.24176	4.96023	4.62824	3.7068	3.18263	3.7593	-5.5666	-5.48054	-4.91232	-6.63623	-6.68557	-4.65903	-6.39715	-5.77043	-5.51649	-6.99854	-6.84973	-5.98599	-4.92291	-4.61821	-4.18301	-5.80604	-5.76532	-4.17504	-4.57225	-5.03696	-4.24459	-5.26294	-5.68265	-4.39649	1701	chr4:156824847-156841558:+	chr4	+	156824847	156841558	tryptophan 2,3-dioxygenase [Source:HGNC Symbol;Acc:HGNC:11708]	ASHG19AP1B12492717311	protein_coding	ACTGCTACTTAAATCTGAGCAGGAAAAGACACTTCTGGAATTAGTGGAGGCATGGCTGGA
ENST00000392587	protein_coding	WASF1	7.88402	8.07761	7.33084	7.87216	7.03111	7.07621	6.71845	7.63946	6.93698	7.22392	6.52826	6.86741	-3.38029	-3.03899	-3.253	-4.37326	-3.4802	-3.57698	-3.92045	-3.0912	-3.20775	-3.48141	-3.5041	-2.87788	-2.62524	-2.06486	-2.2302	-2.85949	-2.4921	-2.18549	-2.28992	-2.25152	-2.26968	-2.5496	-2.69926	-2.41848	2675	chr6:110421022-110500905:-	chr6	-	110421022	110500905	WAS protein family member 1 [Source:HGNC Symbol;Acc:HGNC:12732]	ASHG19AP1B10631394711	protein_coding	GCGTGAGCCCCCAAGATTTCACGGTGAACTGGCACAAAGGTTAATCTCAAGATGCCGCTA	NM_001024936
ENST00000504451	protein_coding	AMTN	6.50852	8.9486	6.34807	7.33916	7.09034	6.95871	7.26786	7.79875	6.77736	7.73136	7.21488	6.06401	-4.75578	-2.168	-4.23577	-4.90626	-3.42098	-3.69448	-3.37105	-2.93191	-3.36736	-2.97397	-2.81748	-3.68128	-2.90329	-1.49997	-2.73719	-2.63825	-2.0879	-2.68787	-2.5519	-1.69663	-2.7934	-2.33432	-2.27794	-2.93421	761	chr4:71384302-71398231:+	chr4	+	71384302	71398231	amelotin [Source:HGNC Symbol;Acc:HGNC:33188]	ASHG19AP1B10699197611	protein_coding	AGGAGCACACATGCCATCGAGGAAGCCACCACAGAATCAGCAAATGGAATTCAGTAAGCT	NM_001286731
ENST00000302475	protein_coding	MCC	11.3373	11.0829	10.3377	10.5157	9.88524	8.85452	6.24387	5.24154	9.0964	7.26824	8.09656	8.64735	0.0729672	-0.0336987	-0.246179	-1.72976	-0.626073	-1.79868	-4.39503	-5.48912	-1.04832	-3.43709	-1.9358	-1.09795	0.136726	-0.00118804	0.407795	-1.34435	-0.13715	-0.406182	0.291991	-0.238955	0.436778	-1.07417	-0.257568	-0.561574	8257	chr5:112357796-112630646:-	chr5	-	112357796	112630646	mutated in colorectal cancers [Source:HGNC Symbol;Acc:HGNC:6935]	ASHG19AP1B10000715411	protein_coding	AGATGCCTTTAGTTTTAGCTGCTGTAAAATAGCTACTTTGCGTTATTTGATATAGAATTG	NM_002387
ENST00000261569	protein_coding	MAST4	7.7233	8.06714	6.9936	7.45724	7.4614	6.78348	6.32951	6.18712	6.85993	7.22875	7.09669	7.02344	-3.541	-3.04946	-3.59024	-4.78819	-3.04992	-3.86972	-4.3094	-4.54354	-3.2848	-3.47658	-2.93567	-2.72185	-2.87464	-2.61116	-2.42945	-2.9882	-1.99166	-2.18451	-2.52579	-2.78571	-2.47749	-2.67855	-2.17595	-2.41797	7664	chr5:66300448-66462879:+	chr5	+	66300448	66462879	microtubule associated serine/threonine kinase family member 4 [Source:HGNC Symbol;Acc:HGNC:19037]	ASHG19AP1B11408529311	protein_coding	CGAGAGGAAATCAGTTTCCCGGACCTTTGAGAGGAGGCTGTGTGTTAATTAAAGGCTAGG	NM_001297651
ENST00000313421	protein_coding	CD6	11.6375	12.3189	11.3425	13.4604	11.4371	10.6709	11.4259	11.6542	11.016	12.4131	11.5562	9.68161	0.373217	1.2023	0.758633	1.21502	0.925797	0.0176749	0.787003	0.923548	0.871241	1.70782	1.52387	-0.0636851	1.59489	2.06964	1.81604	2.48236	2.25561	0.977568	1.66573	1.87985	1.87529	2.87492	2.18731	0.847413	3252	chr11:60739152-60787849:+	chr11	+	60739152	60787849	CD6 molecule [Source:HGNC Symbol;Acc:HGNC:1691]	ASHG19AP1B13756409411	protein_coding	CCCAGCCCCCTTCGGAGGAGCAGTTTGGCTGTCCAGGGTCCCCCAGCCCTCAGCCTGACT	NM_006725
ENST00000398333	protein_coding	C15orf38-AP3S2	6.46398	7.38446	6.76735	7.28885	6.59514	6.75787	6.37038	5.84568	6.56229	6.89826	7.26808	7.25474	-4.80032	-3.73215	-3.81649	-4.95657	-3.91617	-3.89532	-4.26852	-4.88498	-3.58244	-3.80707	-2.76428	-2.49056	-3.51005	-3.19635	-2.69472	-3.27024	-2.22819	-2.02832	-3.13151	-3.37798	-2.74966	-2.95363	-2.42724	-2.24692	2439	chr15:90377540-90456114:-	chr15	-	90377540	90456114	C15orf38-AP3S2 readthrough [Source:HGNC Symbol;Acc:HGNC:38824]	ASHG19AP1B11053877811	protein_coding	CCGAGAGCAGGGGGATGGGGCAGAGGACGAGGAGTGGCCAGAAGAAATTCAACAGCAGAT	NM_001199058
ENST00000601144	protein_coding	ZSCAN18	9.85422	10.5785	9.9073	10.3285	10.0589	10.3014	9.63816	10.2274	9.86985	10.2194	10.2675	10.2281	-1.41008	-0.538151	-0.676542	-1.91694	-0.452392	-0.351839	-1.00075	-0.503213	-0.27488	-0.485902	0.23512	0.482831	-0.190947	0.479424	0.538222	-0.0308157	0.931936	1.12503	0.00214717	0.236114	0.573111	0.238599	0.850686	0.986542	2190	chr19:58595704-58609730:-	chr19	-	58595704	58609730	zinc finger and SCAN domain containing 18 [Source:HGNC Symbol;Acc:HGNC:21037]	ASHG19AP1B10026509611	protein_coding	CGTCTGATTGGCCATGCGCACTGTCACCTGTCACGGCTCCCTTGCTCGCCCCGGTGCGCG	NM_001145543
ENST00000538431	protein_coding	CIZ1	7.98705	8.72528	7.8664	8.79874	8.12674	8.23788	9.46733	9.94344	8.58254	10.2942	8.90921	8.15175	-3.27726	-2.39132	-2.71744	-3.44669	-2.38457	-2.41531	-1.17157	-0.787222	-1.56219	-0.411179	-1.12315	-1.59355	-0.870172	-0.376945	-1.02714	-0.245156	-0.620173	-0.946694	-0.622908	-0.604358	-1.0262	0.026019	-0.76352	-1.12079	2996	chr9:130928345-130954218:-	chr9	-	130928345	130954218	CDKN1A interacting zinc finger protein 1 [Source:HGNC Symbol;Acc:HGNC:16744]	ASHG19AP1B10323062911	protein_coding	CACAGGACCACAAGCCACCCACACCACGAAGAGATGTGTTTGCCCACGTTCCAGTGCAGG	NM_001257975
ENST00000264658	protein_coding	FBXL20	8.56308	8.65845	7.64685	6.84662	7.66115	7.05338	4.46919	5.24931	6.52704	3.74739	6.53357	6.89666	-2.70123	-2.45815	-2.93699	-5.3988	-2.85016	-3.59981	-6.16972	-5.48134	-3.61769	-6.95795	-3.49879	-2.84863	-2.57645	-2.29078	-2.23756	-4.97727	-2.13833	-2.17587	-2.24366	-2.46964	-2.27713	-4.57519	-2.32983	-2.40742	10388	chr17:37408897-37557916:-	chr17	-	37408897	37557916	F-box and leucine rich repeat protein 20 [Source:HGNC Symbol;Acc:HGNC:24679]	ASHG19AP1B10857840311	protein_coding	TGCTGCAGTTGCTGATTATACCAGCATATATAAGAATAAAGTCTGATTTATTTATCCATT	NM_032875
ENST00000377126	protein_coding	KLF9	13.5027	14.2129	11.9545	10.9258	12.8916	11.015	7.03975	6.353	9.90046	7.74047	10.2123	10.6329	2.23838	3.0963	1.37062	-1.31966	2.38027	0.361803	-3.59915	-4.37766	-0.244262	-2.96486	0.179959	0.887602	2.26339	3.10439	1.77824	-0.91945	2.6643	1.64852	2.28652	2.97828	1.84202	-0.65165	2.60078	1.4866	5175	chr9:72999513-73029540:-	chr9	-	72999513	73029540	Kruppel like factor 9 [Source:HGNC Symbol;Acc:HGNC:1123]	ASHG19AP1B10019354511	protein_coding	CCCGTTTTTGTAAATCAAATGAAATTATAAAAGAGGATTCTGACAGTAGGTATTTTGTAC	NM_001206
ENCT00000215689	protein_coding	CATG00000041177.1	6.4106	7.75566	6.86436	7.43527	6.94671	7.08805	8.2548	9.31073	7.34105	8.92489	7.80841	6.31831	-4.8537	-3.36094	-3.71948	-4.81016	-3.56461	-3.56514	-2.38411	-1.41993	-2.80368	-1.78044	-2.22395	-3.42699	-2.14466	-1.08601	-2.1901	-1.61379	-1.74385	-2.49441	-1.82786	-1.29958	-2.23051	-1.33642	-1.91538	-2.73018	5197	chr19:45971115-45976311:-	chr19	-	45971115	45976311	At least 1 of the 10 top ranked transcript is CPAT coding and max ORF size >=300, NOT annotated as nonCoding in GENCODE	ASHG19AP1B10010450511	protein_coding	CGTAGCTCTGAGTCTTATGAATGAAGCACAGACCCGCCAGCCTGTATTTATATGCCCGGG
ENST00000229971	protein_coding	FBXL4	8.69263	8.93744	8.35793	9.08303	8.37008	8.257	4.67518	5.24615	7.15231	6.54983	7.45434	8.31729	-2.57168	-2.17916	-2.22591	-3.1624	-2.14123	-2.3962	-5.96373	-5.48451	-2.99241	-4.15551	-2.57802	-1.428	-2.44041	-2.04014	-1.55884	-2.57513	-1.34316	-0.832362	-2.11414	-2.22652	-1.57615	-2.27182	-1.51093	-0.999971	2810	chr6:99321601-99395882:-	chr6	-	99321601	99395882	F-box and leucine rich repeat protein 4 [Source:HGNC Symbol;Acc:HGNC:13601]	ASHG19AP1B10859608111	protein_coding	CGCTTGTTCTGCAAATCCTTATTCCCCAAATCCACCAGCTGAAGTAAGATGGGAGATTCT	NM_001278716
ENST00000526451	protein_coding	EIF1AD	7.78745	8.31146	7.80752	8.56831	7.93601	7.98268	7.99979	8.18517	7.24921	8.18259	7.86755	7.09623	-3.47686	-2.80514	-2.77632	-3.67711	-2.5753	-2.67052	-2.63912	-2.54548	-2.89551	-2.52274	-2.16481	-2.64906	-1.99802	-1.66948	-1.83468	-1.98742	-1.35551	-1.65975	-1.69186	-1.86119	-1.86507	-1.70731	-1.52348	-1.86812	2761	chr11:65764016-65769627:-	chr11	-	65764016	65769627	eukaryotic translation initiation factor 1A domain containing [Source:HGNC Symbol;Acc:HGNC:28147]	ASHG19AP1B13545671511	protein_coding	TGACGCTACCGTCGCGGCCGCCGAACAGTCCTGGGTTCTGAGCCTGCCATCCAAGGAACT	NM_001242484
NM_001352086	protein_coding	CCDC91	8.15221	8.72018	7.68696	8.34313	7.81356	7.4778	7.77859	8.72601	7.64689	8.32205	7.99373	7.41005	-3.11209	-2.39642	-2.89688	-3.90229	-2.69775	-3.1754	-2.86031	-2.00464	-2.49783	-2.38328	-2.03863	-2.33525	-1.98072	-1.18727	-1.6836	-1.95147	-1.33087	-1.69501	-1.67337	-1.40119	-1.70747	-1.67351	-1.49859	-1.90337	2815	chr12:28343360-28703099:+	chr12	+	28343360	28703099		ASHG19AP1B12578490811	protein_coding	TCCTTGGGCTGCCTTTCCTGCAGGGAAACATGCAATTTTCATTGTGAGCTGCCTTCCAGA	NM_001352086
ENST00000370748	protein_coding	BEND6	6.27128	7.0123	6.21372	6.67411	5.86953	6.15342	8.66083	9.05574	8.34416	8.90759	7.57722	7.4301	-4.99303	-4.1043	-4.37012	-5.57132	-4.64178	-4.49978	-1.97808	-1.67492	-1.80057	-1.79774	-2.45514	-2.3152	-1.8098	-1.42924	-1.57597	-1.69593	-2.16866	-2.02835	-1.50828	-1.63004	-1.59492	-1.41847	-2.3616	-2.247	3497	chr6:56819924-56875742:+	chr6	+	56819924	56875742	BEN domain containing 6 [Source:HGNC Symbol;Acc:HGNC:20871]	ASHG19AP1B12719339611	protein_coding	ACAGCCGACTTCGACAGTCTTTGGTCATGCTTCAAGCTTGGTCCAGAGAGCTGCCTTAGA	NM_001318539
ENST00000276480	protein_coding	ST18	5.47229	5.61926	5.02287	5.38738	4.95194	5.03769	5.082	5.013	5.21468	5.34581	5.09026	3.70309	-5.79201	-5.49734	-5.56097	-6.85804	-5.55937	-5.6155	-5.55691	-5.71766	-4.93004	-5.35952	-4.9421	-6.04221	-4.66967	-4.60329	-4.21129	-4.92238	-4.21797	-4.81314	-4.29712	-5.01708	-4.27303	-4.52059	-4.40386	-5.02177	6187	chr8:53023399-53322303:-	chr8	-	53023399	53322303	ST18, C2H2C-type zinc finger [Source:HGNC Symbol;Acc:HGNC:18695]	ASHG19AP1B10321160111	protein_coding	CTGTTTATAGGAATGACCTCAGGACTTTGTGTTCATGTTATAGATGGATGCAGAGGCTGA	NM_014682
ENST00000611933	protein_coding	FAM13C	9.78742	10.1218	9.76859	10.4786	9.83222	10.4497	4.48657	5.2318	5.5173	6.39975	7.20891	8.55549	-1.47689	-0.99476	-0.815252	-1.76684	-0.679094	-0.203474	-6.15233	-5.49886	-4.62743	-4.30558	-2.82345	-1.18981	-1.42151	-0.932544	-0.716037	-1.53776	-0.384904	0.386059	-1.14053	-1.15045	-0.718158	-1.2601	-0.51819	0.267774	3031	chr10:61005939-61122352:-	chr10	-	61005939	61122352	family with sequence similarity 13 member C [Source:HGNC Symbol;Acc:HGNC:19371]	ASHG19AP1B10894324811	protein_coding	AGAAATACCGGGTAACTAAGCAAGACAAGAACCTCATAAAGCCGCTTTATGACCGATACA	NM_001001971
ENST00000632009	protein_coding	LPIN3	6.91445	7.25674	6.22479	7.1089	6.6711	6.23449	5.80532	5.99842	5.38017	6.36441	6.72546	5.53689	-4.34986	-3.85987	-4.35905	-5.13652	-3.84021	-4.4187	-4.83359	-4.73224	-4.76456	-4.34092	-3.3069	-4.2084	-3.57154	-3.2311	-3.5476	-3.68456	-2.54905	-3.30972	-3.19022	-3.41155	-3.60445	-3.36344	-2.75942	-3.56194	4132	chr20:39969612-39989040:+	chr20	+	39969612	39989040	lipin 3 [Source:HGNC Symbol;Acc:HGNC:14451]	ASHG19AP1B13120678111	protein_coding	TTCCTGGCCGAGGAGCGCAGTGCCCAGAAGGAGAAGACTGCAGCCAAGGAGCAGCAGGGG	NM_001301860
ENST00000292591	protein_coding	MGAT4B	11.6929	12.3304	11.6173	11.9879	11.8016	11.8029	11.0211	11.3155	11.1049	11.906	11.5685	11.987	0.428603	1.21384	1.03344	-0.257552	1.29029	1.14969	0.382223	0.584879	0.960187	1.20064	1.53614	2.24172	1.4056	1.93337	1.99728	1.64843	2.41845	2.79666	1.49294	1.73793	2.05922	1.9729	2.34319	2.57567	2446	chr5:179224597-179233934:-	chr5	-	179224597	179233934	mannosyl (alpha-1,3-)-glycoprotein beta-1,4-N-acetylglucosaminyltransferase, isozyme B [Source:HGNC Symbol;Acc:HGNC:7048]	ASHG19AP1B10009147511	protein_coding	GCAGTGAGCCTGATACCTGCCTCTGCCCTTCTGAGCCTGTTCCTCTTCCCTGAGTACAGG	NM_014275
ENST00000454930	protein_coding	KAT7	10.5604	11.647	10.7484	12.2609	11.0226	11.0935	10.1181	10.706	9.63366	10.3324	10.2771	9.61073	-0.703918	0.530378	0.164563	0.0155237	0.511267	0.440316	-0.520821	-0.024678	-0.511065	-0.372961	0.244741	-0.134562	0.390533	1.27938	0.865944	0.834318	1.38415	1.18132	0.534005	1.05122	0.908251	1.11679	1.31611	1.03801	1774	chr17:47866043-47905065:+	chr17	+	47866043	47905065	lysine acetyltransferase 7 [Source:HGNC Symbol;Acc:HGNC:17016]	ASHG19AP1B11446249511	protein_coding	TGCTCGAGTCACCCGCTCCTCAGCCAGGCTAAGCCAGAGTTCTCAAGGACACCTTACAGG	NM_001199156
ENST00000436863	protein_coding	CASP1	5.64485	6.42311	5.81485	5.78715	5.05484	5.95532	4.2505	5.05759	6.16985	5.31236	4.57697	5.7855	-5.61946	-4.69349	-4.76899	-6.45827	-5.45647	-4.69788	-6.3884	-5.67307	-3.97487	-5.39297	-5.45539	-3.9598	-4.9533	-4.10169	-3.31797	-4.82945	-4.45593	-3.28214	-4.60426	-4.38129	-3.37404	-4.43569	-4.62922	-3.53496	1477	chr11:104896235-104905977:-	chr11	-	104896235	104905977	caspase 1 [Source:HGNC Symbol;Acc:HGNC:1499]	ASHG19AP1B10025907211	protein_coding	GCATATGCATGCACAGTGAGTATTTCCCAATACATGTACAGGCCCTGCCAAAAAGGAAGG	NM_033292
ENST00000374902	protein_coding	TEX10	8.39643	8.7257	7.7792	8.27004	8.35001	7.98065	7.26898	7.60938	7.52978	7.35615	8.49614	8.52054	-2.86788	-2.3909	-2.80464	-3.97538	-2.1613	-2.67254	-3.36992	-3.12128	-2.61495	-3.34918	-1.53622	-1.22476	-2.09717	-1.71035	-1.70668	-2.62857	-0.815169	-0.774184	-1.7851	-1.90141	-1.73019	-2.3252	-0.961561	-0.939979	3074	chr9:103064366-103115221:-	chr9	-	103064366	103115221	testis expressed 10 [Source:HGNC Symbol;Acc:HGNC:25988]	ASHG19AP1B12779095311	protein_coding	GGCCGCGGCCGGGTCCTCAGTAGTCGAGAATGACTAAAAAAAGAAAACGCCAACATGATT	NM_017746
ENST00000354470	protein_coding	BAX	6.9757	6.74886	6.62889	6.86775	6.90291	7.42591	5.72023	5.24441	6.8727	6.22487	7.09151	7.45721	-4.28861	-4.36774	-3.95495	-5.37767	-3.6084	-3.22729	-4.91867	-5.48625	-3.27202	-4.48046	-2.94085	-2.28808	-3.56951	-3.82121	-2.57345	-3.86042	-2.23635	-1.68257	-3.18776	-4.04742	-2.62432	-3.53769	-2.4356	-1.8918	433	chr19:49458186-49464894:+	chr19	+	49458186	49464894	BCL2 associated X, apoptosis regulator [Source:HGNC Symbol;Acc:HGNC:959]	ASHG19AP1B12320913811	protein_coding	GCTCTGAGCAGATCATGAAGACAGGGGCCCTTTTGCTTCAGGGGATGATTGCCGCCGTGG	NM_138763
ENST00000456172	protein_coding	ZNF322	10.194	10.0983	9.36602	8.90155	9.6112	9.22965	4.62848	7.21504	8.06221	7.50641	8.07023	10.2784	-1.07031	-1.01833	-1.21782	-3.34387	-0.900117	-1.42354	-6.01043	-3.51562	-2.08252	-3.19892	-1.96213	0.533094	-1.02406	-0.783083	-0.586329	-2.26957	-0.335531	0.8638	-0.767102	-1.00556	-0.587721	-1.9791	-0.468552	0.735402	4718	chr6:26634621-26659980:-	chr6	-	26634621	26659980	zinc finger protein 322 [Source:HGNC Symbol;Acc:HGNC:23640]	ASHG19AP1B12744761311	protein_coding	GCGGCTGCCAGGAATGCTATCTTCTTTGAGAAGTCAAATTGTCAGGATCAGGAATGTATG	NM_001242799
ENST00000354475	protein_coding	WDR91	6.82556	7.11237	6.5326	7.09075	6.77401	7.92847	7.35894	7.97138	7.33369	8.34687	7.26307	7.63915	-4.43875	-4.00423	-4.05124	-5.15467	-3.7373	-2.72473	-3.27996	-2.75927	-2.81103	-2.35846	-2.76929	-2.10615	-2.74601	-2.25143	-2.30178	-2.16442	-2.17358	-1.38254	-2.40285	-2.42863	-2.34234	-1.87877	-2.36793	-1.57757	4588	chr7:134868591-134896286:-	chr7	-	134868591	134896286	WD repeat domain 91 [Source:HGNC Symbol;Acc:HGNC:24997]	ASHG19AP1B11192916811	protein_coding	TCAAGGCGGACAAGGAGAAGGGGTTCCGGGTGGATAAGATTGTGGACCAGCTGCAGCAGT	NM_014149
NM_001353271	protein_coding	FAM49B	7.97043	8.37782	7.26739	8.04801	7.56917	7.03207	4.49381	6.0719	5.89469	6.42933	6.59825	6.93945	-3.29388	-2.73878	-3.31645	-4.19741	-2.94214	-3.62112	-6.1451	-4.65876	-4.25004	-4.276	-3.43411	-2.80584	-3.10664	-2.40049	-2.70901	-3.23617	-2.16726	-2.15664	-2.74171	-2.57309	-2.76497	-2.91866	-2.35999	-2.38762	3634	chr8:130851839-131028943:-	chr8	-	130851839	131028943		ASHG19AP1B10784155411	protein_coding	TAACTCATTCAAGGTTACCCAGTTGATAGAAGGACAAGGACAGAATCACCAGCACTGGCT	NM_001353271
ENST00000520727	protein_coding	ZFAT	9.22943	9.53443	9.00851	9.75448	9.2983	9.01987	8.35391	9.35853	8.22625	9.2682	8.32828	8.09472	-2.03487	-1.58217	-1.57533	-2.49095	-1.21301	-1.63333	-2.28499	-1.37213	-1.91847	-1.43713	-1.70408	-1.65058	-1.15452	-0.47333	-0.736723	-0.869884	-0.43775	-0.641929	-0.890745	-0.700569	-0.739149	-0.596921	-0.575906	-0.801738	4686	chr8:135490035-135708797:-	chr8	-	135490035	135708797	zinc finger and AT-hook domain containing [Source:HGNC Symbol;Acc:HGNC:19899]	ASHG19AP1B11860729811	protein_coding	CCTACTCTGCCCTTGGTGGAGGTTTACGAGGTCTGCTGGAGTTTGCTGGAGGTCCGCTCC	NM_001029939
ENST00000280097	protein_coding	HNMT	10.745	10.9368	9.96651	9.77881	10.3693	9.94237	4.5193	5.17636	8.36354	3.99796	7.3404	8.85032	-0.519313	-0.179798	-0.617326	-2.46661	-0.141967	-0.710831	-6.1196	-5.55429	-1.78118	-6.70737	-2.69196	-0.894979	-0.489877	-0.145434	-0.0849419	-2.39225	0.0854732	0.200032	-0.275138	-0.381585	-0.0684448	-2.09925	-0.0235398	0.071044	3295	chr2:138721880-138773934:+	chr2	+	138721880	138773934	histamine N-methyltransferase [Source:HGNC Symbol;Acc:HGNC:5028]	ASHG19AP1B11238031011	protein_coding	ACAAACTCATCCATTAATGTAGATAAAGCACTGTTTGGATATGAGATGTAGCAAATTCCA	NM_006895
ENST00000624815	protein_coding	RBM7	9.05762	9.80732	8.94222	9.95915	8.98966	8.64117	7.95316	8.24811	8.07651	8.37453	8.28019	8.46904	-2.20669	-1.30928	-1.64162	-2.28628	-1.52166	-2.01203	-2.68575	-2.48255	-2.06822	-2.3308	-1.75217	-1.27625	-1.42643	-0.779796	-0.83921	-1.30837	-0.632314	-0.597732	-1.14539	-1.00116	-0.840551	-1.03751	-0.775015	-0.753249	3587	chr11:114271251-114281332:+	chr11	+	114271251	114281332	RNA binding motif protein 7 [Source:HGNC Symbol;Acc:HGNC:9904]	ASHG19AP1B11867131711	protein_coding	TCGAGCTTTTCCACCAGGAAGTAGTCATGCCCCACAAGATGTCAGTTTGTCATATCCCCA	NM_001286048
ENST00000343533	protein_coding	ATP7A	7.10476	7.32728	6.82745	6.14035	6.44356	6.01159	7.14674	6.74879	7.22425	7.65149	6.1152	5.88434	-4.15955	-3.78932	-3.75639	-6.10507	-4.06776	-4.6416	-3.49216	-3.98187	-2.92048	-3.05384	-3.91716	-3.86096	-2.7876	-2.88238	-2.27872	-2.88952	-2.99049	-3.19911	-2.44093	-3.05894	-2.32092	-2.57845	-3.20402	-3.45266	8289	chrX:77166153-77305886:+	chrX	+	77166153	77305886	ATPase copper transporting alpha [Source:HGNC Symbol;Acc:HGNC:869]	ASHG19AP1B12276315111	protein_coding	TGCTGTCCTTTTTATTGTGTGTACCTGTACAGGGCAAAACATCAGAGGCTCTTGCAAAGT	NM_001282224
ENST00000518197	protein_coding	DOK2	7.0543	7.5877	7.05173	8.25958	6.99178	6.86298	5.92615	8.14451	7.26134	7.54498	6.55628	6.78805	-4.21	-3.5289	-3.53211	-3.98585	-3.51954	-3.79021	-4.71275	-2.58615	-2.88339	-3.16036	-3.47608	-2.95724	-3.43959	-1.98185	-2.17159	-2.51485	-2.49764	-2.31443	-3.06193	-2.16815	-2.21062	-2.21632	-2.70569	-2.55137	607	chr8:21767146-21771174:-	chr8	-	21767146	21771174	docking protein 2 [Source:HGNC Symbol;Acc:HGNC:2991]	ASHG19AP1B11461797411	protein_coding	GCAGCAGACGTTTGGAAAGTCGGCCCCCACAAGGAATTTGCTGTGACCATGAGACCTACA	NM_201349
NM_001345908	protein_coding	WDR53	16.5449	12.1847	15.8918	11.3363	13.2917	15.5075	16.5208	13.7434	16.1591	12.6438	13.7074	15.7191	5.28061	1.06806	5.30793	-0.909119	2.78038	4.85429	5.88187	3.01276	6.01441	1.93842	3.67507	5.97383	6.61234	3.34592	6.70399	2.12611	4.29599	6.52004	6.09415	3.2617	6.28674	2.50178	4.24552	6.3848	1701	chr3:196281050-196295545:-	chr3	-	196281050	196295545		ASHG19AP1B13000388911	protein_coding	CGTCTCCTGAGCGCCCCAGAGTCTCCGGGACCATTATGGCAGTCAAGTGGACGGGTGGGC	NM_001345908
ENST00000323557	protein_coding	FBXO9	9.33213	9.97133	9.28048	10.4904	9.37542	9.31555	10.8524	11.6735	9.78937	10.6559	9.96778	8.87747	-1.93218	-1.14527	-1.30336	-1.75504	-1.1359	-1.33765	0.213496	0.942837	-0.35536	-0.0494213	-0.0645844	-0.867827	0.507442	1.24757	0.247146	0.336386	0.496997	-0.0836952	0.648377	1.02249	0.281083	0.60518	0.402584	-0.221674	3418	chr6:52930257-52964401:+	chr6	+	52930257	52964401	F-box protein 9 [Source:HGNC Symbol;Acc:HGNC:13588]	ASHG19AP1B13765792111	protein_coding	GGAGAGCCCCTCGAGCGCAGCAGGCCGCCCCGCCAGCATGGCAGAAGCTGAGGAAGATTG	NM_033480
NM_014996	protein_coding	PLCH1	4.74504	5.23673	3.48532	5.36186	3.36649	4.45703	4.15119	4.7727	3.27521	3.72519	3.195	3.67379	-6.51927	-5.87987	-7.09852	-6.88356	-7.14482	-6.19617	-6.48771	-5.95796	-6.86952	-6.98015	-6.83736	-6.07151	-5.5034	-4.91839	-5.97948	-5.93105	-5.98291	-5.13249	-5.29284	-5.42498	-5.89154	-5.37218	-5.8465	-5.41079	6184	chr3:155197671-155422053:-	chr3	-	155197671	155422053		ASHG19AP1B13185944311	protein_coding	TACTGGAACTTGGAAAAAAGGAACTGTGTGCAGTACCGCAGGCATTTTCTGGTGGACAAC	NM_014996
ENST00000507071	protein_coding	CPEB2	9.48947	10.0797	9.49789	9.74221	9.19665	9.48505	8.86245	9.53831	9.15404	9.31885	9.19616	9.17606	-1.77483	-1.03687	-1.08595	-2.50322	-1.31466	-1.16814	-1.77645	-1.19235	-0.990681	-1.38648	-0.836203	-0.569232	-0.775643	-0.112516	-0.0375305	-0.839393	-0.0556875	0.16217	-0.530248	-0.347877	-0.0193049	-0.566703	-0.168746	0.0303154	2103	chr4:15005522-15068250:+	chr4	+	15005522	15068250	cytoplasmic polyadenylation element binding protein 2 [Source:HGNC Symbol;Acc:HGNC:21745]	ASHG19AP1B11794017611	protein_coding	GATGTTAAATGGTCGTTCTTCCCTCTTTCCAATAGATGATGGCTTGCTTGATGATGGTCA	NM_182485
ENST00000391993	protein_coding	TRAF3IP1	8.8602	9.36765	8.47092	9.16636	8.42945	8.56026	4.55235	5.17293	5.42054	5.85365	5.2151	5.806	-2.40411	-1.74895	-2.11292	-3.07906	-2.08186	-2.09294	-6.08655	-5.55773	-4.72418	-4.85168	-4.81726	-3.93929	-2.2959	-1.64951	-1.89425	-2.7087	-1.88002	-1.73895	-1.97566	-1.84263	-1.92703	-2.40036	-2.06093	-1.95149	4003	chr2:239229082-239309463:+	chr2	+	239229082	239309463	TRAF3 interacting protein 1 [Source:HGNC Symbol;Acc:HGNC:17861]	ASHG19AP1B13481278911	protein_coding	ACAAAAACATCAAAACGGCGATCCAAAAATTCAGTGGAAGGTGACTCCACCAGTGATGCA	NM_001139490
ENST00000513349	protein_coding	DROSHA	7.37412	7.19271	6.48134	7.75265	7.0191	6.97199	4.51997	5.98889	4.1524	7.14831	6.60688	7.50482	-3.89019	-3.92389	-4.1025	-4.49277	-3.49221	-3.68121	-6.11893	-4.74176	-5.99232	-3.55702	-3.42548	-2.24047	-3.6112	-3.27563	-3.75785	-2.95032	-2.45846	-1.788	-3.22965	-3.46037	-3.82108	-2.63703	-2.66568	-2.00093	4681	chr5:31401241-31532216:-	chr5	-	31401241	31532216	drosha ribonuclease III [Source:HGNC Symbol;Acc:HGNC:17904]	ASHG19AP1B12228105711	protein_coding	AACCGAGAAGAGACAGACGGAGAAAAGAGAGTTACTTTTCCAGGTTGCTTTTCCCGGGGA	NM_001100412
ENST00000476351	protein_coding	ACY1	9.43131	10.3091	9.66704	10.3749	9.57429	9.97286	9.7254	10.3386	9.40863	10.2758	9.47754	9.11987	-1.833	-0.807477	-0.916803	-1.87055	-0.937023	-0.680333	-0.913504	-0.39202	-0.736091	-0.429565	-0.554821	-0.625424	-0.301203	0.415155	0.176381	0.0228352	0.266698	0.347383	-0.0997726	0.171865	0.206485	0.291361	0.16743	0.228333	1409	chr3:52017459-52023213:+	chr3	+	52017459	52023213	aminoacylase 1 [Source:HGNC Symbol;Acc:HGNC:177]	ASHG19AP1B12533043911	protein_coding	CCGCACTGTCCAGCCCAAGCCTGACTATGGCACCAACCCTACACTCTCCTCCATCTTGCT	NM_001198898
ENST00000418800	protein_coding	DDR1	13.044	13.2752	12.5167	13.3634	12.5837	12.4024	11.909	12.6694	11.7974	12.4082	11.8331	11.9052	1.7797	2.15863	1.93283	1.11801	2.07241	1.7492	1.27014	1.93876	1.65269	1.70286	1.8007	2.15987	2.5473	3.05288	2.79955	2.43987	2.94295	2.9691	2.55655	2.92754	2.85396	2.83487	2.877	2.7303	3588	chr6:30850390-30867617:+	chr6	+	30850390	30867617	discoidin domain receptor tyrosine kinase 1 [Source:HGNC Symbol;Acc:HGNC:2730]	ASHG19AP1B10020867311	protein_coding	TCAGGACTCTCTAGCTCCTTCTGCTCTCCCCAGTGGACCCCTCTGTCTGGCACTGCCATG
ENST00000379158	protein_coding	NUDT2	7.6588	8.46802	7.79686	8.19382	7.79308	7.75548	7.62073	8.17768	7.28835	7.81813	7.81236	7.31568	-3.60551	-2.64858	-2.78698	-4.0516	-2.71824	-2.89771	-3.01817	-2.55298	-2.85638	-2.8872	-2.22	-2.42962	-2.28216	-1.59999	-1.82126	-2.35499	-1.44772	-1.64476	-1.96122	-1.7965	-1.85016	-2.06228	-1.61624	-1.85207	1075	chr9:34329504-34343711:+	chr9	+	34329504	34343711	nudix hydrolase 2 [Source:HGNC Symbol;Acc:HGNC:8049]	ASHG19AP1B10795577411	protein_coding	CTTCTGCTTCGGGGAGGGCATGGGATCAGCTACCTGTTTCTGCCTCAACCACGGACCAAT	NM_001161
ENST00000641139	protein_coding	OR8B3	5.08737	5.90935	5.16148	3.88449	4.7742	5.41393	5.98614	6.42467	5.34849	6.14011	5.06533	5.41924	-6.17694	-5.20725	-5.42236	-8.36093	-5.73712	-5.23927	-4.65277	-4.30599	-4.79624	-4.56522	-4.96703	-4.32606	-4.22229	-3.68736	-4.07559	-4.46491	-4.30129	-3.71158	-3.83391	-3.89296	-4.13852	-4.10547	-4.4805	-3.96187	2170	chr11:124265430-124268920:-	chr11	-	124265430	124268920	olfactory receptor family 8 subfamily B member 3 [Source:HGNC Symbol;Acc:HGNC:8472]	ASHG19AP1B10012345211	protein_coding	GTGGGTCCATTGTTTACATTATAAAACTTTCATTCATTGCTATCTAAAACAGCATTGAAA
ENST00000244709	protein_coding	TREM1	6.71042	7.63618	6.90703	7.16954	6.70356	6.81369	6.58323	7.73412	7.06447	7.79758	6.88758	6.43262	-4.55389	-3.48042	-3.67681	-5.07589	-3.80775	-3.83951	-4.05568	-2.99653	-3.08026	-2.90775	-3.14478	-3.31267	-3.28338	-2.21828	-2.34791	-2.61792	-2.43851	-2.55217	-2.90859	-2.39842	-2.38944	-2.31492	-2.64509	-2.79383	1690	chr6:41242942-41254457:-	chr6	-	41242942	41254457	triggering receptor expressed on myeloid cells 1 [Source:HGNC Symbol;Acc:HGNC:17760]	ASHG19AP1B11213098711	protein_coding	TCAGACACTTGGGTTTCATGCTTATGTGTGGTTCTTTCCAACACTCCCAGAAAAGGGTGT	NM_018643
NM_001348928	protein_coding	DPPA4	4.5041	5.4368	3.89199	4.82816	6.15891	4.59286	4.18577	4.78295	3.44236	3.72184	3.64554	4.96481	-6.7602	-5.6798	-6.69185	-7.41726	-4.35241	-6.06034	-6.45314	-5.94771	-6.70236	-6.9835	-6.38682	-4.78049	-5.59852	-4.80754	-5.6971	-6.18414	-4.0373	-4.28291	-5.40007	-5.2805	-5.64477	-5.59551	-4.23138	-4.4994	2750	chr3:109044988-109056419:-	chr3	-	109044988	109056419		ASHG19AP1B12348730811	protein_coding	AACTCAAGTAGGAGTAAACCAAAAAGTGTGATTTTTCTTTTGTATGACTCGTTTGTTCTT	NM_001348928
ENST00000558329	protein_coding	TRIM69	5.98444	6.16477	6.0826	6.39051	5.41872	5.724	6.43136	7.33237	5.40823	6.64303	6.16658	3.70252	-5.27987	-4.95183	-4.50124	-5.85491	-5.0926	-4.9292	-4.20754	-3.39829	-4.7365	-4.0623	-3.86578	-6.04277	-3.64629	-2.97533	-3.61408	-3.69644	-3.35253	-4.38111	-3.26405	-3.14836	-3.66675	-3.37506	-3.56663	-4.59436	1211	chr15:45028728-45060023:+	chr15	+	45028728	45060023	tripartite motif containing 69 [Source:HGNC Symbol;Acc:HGNC:17857]	ASHG19AP1B12522408411	protein_coding	TGAGCCAGCTTCAGGAGCAATGTCTCTTAGCCAAGGATATGTTGGACATCACAACTCTCT
ENST00000373362	protein_coding	GJB3	9.39622	9.97843	9.01982	10.1251	8.80303	8.48826	12.3009	12.3776	9.94848	11.4138	9.61707	7.99927	-1.86808	-1.13817	-1.56402	-2.12032	-1.70829	-2.16494	1.662	1.64696	-0.196249	0.708444	-0.415287	-1.74603	1.78177	1.84241	0.276228	0.89843	0.0784642	-0.940329	1.85281	1.63331	0.30778	1.17863	-0.0308399	-1.11552	1797	chr1:35247879-35251970:+	chr1	+	35247879	35251970	gap junction protein beta 3 [Source:HGNC Symbol;Acc:HGNC:4285]	ASHG19AP1B13514685411	protein_coding	GAACTCCCACCAGGTAGGCACGGCCCCCACCAGGCGCCATGGACTGGAAGACACTCCAGG	NM_001005752
ENST00000334636	protein_coding	CYP2R1	7.04263	7.74906	7.1543	7.99065	6.72522	6.81903	9.75338	10.4108	8.15422	9.23599	7.96899	6.54612	-4.22168	-3.36754	-3.42954	-4.25477	-3.7861	-3.83416	-0.885528	-0.319827	-1.9905	-1.46934	-2.06337	-3.19918	-0.749312	-0.155126	-1.53758	-1.27394	-1.68156	-2.48201	-0.505852	-0.390875	-1.55349	-1.00604	-1.85529	-2.71803	2235	chr11:14898986-14913798:-	chr11	-	14898986	14913798	cytochrome P450 family 2 subfamily R member 1 [Source:HGNC Symbol;Acc:HGNC:20580]	ASHG19AP1B11269245211	protein_coding	CGAGCTTCCCCATGTCTACATGAGAAAGCAGAGCCAGGTGTACGGAGAGATCTTCAGTTT	NM_024514
ENST00000327134	protein_coding	PAK2	9.62457	10.0298	9.08737	9.11039	9.34188	9.24227	7.2343	7.74446	7.34383	7.67079	7.78181	8.21406	-1.63973	-1.08678	-1.49647	-3.13503	-1.16943	-1.41093	-3.40461	-2.9862	-2.8009	-3.03455	-2.25055	-1.53124	-1.26761	-0.744165	-1.00602	-2.08391	-0.611004	-0.46983	-0.996765	-0.964831	-1.0057	-1.80085	-0.754492	-0.625302	6139	chr3:196466728-196559518:+	chr3	+	196466728	196559518	p21 (RAC1) activated kinase 2 [Source:HGNC Symbol;Acc:HGNC:8591]	ASHG19AP1B11490925111	protein_coding	AATTATTACAGCATCCTTTCCTGAAACTGGCCAAACCGTTATCTAGCTTGACACCACTGA	NM_002577
ENST00000409423	protein_coding	NCAPG2	6.32526	7.21247	6.20182	6.77968	6.17993	5.89111	8.83479	9.23163	7.88961	9.04364	7.09114	6.42821	-4.93905	-3.90414	-4.38202	-5.46574	-4.33138	-4.76209	-1.80411	-1.49903	-2.25511	-1.66169	-2.94122	-3.31709	-1.64857	-1.24953	-1.95769	-1.56193	-2.47496	-2.86577	-1.35388	-1.46189	-1.99038	-1.28493	-2.683	-3.11939	3957	chr7:158424006-158497495:-	chr7	-	158424006	158497495	non-SMC condensin II complex subunit G2 [Source:HGNC Symbol;Acc:HGNC:21904]	ASHG19AP1B11689367111	protein_coding	CCTGCTCTTCGGACTGATAACTGGATGGGTTACAAAATAAATGCCATTTGAACAGTGCCA	NM_001281932
ENST00000326470	protein_coding	SSH1	7.77833	8.48915	8.17967	8.59242	8.13359	8.11833	9.20318	9.91019	8.44739	9.67492	8.60843	7.78771	-3.48598	-2.62745	-2.40417	-3.653	-2.37772	-2.53486	-1.43572	-0.820464	-1.69734	-1.03041	-1.42393	-1.95759	-1.1237	-0.457811	-1.00789	-0.813332	-0.823398	-1.21754	-0.861467	-0.683496	-1.00782	-0.541477	-0.969261	-1.40572	2432	chr12:109185702-109221327:-	chr12	-	109185702	109221327	slingshot protein phosphatase 1 [Source:HGNC Symbol;Acc:HGNC:30579]	ASHG19AP1B12434509711	protein_coding	AGCCAACCCACTGCTTCTGCTGTCCAGAGGTTTCCAGCTCAAATTACTTAAGTGAGAGCT	NM_001161331
ENST00000641649	protein_coding	OR2L3	5.36583	6.34115	4.84138	4.96686	5.01488	4.9228	4.39293	6.54143	5.85257	5.73898	5.3731	5.66717	-5.89848	-4.77545	-5.74246	-7.27857	-5.49643	-5.73039	-6.24597	-4.18923	-4.29216	-4.96636	-4.65926	-4.07813	-5.06179	-3.45277	-3.84226	-4.7017	-4.01796	-3.67962	-4.7378	-3.64619	-3.90658	-4.32971	-4.21362	-3.93022	2846	chr1:248210138-248226709:+	chr1	+	248210138	248226709	olfactory receptor family 2 subfamily L member 3 [Source:HGNC Symbol;Acc:HGNC:15009]	ASHG19AP1B11846010511	protein_coding	TCTCTGTGAATTTCACTACTGTGGGTACTTCATGAAAGAGCACACGAATGCCCCATGGAA
ENST00000392973	protein_coding	DBNDD1	4.96166	6.17315	5.65374	5.84515	6.1386	5.85645	4.3326	4.92153	5.01919	4.3729	6.10347	6.03848	-6.30265	-4.94345	-4.9301	-6.40027	-4.37271	-4.79675	-6.3063	-5.80912	-5.12553	-6.33244	-3.92889	-3.70681	-5.30447	-4.31231	-4.02451	-5.36596	-3.1338	-3.15121	-5.04559	-4.6403	-4.08681	-4.90383	-3.34817	-3.40582	2689	chr16:90071281-90076619:-	chr16	-	90071281	90076619	dysbindin domain containing 1 [Source:HGNC Symbol;Acc:HGNC:28455]	ASHG19AP1B11059831711	protein_coding	CTCAAGGTGACACTGTGTCTTTGGATGCAGAGATCGTTAAGGAGGCTGAGGTGCCGCAGG	NM_001288708
ENST00000326665	protein_coding	ERICH3	15.8808	13.6346	15.4809	12.5699	16.6976	17.2535	15.0203	12.8739	15.4592	12.5272	16.8704	17.2413	4.61652	2.51797	4.89706	0.32444	6.18632	6.60025	4.38138	2.14324	5.31447	1.82185	6.83807	7.49601	5.50374	3.34274	6.1208	2.25928	7.54869	8.11656	5.16419	3.25753	5.77216	2.64043	7.58076	7.88783	7159	chr1:75033795-75139422:-	chr1	-	75033795	75139422	glutamate rich 3 [Source:HGNC Symbol;Acc:HGNC:25346]	ASHG19AP1B10807727411	protein_coding	GGTCTCCCTGGGTTGGAGGAAGGTGGAAAGGATTCATTGCCATTAGCCTATGTCCTGGCT	NM_001002912
ENST00000380842	protein_coding	POMP	9.3957	9.60938	8.98443	10.0772	9.27378	9.57468	7.03722	5.14288	10.2347	9.41217	10.5395	11.4174	-1.86861	-1.50722	-1.59941	-2.16826	-1.23753	-1.07852	-3.60168	-5.58778	0.0899807	-1.29316	0.507112	1.67209	-1.4892	-1.42438	0.479611	-0.665349	0.883856	1.87195	-1.20603	-1.62514	0.515011	-0.390556	0.801634	1.69192	1330	chr13:29233241-29253062:+	chr13	+	29233241	29253062	proteasome maturation protein [Source:HGNC Symbol;Acc:HGNC:20330]	ASHG19AP1B12011492411	protein_coding	GCAGAGCTGCGGAAGATGAATGCCAGAGGACTTGGATCTGAGCTAAAGGACAGTATTCCA	NM_015932
ENST00000377940	protein_coding	ZPBP2	7.48016	8.61787	7.89575	8.47748	7.66183	7.66556	10.1687	10.5977	9.27928	9.9185	9.20912	8.07551	-3.78415	-2.49873	-2.68809	-3.76794	-2.84948	-2.98764	-0.470217	-0.132991	-0.865443	-0.786837	-0.82324	-1.66979	-0.331984	0.122834	-0.506257	-0.6148	-0.506523	-1.18319	-0.130111	-0.118024	-0.506403	-0.343358	-0.64556	-1.36872	2177	chr17:38024469-38034149:+	chr17	+	38024469	38034149	zona pellucida binding protein 2 [Source:HGNC Symbol;Acc:HGNC:20678]	ASHG19AP1B10699383911	protein_coding	GCGAACGTGCGTCCTACTCTCCGCGGTGCTCTGGTGCCTCACAGGAGACAAAATATATGT	NM_198844
ENST00000454449	protein_coding	ETV3L	8.42094	9.3586	8.76084	9.79876	8.94255	8.7798	10.5541	10.9604	9.41192	10.5598	8.99629	9.19229	-2.84337	-1.758	-1.823	-2.44666	-1.56877	-1.8734	-0.0848081	0.229756	-0.732805	-0.14554	-1.03607	-0.55301	0.114027	0.554142	-0.177286	0.120983	-0.27797	-0.0671424	0.269452	0.308071	-0.161415	0.394838	-0.406319	-0.207787	1976	chr1:157061836-157069600:-	chr1	-	157061836	157069600	ETS variant 3 like [Source:HGNC Symbol;Acc:HGNC:33834]	ASHG19AP1B10021887111	protein_coding	GGCCTTCTCTGCTCTGTAATACTCCACTGTGACCATGAATAAAATGCCCTTGCAAACTGT	NM_001004341
ENST00000449109	protein_coding	SLC5A11	5.37122	6.4269	5.59765	6.76604	5.35433	6.25541	4.30982	4.9347	5.8335	6.38561	5.4911	5.99036	-5.89309	-4.6897	-4.98619	-5.47938	-5.15698	-4.39778	-6.32908	-5.79595	-4.31123	-4.31972	-4.54126	-3.75493	-5.09468	-4.1393	-3.60959	-3.78604	-3.81652	-3.04084	-4.77677	-4.4298	-3.66207	-3.46675	-4.02019	-3.29001	2069	chr16:24857184-24922949:+	chr16	+	24857184	24922949	solute carrier family 5 member 11 [Source:HGNC Symbol;Acc:HGNC:23091]	ASHG19AP1B10106204811	protein_coding	ATGGGCTACAGTGATTGTCCAGCGGACTCTGGCTGCCAAGAACCTGTCCCATGCCAAAGG	NM_001258414
NM_001324122	protein_coding	CYFIP1	7.60284	8.71361	7.31577	8.30586	7.86284	7.82559	6.07151	7.56591	7.1737	8.04106	7.06712	7.37122	-3.66146	-2.403	-3.26807	-3.93956	-2.64847	-2.82761	-4.56739	-3.16474	-2.97103	-2.66427	-2.96524	-2.37408	-3.04446	-1.73417	-2.11192	-2.16537	-1.79818	-1.58309	-2.68703	-1.92482	-2.14816	-1.87995	-1.97533	-1.7851	7073	chr15:22892614-23006015:+	chr15	+	22892614	23006015		ASHG19AP1B10599081611	protein_coding	ACGTTTCTGAGGCAGTCGTGCACCTACCTACCCCTTTTAACCTTTGGTGCTTTACATGGT	NM_001324122
ENST00000233809	protein_coding	IGFBP2	7.92646	7.98555	7.17977	9.14713	9.4599	8.53527	5.75093	6.65916	6.57822	7.90379	7.62719	7.67182	-3.33785	-3.13105	-3.40407	-3.09829	-1.05141	-2.11793	-4.88798	-4.0715	-3.5665	-2.80154	-2.40517	-2.07348	-2.91402	-2.52596	-2.483	-1.9423	-0.575007	-1.09553	-2.56215	-2.6999	-2.52908	-1.66496	-0.713484	-1.27878	1439	chr2:217498118-217529159:+	chr2	+	217498118	217529159	insulin like growth factor binding protein 2 [Source:HGNC Symbol;Acc:HGNC:5471]	ASHG19AP1B13493657311	protein_coding	CGCCAGCCCGGAGCAGGTTGCAGACAATGGCGATGACCACTCAGAAGGAGGCCTGGTGGA	NM_000597
ENST00000392370	protein_coding	CALCRL	11.5271	10.148	12.3902	8.25835	10.6978	14.8631	11.4453	10.3913	12.5345	9.85065	10.7674	15.0289	0.262799	-0.968604	1.80632	-3.98708	0.186519	4.20993	0.806415	-0.339394	2.38978	-0.85468	0.735041	5.28362	1.56006	0.380036	3.12734	-0.698879	1.48669	5.84443	1.62956	0.13456	3.16506	-0.426108	1.41887	5.57175	5155	chr2:188207856-188313187:-	chr2	-	188207856	188313187	calcitonin receptor like receptor [Source:HGNC Symbol;Acc:HGNC:16709]	ASHG19AP1B11066675211	protein_coding	CTCCCACTATGCCTGATGTGACGCTACTAACCTGACATCACCAAGTGTGGAATTGGAGAA	NM_005795
ENST00000301659	protein_coding	GSDMA	14.1043	14.6151	14.088	15.8464	14.256	13.1725	13.7311	14.1322	14.0914	14.6428	14.2624	13.0498	2.83997	3.49846	3.50413	3.60101	3.7447	2.51933	3.09217	3.40158	3.94666	3.93746	4.23003	3.30449	3.97157	4.45083	4.7423	4.77902	5.00768	3.96468	3.86533	4.5172	4.59951	5.52813	4.95955	3.69071	2164	chr17:38119226-38134019:+	chr17	+	38119226	38134019	gasdermin A [Source:HGNC Symbol;Acc:HGNC:13311]	ASHG19AP1B11823817511	protein_coding	GATAGGACCCAGCCCCGCTCCCAGAGACAATGACCATGTTTGAAAATGTCACCCGGGCCC	NM_178171
NM_002642	protein_coding	PIGC	7.08609	8.16856	7.81473	7.67955	7.62269	8.05455	6.84292	7.69944	7.49264	7.48705	7.28026	7.55455	-4.17822	-2.94805	-2.76911	-4.56587	-2.88863	-2.59864	-3.79598	-3.03121	-2.65209	-3.21828	-2.7521	-2.19074	-2.97448	-1.98903	-1.70941	-2.74014	-1.81875	-1.38032	-2.62072	-2.17549	-1.73252	-2.43275	-1.99599	-1.57512	1537	chr1:172410597-172413230:-	chr1	-	172410597	172413230		ASHG19AP1B10308999511	protein_coding	GGAACTCTCGGGTTCACAGTCTCTCTTTTTCTAGGAACTTGGCTGTGTTGTCCTGCCTCA	NM_002642
ENST00000602142	protein_coding	VAV1	9.36577	11.1346	9.64527	10.2191	9.70727	9.78957	9.18915	10.1849	9.55031	10.0321	9.56305	9.58797	-1.89854	0.0180315	-0.938575	-2.02633	-0.804048	-0.863627	-1.44975	-0.54576	-0.59442	-0.673209	-0.46931	-0.157321	-0.656764	0.763503	0.24374	-0.196627	0.373008	0.532324	-0.425502	0.51855	0.2769	0.0725021	0.277528	0.409984	2620	chr19:6772737-6857118:+	chr19	+	6772737	6857118	vav guanine nucleotide exchange factor 1 [Source:HGNC Symbol;Acc:HGNC:12657]	ASHG19AP1B11684092611	protein_coding	CCTGCGTGAGGTCAACCTGCGCCCCCAGATGTCCCAGTTCCTGTGCCTTAAGAACATTAG	NM_005428
ENST00000396402	protein_coding	CYP19A1	7.20115	7.46645	6.8146	7.40343	7.30721	6.49104	4.51276	5.07597	3.85803	3.92399	4.05979	4.26281	-4.06315	-3.65015	-3.76924	-4.84199	-3.2041	-4.16216	-6.12615	-5.65468	-6.28669	-6.78134	-5.97257	-5.48248	-3.75361	-3.32913	-3.53701	-4.50773	-3.00654	-3.67627	-3.36816	-3.51726	-3.59314	-4.14434	-3.21879	-3.927	4417	chr15:51500254-51630807:-	chr15	-	51500254	51630807	cytochrome P450 family 19 subfamily A member 1 [Source:HGNC Symbol;Acc:HGNC:2594]	ASHG19AP1B12252192711	protein_coding	GGACAGGGTTCAGGGAGTTTCTGGAGGGCTGAACACGTGGAGGCAAACAGGAAGGTGAAG	NM_001347250
ENST00000248484	protein_coding	TNFRSF19	6.38574	8.00078	6.48943	5.92217	7.06801	6.27816	5.87077	6.84467	6.46151	5.29666	5.6569	5.70191	-4.87857	-3.11582	-4.09441	-6.32325	-3.4433	-4.37504	-4.76813	-3.88598	-3.68321	-5.40867	-4.37546	-4.04338	-3.82229	-2.45011	-2.87421	-4.79467	-2.83537	-3.1997	-3.43627	-2.62447	-2.93574	-4.40682	-3.04665	-3.45321	3276	chr13:24144509-24249028:+	chr13	+	24144509	24249028	TNF receptor superfamily member 19 [Source:HGNC Symbol;Acc:HGNC:11915]	ASHG19AP1B11550837311	protein_coding	CACAGAAGTGCTGCCAGGAGAAACTAAGTTGCTGAACGGAACTCTCCAACAATAAATACA	NM_148957
ENST00000529887	protein_coding	PAFAH1B2	8.68288	9.34197	8.70054	9.40599	8.6874	8.67429	4.55576	5.38766	6.27616	6.98229	7.5764	7.92414	-2.58143	-1.77463	-1.8833	-2.83943	-1.82391	-1.97891	-6.08314	-5.34299	-3.86856	-3.72305	-2.45596	-1.82115	-2.45937	-1.65787	-1.55841	-2.21462	-1.1056	-0.897875	-2.13128	-1.85057	-1.5758	-1.92718	-1.27124	-1.07099	1056	chr11:117015014-117047138:+	chr11	+	117015014	117047138	platelet activating factor acetylhydrolase 1b catalytic subunit 2 [Source:HGNC Symbol;Acc:HGNC:8575]	ASHG19AP1B12394455411	protein_coding	ACACAAGGCAGCCACAGGCCAAAATCATTGTATTGATTATTTACTGGCAAGATGAGCAGG	NM_001184747
ENST00000457018	protein_coding	CLEC1A	6.8129	7.87269	7.46505	7.91469	7.96602	8.3029	7.06935	8.28018	7.36696	8.00397	7.73908	8.51404	-4.45141	-3.24391	-3.11879	-4.33073	-2.54529	-2.3503	-3.56955	-2.45048	-2.77777	-2.70136	-2.29328	-1.23126	-2.94412	-1.79332	-1.93822	-2.2973	-1.41379	-0.684893	-2.59232	-1.98298	-1.969	-2.00551	-1.58118	-0.84976	1686	chr12:10223082-10251613:-	chr12	-	10223082	10251613	C-type lectin domain family 1 member A [Source:HGNC Symbol;Acc:HGNC:24355]	ASHG19AP1B10550217811	protein_coding	TCTGCCACAACTCGGCATCCAGAGCCCCGGCGCACAGTTTTTCAGTACTACCAGCTCTCC	NM_001297751
ENST00000452476	protein_coding	LYAR	6.75438	8.35893	7.50184	7.74206	8.16375	9.97311	4.46942	6.71964	7.92164	7.20729	8.22063	10.3827	-4.50993	-2.75767	-3.082	-4.50337	-2.34756	-0.680082	-6.16949	-4.01102	-2.22308	-3.49805	-1.81173	0.637372	-4.11318	-2.25232	-1.58955	-2.91486	-1.05491	1.12408	-3.72564	-2.42962	-1.60793	-2.60157	-1.21765	0.985197	1468	chr4:4269431-4291748:-	chr4	-	4269431	4291748	Ly1 antibody reactive [Source:HGNC Symbol;Acc:HGNC:26021]	ASHG19AP1B14078847111	protein_coding	CCCAGAGGTCCGACCTGGGAGGCTGGGGCTCAGAGAGCAATGTTTGCTGTCTTCCATTGG	NM_001145725
ENST00000352551	protein_coding	UBE2C	6.31315	7.35934	6.62448	7.73247	7.29864	7.67909	5.26436	7.97105	6.55108	7.12501	7.33114	7.53106	-4.95116	-3.75727	-3.95936	-4.51296	-3.21267	-2.97411	-5.37454	-2.75961	-3.59365	-3.58032	-2.70122	-2.21423	-4.14737	-2.17387	-2.76495	-2.97255	-1.9344	-1.54471	-3.75898	-2.35461	-2.82215	-2.66149	-2.11806	-1.74534	665	chr20:44441313-44445596:+	chr20	+	44441313	44445596	ubiquitin conjugating enzyme E2 C [Source:HGNC Symbol;Acc:HGNC:15937]	ASHG19AP1B13202078511	protein_coding	TGACCCTCATGGTATATGAAGACCTGAGGTATAAGCTCTCGCTAGAGTTCCCCAGTGGCT	NM_181800
ENST00000332647	protein_coding	FAM133A	5.89552	6.76289	5.9059	6.7541	6.74427	6.5175	4.36084	5.0274	4.92846	3.91225	4.28645	3.82879	-5.36878	-4.35371	-4.67794	-5.49132	-3.76705	-4.13569	-6.27806	-5.70325	-5.21627	-6.79309	-5.74591	-5.9165	-4.75294	-3.87612	-3.92214	-5.00011	-3.44087	-3.76718	-4.38451	-4.11036	-3.9858	-4.59568	-3.65396	-4.01559	3159	chrX:92929205-92967264:+	chrX	+	92929205	92967264	family with sequence similarity 133 member A [Source:HGNC Symbol;Acc:HGNC:26748]	ASHG19AP1B12516074111	protein_coding	GGCAAGCCTGGTTTATATCCATCTACAAGGTTTGCGAACCCATGTTGCCAACAACTCCCT	NM_001171109
ENST00000367445	protein_coding	TROVE2	11.5856	11.4958	10.6431	10.783	10.797	10.5856	6.96586	6.82737	9.57614	8.21711	9.27843	11.1346	0.32127	0.379233	0.0592387	-1.4624	0.285663	-0.0675663	-3.67305	-3.90328	-0.56859	-2.48822	-0.753925	1.3893	0.409068	0.451524	0.77921	-0.885993	0.85755	1.83745	0.553598	0.207667	0.819953	-0.612201	0.771342	1.65993	1898	chr1:193029187-193060907:+	chr1	+	193029187	193060907	TROVE domain family member 2 [Source:HGNC Symbol;Acc:HGNC:11313]	ASHG19AP1B10859527511	protein_coding	GAGGCATGTTGGATATGTGCGGCTTTGATACTGGAGCTCTGGATCCTTGCAAAATACCCT	NM_001042370
ENST00000394919	protein_coding	ASCC1	6.05421	7.8581	6.9942	6.51232	7.44754	7.40627	6.07764	6.46697	6.71657	6.47962	7.01163	7.11142	-5.2101	-3.2585	-3.58964	-5.7331	-3.06378	-3.24692	-4.56126	-4.26369	-3.42816	-4.22571	-3.02073	-2.63387	-3.84951	-2.67526	-2.50664	-3.79089	-2.04209	-1.90808	-3.46076	-2.8483	-2.55577	-3.47098	-2.23026	-2.1255	2683	chr10:73855790-73975867:-	chr10	-	73855790	73975867	activating signal cointegrator 1 complex subunit 1 [Source:HGNC Symbol;Acc:HGNC:24268]	ASHG19AP1B11682745411	protein_coding	AAAGTTGTTTGCCTTTTACTTTGCTTGGTCTATCATTTTCCTACCAAAGTTTGTCCTCTT	NM_001198798
FTMT26800005164	protein_coding	CATG00000032667.1	7.06816	8.01676	7.96393	8.04653	7.91935	9.65475	9.68022	9.8894	8.91169	9.70118	8.52017	9.90131	-4.19614	-3.09984	-2.61991	-4.19889	-2.59196	-0.998449	-0.958682	-0.841259	-1.23304	-1.00416	-1.51219	0.156019	-0.813292	-0.567473	-0.765869	-0.854614	-0.953331	0.691308	-0.564281	-0.788764	-0.767639	-0.582248	-1.11134	0.570498	3356	chr17:80056851-80060206:+	chr17	+	80056851	80060206	At least 1 of the 10 top ranked transcript is CPAT coding and max ORF size >=300, NOT annotated as nonCoding in GENCODE	ASHG19AP1B10005682411	protein_coding	GTCTGCCCAGTTCAGAAAGGTGGCCCGAGGGTATATGGCAAGGCCCGTCAATTCACCCAG
ENCT00000378770	protein_coding	CATG00000086309.1	7.68582	8.95423	8.02771	9.01488	8.35163	8.37348	8.21279	8.93711	7.78445	8.85656	8.07027	7.95583	-3.57849	-2.16237	-2.55613	-3.23054	-2.15968	-2.27972	-2.42611	-1.79355	-2.36027	-1.84877	-1.96209	-1.78947	-1.89017	-0.966205	-1.45488	-1.38019	-1.05751	-1.01387	-1.58472	-1.18284	-1.46519	-1.10927	-1.22063	-1.18863	12017	chr6:143832422-143847191:+	chr6	+	143832422	143847191	At least 1 of the 10 top ranked transcript is CPAT coding and max ORF size >=300, NOT annotated as nonCoding in GENCODE	ASHG19AP1B12650399511	protein_coding	GGGTCTCGACAAGTATTGCCAGCACTGCACCTGCCACCCTGATAGGTAAGTCAGCTCTGG
ENST00000514798	protein_coding	CFAP97	5.97618	7.57505	5.22856	7.77056	5.88545	6.16938	7.66848	8.59383	6.89533	8.22048	6.58937	6.59189	-5.28813	-3.54155	-5.35528	-4.47486	-4.62586	-4.48381	-2.97042	-2.13683	-3.24939	-2.48485	-3.44299	-3.1534	-2.70668	-1.67457	-2.94803	-2.16092	-2.91645	-2.67039	-2.36789	-1.86628	-3.007	-1.87513	-3.12869	-2.91606	2895	chr4:186090180-186125182:-	chr4	-	186090180	186125182	cilia and flagella associated protein 97 [Source:HGNC Symbol;Acc:HGNC:29276]	ASHG19AP1B10564709311	protein_coding	AGAAAACTTGACTATCTCGCTCTGTCACCCAGGCTGGAGTGCAGTGACGTGATCTTGGCT	NM_001292033
FTMT20400000680	protein_coding	CATG00000025492.1	4.96897	5.45835	4.6455	5.02855	4.50877	4.51675	4.18645	6.63829	4.2179	6.39218	4.8534	3.81782	-6.29534	-5.65826	-5.93834	-7.21687	-6.00254	-6.13645	-6.45245	-4.09236	-5.92683	-4.31315	-5.17896	-5.92747	-5.37176	-3.67254	-4.93257	-4.13221	-4.53276	-5.02818	-5.12833	-3.876	-4.96568	-3.7949	-4.69577	-5.27337	221	chr1:15551026-15551246:+	chr1	+	15551026	15551246	At least 1 of the 10 top ranked transcript is CPAT coding and max ORF size >=300, NOT annotated as nonCoding in GENCODE	ASHG19AP1B10019036111	protein_coding	TTAGCTCCTAGGACAAACCATGCTGCATATTCTGGTGTGGAGTTACAGAAGGACAGCCCT
ENST00000394853	protein_coding	PPP3CA	9.97718	10.5877	9.32568	9.48488	9.58688	8.9604	5.47037	6.69843	5.73956	6.13968	7.02767	7.83477	-1.28713	-0.528916	-1.25816	-2.76054	-0.92443	-1.69279	-5.16853	-4.03223	-4.40516	-4.56565	-3.00469	-1.91052	-1.19241	-0.406991	-1.10385	-2.39747	-0.618201	-0.797555	-0.927262	-0.634126	-1.10478	-2.10413	-0.762328	-0.96361	3604	chr4:101945485-102268484:-	chr4	-	101945485	102268484	protein phosphatase 3 catalytic subunit alpha [Source:HGNC Symbol;Acc:HGNC:9314]	ASHG19AP1B11795776511	protein_coding	GGGAAGCAAACCCTGCAAAGCGCTATCAAAGGATTTTCACCACAACATAAGATCACTAGC	NM_001130691
ENST00000341287	protein_coding	C2orf80	4.18693	6.32899	5.44243	5.1155	5.0673	5.52848	4.04285	4.99832	5.80057	5.63007	5.34632	5.59081	-7.07738	-4.78761	-5.14141	-7.12992	-5.44402	-5.12472	-6.59605	-5.73234	-4.34416	-5.07526	-4.68604	-4.15449	-5.81673	-4.18399	-3.6884	-4.7641	-4.01581	-3.55954	-5.6541	-4.4832	-3.74758	-4.38363	-4.21094	-3.81237	1238	chr2:209030071-209054797:-	chr2	-	209030071	209054797	chromosome 2 open reading frame 80 [Source:HGNC Symbol;Acc:HGNC:34352]	ASHG19AP1B11157888511	protein_coding	AAAAAGCATGTGTTCCTGATGTCTGTGAGCACCAGTCTGAGATGCGCGGATGCTTCAGCA	NM_001099334
ENST00000622102	protein_coding	PLEKHA8	8.34928	8.61988	7.64848	7.97359	7.74523	7.72811	6.01244	5.74472	6.13633	6.01618	5.79784	6.86519	-2.91502	-2.49672	-2.93536	-4.27183	-2.76609	-2.92509	-4.62646	-4.98594	-4.00839	-4.68915	-4.23452	-2.8801	-2.53058	-2.26025	-2.37434	-3.46545	-2.32102	-1.90242	-2.19874	-2.4368	-2.41848	-3.15105	-2.51986	-2.11842	2140	chr7:30067977-30157961:+	chr7	+	30067977	30157961	pleckstrin homology domain containing A8 [Source:HGNC Symbol;Acc:HGNC:30037]	ASHG19AP1B12560228311	protein_coding	TTGCGGCAACACCATGGCTGGGTAGTTCGAGGGGTTTTTGCGGGACACACAAATGTCTGA	NM_001197027
uc011meg.1	protein_coding	RP11-216L13.17	9.7262	10.3759	9.81343	11.0259	10.1172	10.9252	11.1479	11.5504	10.9146	11.6366	11.6194	11.7569	-1.53811	-0.740721	-0.770409	-1.21948	-0.394153	0.272029	0.509032	0.819735	0.769923	0.931296	1.58706	2.0116	0.821655	1.24094	1.19625	1.2243	1.91277	2.38951	0.937979	1.01518	1.26266	1.51871	1.84715	2.18	367	chr9:139685777-139686818:+	chr9	+	139685777	139686818	Homo sapiens transmembrane protein 141 (TMEM141), mRNA.	ASHG19AP1B13789237711	protein_coding	AGGCCCGCTCCCCGAGCCCTGCCAACCATGGTGAACTTGGGTCTGTCCCGGGTGGACGAC
ENST00000346192	protein_coding	IGF2BP2	7.75326	9.04086	8.63447	9.79572	8.77678	9.14876	8.66579	9.09597	8.77691	9.37305	8.77979	7.78209	-3.51104	-2.07574	-1.94937	-2.44971	-1.73453	-1.50443	-1.97312	-1.63469	-1.36781	-1.33229	-1.25257	-1.96321	-1.54618	-0.838429	-0.629484	-0.785412	-0.473518	-0.71566	-1.26018	-1.05959	-0.628729	-0.514469	-0.609702	-0.879031	3291	chr3:185361763-185542812:-	chr3	-	185361763	185542812	insulin like growth factor 2 mRNA binding protein 2 [Source:HGNC Symbol;Acc:HGNC:28867]	ASHG19AP1B11634005911	protein_coding	TGAAAATGATATGCTGGCTGTTAACACCCACTCCGGATACTTCTCCAGCCTGTACCCCCA	NM_001007225
ENST00000529927	protein_coding	NDUFV1	6.89083	7.39088	6.55647	7.49314	6.19233	6.98291	8.20352	8.8104	7.0114	8.06073	6.36329	6.42473	-4.37348	-3.72572	-4.02737	-4.75228	-4.31899	-3.67028	-2.43539	-1.92026	-3.13333	-2.6446	-3.66907	-3.32056	-2.10086	-1.55727	-2.51218	-2.34357	-2.95774	-2.48485	-1.78845	-1.75301	-2.56193	-2.05063	-3.17154	-2.72155	1503	chr11:67374411-67379999:+	chr11	+	67374411	67379999	NADH:ubiquinone oxidoreductase core subunit V1 [Source:HGNC Symbol;Acc:HGNC:7716]	ASHG19AP1B10571674011	protein_coding	GCTTCCCGCGCGGACAGCACCCAAGAAAACCTCATTTGGCTCGCTGAAGGATGAAGACCG	NM_001166102
NM_001353976	protein_coding	STAMBP	7.44622	7.51686	6.9781	8.5427	6.83058	7.44969	7.22486	7.86922	6.90721	7.8363	7.12117	7.82768	-3.81809	-3.59974	-3.60574	-3.70272	-3.68073	-3.20351	-3.41405	-2.86143	-3.23751	-2.86904	-2.91119	-1.91762	-2.60197	-2.18387	-2.40991	-2.22648	-2.24525	-1.4218	-2.26828	-2.36472	-2.4563	-1.93787	-2.44311	-1.618	6944	chr2:74056094-74094295:+	chr2	+	74056094	74094295		ASHG19AP1B13565550511	protein_coding	ACGTGGTGGGGCAGGGCCTCCGAGCGTGGTTGGACTTTGAAGGGGATCGGCCGCCGTGAG	NM_001353976
ENST00000341420	protein_coding	FLRT3	7.92008	7.9415	6.10627	5.47658	7.15719	4.90146	4.50114	5.18164	5.27292	5.14187	6.1135	3.81478	-3.34423	-3.1751	-4.47757	-6.76884	-3.35412	-5.75173	-6.13777	-5.54901	-4.8718	-5.56347	-3.91886	-5.93051	-3.14985	-2.9206	-3.66126	-5.04377	-2.60903	-4.83836	-2.78148	-3.09345	-3.71616	-4.63807	-2.8178	-5.04881	3971	chr20:14304641-14318262:-	chr20	-	14304641	14318262	fibronectin leucine rich transmembrane protein 3 [Source:HGNC Symbol;Acc:HGNC:3762]	ASHG19AP1B11210614211	protein_coding	TTTCACAGCAGGGTTCTGAAGTAACGGAAGCTACCTTGTATAAAGACCTCAACACTGCTG	NM_198391
ENST00000567895	protein_coding	TRAPPC2L	5.52591	6.71401	5.70523	7.10821	5.62521	5.81804	5.86172	6.14713	6.91209	7.55062	7.37603	7.01913	-5.73839	-4.4026	-4.87861	-5.13722	-4.8861	-4.83516	-4.77718	-4.58352	-3.23263	-3.15472	-2.65633	-2.72616	-4.17917	-3.49023	-2.83261	-2.82927	-2.37752	-2.42538	-3.79117	-3.68614	-2.89196	-2.5197	-2.58265	-2.66026	854	chr16:88923494-88927759:+	chr16	+	88923494	88927759	trafficking protein particle complex 2 like [Source:HGNC Symbol;Acc:HGNC:30887]	ASHG19AP1B11366628411	protein_coding	GTGTGCATCGCGGTGATTGCCAAGGAGCACCCCTACGGAGAACGAGCTGAAGTTCCACTA	NM_001318528
ENST00000383693	protein_coding	LNP1	14.0978	14.5593	14.1022	14.4849	13.9871	13.9217	13.6005	13.6538	13.7605	13.7365	13.3687	14.3129	2.83349	3.44271	3.51837	2.23943	3.4758	3.26853	2.96155	2.92317	3.61582	3.03112	3.33636	4.56763	3.89894	4.2062	4.56792	3.68891	4.40776	5.05962	3.79608	4.22778	4.43194	4.19815	4.33986	4.79321	2210	chr3:100120037-100175163:+	chr3	+	100120037	100175163	leukemia NUP98 fusion partner 1 [Source:HGNC Symbol;Acc:HGNC:28014]	ASHG19AP1B12189647911	protein_coding	AACCTCCCTGCCCTGCCCACTTCCTGTGCTTCCCAGAATTCCATCATCTGACTGCCATCC	NM_001085451
ENST00000268124	protein_coding	POLG	13.0483	12.4853	11.8521	11.5439	12.3942	11.4743	9.60856	8.53626	9.72377	7.93722	9.61702	10.6355	1.78396	1.36869	1.26827	-0.70157	1.88284	0.821143	-1.03034	-2.1944	-0.420959	-2.76811	-0.41534	0.890232	1.97574	1.48587	1.65794	-0.392706	2.14986	1.8561	2.03478	1.2598	1.71906	-0.122597	2.09161	1.67666	4500	chr15:89859536-89878078:-	chr15	-	89859536	89878078	DNA polymerase gamma, catalytic subunit [Source:HGNC Symbol;Acc:HGNC:9179]	ASHG19AP1B12850624011	protein_coding	ACGTGATAAACCTGCTCCAAGGCAGTGGAAATAAAAAGAAGGAAAAAAAAGACTCTATCT	NM_002693
ENST00000546246	protein_coding	STAC3	6.31935	9.3369	6.7355	7.52866	6.994	7.00286	9.2171	9.33996	8.44117	9.40806	8.0989	7.40492	-4.94495	-1.7797	-3.84834	-4.71677	-3.51732	-3.65034	-1.42181	-1.3907	-1.70356	-1.29727	-1.93346	-2.34037	-1.30148	-0.572127	-1.40945	-1.16837	-1.51814	-1.85152	-1.02858	-0.793629	-1.41854	-0.902959	-1.68503	-2.06793	1014	chr12:57637437-57644968:-	chr12	-	57637437	57644968	SH3 and cysteine rich domain 3 [Source:HGNC Symbol;Acc:HGNC:28423]	ASHG19AP1B13716883811	protein_coding	CCCTCTACAGCCTGTGGACTGACTTAGGGAATCCCGAACCCACCTGGTTTCCATCGGGCC	NM_001286257
ENST00000528954	protein_coding	LPXN	8.38134	8.65664	8.22034	9.15118	8.17805	8.43792	10.7561	10.9746	9.18986	10.3719	8.89619	8.76142	-2.88296	-2.45996	-2.3635	-3.09424	-2.33326	-2.21527	0.117155	0.243935	-0.954863	-0.333429	-1.13617	-0.983878	0.287067	0.449926	-0.493683	-0.134883	-0.613963	-0.472	0.440163	0.205794	-0.492608	0.135251	-0.758258	-0.62748	1879	chr11:58294344-58345639:-	chr11	-	58294344	58345639	leupaxin [Source:HGNC Symbol;Acc:HGNC:14061]	ASHG19AP1B10058309411	protein_coding	CTCGTCTTCCGATGCCTTATTGGAGGAACTGGAACGCTCCACCCTTCAGGACAGTGATGA	NM_001143995
ENST00000357223	protein_coding	HHIPL1	4.10588	5.73652	4.19979	5.50033	5.20335	5.04888	5.53587	4.93245	5.83541	6.56818	5.24059	5.5098	-7.15843	-5.38008	-6.38405	-6.74509	-5.30796	-5.60432	-5.10303	-5.79821	-4.30932	-4.13715	-4.79177	-4.2355	-4.79202	-4.57405	-4.00203	-3.91802	-4.0269	-3.76331	-4.42925	-4.97919	-4.06454	-3.59423	-4.22115	-4.01197	2241	chr14:100111480-100135614:+	chr14	+	100111480	100135614	HHIP like 1 [Source:HGNC Symbol;Acc:HGNC:19710]	ASHG19AP1B10005507011	protein_coding	AATGGCACGGAGCAGAGACTCAGGAACACTTGATGAATAAATGAGTGATCAGCTTTCTAA	NM_032425
ENST00000254801	protein_coding	JCHAIN	3.8064	5.85452	4.95887	3.89879	4.39038	5.20141	3.94419	4.95913	3.38412	3.67592	3.17135	4.51228	-7.4579	-5.26208	-5.62497	-8.34663	-6.12094	-5.45179	-6.69471	-5.77152	-6.76061	-7.02941	-6.86101	-5.23301	-6.02642	-4.49443	-5.08382	-6.54264	-5.44403	-4.33826	-5.88079	-4.8727	-5.10369	-5.93792	-5.43633	-4.55223	1438	chr4:71521258-71532377:-	chr4	-	71521258	71532377	joining chain of multimeric IgA and IgM [Source:HGNC Symbol;Acc:HGNC:5713]	ASHG19AP1B10419319811	protein_coding	AAACTTCAGACTTCAACCACAGTTGTGATTGTTTTTAGTTTGTTAGCTGCCTGGAGTGTT
NM_001278740	protein_coding	TSPAN6	9.28675	10.2246	9.68517	10.3396	9.77649	10.2321	9.07524	9.72048	10.0818	9.82448	10.0056	10.4614	-1.97756	-0.891968	-0.898666	-1.90583	-0.734824	-0.421065	-1.56367	-1.01018	-0.062953	-0.880848	-0.0267926	0.71607	-0.755819	0.0501352	0.578876	-0.304164	0.662198	1.25675	-0.512293	-0.188064	0.614043	-0.0324465	0.574289	1.10886	4125	chrX:99882105-99891729:-	chrX	-	99882105	99891729		ASHG19AP1B13244714211	protein_coding	CCCGGTGCGGTGGTGCAGGGTCTCGGGCTAGTCATGGCGTCCCCGTCTCGGAGACTGCAG	NM_001278740
ENST00000409150	protein_coding	NEMP2	9.40786	9.50321	9.56694	10.154	9.5158	8.21861	13.373	13.4679	12.1384	13.5535	11.9401	10.8535	-1.85644	-1.6134	-1.0169	-2.09145	-0.995512	-2.43459	2.73413	2.73728	1.99363	2.84812	1.90775	1.10822	2.7928	2.80631	2.16239	2.89438	2.08875	1.22698	2.7867	2.65477	2.22279	3.30823	2.02838	1.08458	6168	chr2:191369068-191399448:-	chr2	-	191369068	191399448	nuclear envelope integral membrane protein 2 [Source:HGNC Symbol;Acc:HGNC:33700]	ASHG19AP1B12526390511	protein_coding	AACGACCACTCAATAAAATGGCTCTGCCCTTCACAGGTGGTTGGAAGTTGGCTTTGTGCC	NM_001142645
ENST00000228740	protein_coding	LTA4H	8.41204	8.94588	8.25613	9.11308	8.26408	8.39328	8.35513	8.36674	8.54047	9.54068	8.39338	8.96719	-2.85227	-2.17072	-2.32771	-3.13234	-2.24723	-2.25992	-2.28377	-2.36392	-1.60425	-1.16465	-1.63898	-0.778104	-1.5402	-1.26409	-0.9211	-0.8362	-0.911282	-0.33658	-1.25426	-1.47548	-0.921865	-0.563699	-1.06611	-0.483663	2139	chr12:96394606-96429439:-	chr12	-	96394606	96429439	leukotriene A4 hydrolase [Source:HGNC Symbol;Acc:HGNC:6710]	ASHG19AP1B10174633011	protein_coding	GCTGTGCTGTGTGATCCCCCAGAGCCATGCCCGAGATAGTGGATACCTGTTCGTTGGCCT	NM_000895
ENST00000395238	protein_coding	IP6K1	8.44697	8.40781	8.00223	8.34125	8.0644	8.03775	5.81283	5.22699	7.06518	6.7657	6.94372	7.90181	-2.81734	-2.70879	-2.58161	-3.90417	-2.44691	-2.61545	-4.82607	-5.50367	-3.07954	-3.93963	-3.08864	-1.84349	-2.49715	-2.51458	-1.8092	-2.92179	-1.73239	-1.17844	-2.16686	-2.68795	-1.83804	-2.60868	-1.90383	-1.36343	4117	chr3:49761728-49823973:-	chr3	-	49761728	49823973	inositol hexakisphosphate kinase 1 [Source:HGNC Symbol;Acc:HGNC:18360]	ASHG19AP1B13373672811	protein_coding	GGGCCGGGCAGGCGTGGTATCTGTCTGTTTTGAGGGGGACAGTGATGGTTACATCAACTT	NM_001006115
ENST00000255858	protein_coding	SEC14L4	7.62639	7.04428	6.55998	8.20491	7.36167	6.33935	8.80383	9.26535	8.51692	9.11497	8.24907	7.27307	-3.63792	-4.07232	-4.02386	-4.04051	-3.14965	-4.31385	-1.83507	-1.4653	-1.62781	-1.59036	-1.78329	-2.47223	-1.4715	-1.24604	-1.37687	-1.34792	-1.31041	-2.1172	-1.18834	-1.4574	-1.38507	-1.07751	-1.47946	-2.34418	2499	chr22:30884900-30901682:-	chr22	-	30884900	30901682	SEC14 like lipid binding 4 [Source:HGNC Symbol;Acc:HGNC:20627]	ASHG19AP1B10533884311	protein_coding	GCTGGCGTCTATGTCCTGCGCTTCGACAACACCTACAGCCGGATGCATGCCAAGAAGCTC	NM_174977
ENST00000432459	protein_coding	RNF32	6.59335	6.50332	5.83051	7.24286	6.18339	5.87175	9.12303	9.59137	8.13548	9.01813	8.00952	7.0327	-4.67095	-4.61328	-4.75333	-5.00256	-4.32792	-4.78145	-1.51588	-1.13929	-2.00925	-1.6872	-2.02284	-2.71259	-1.36238	-1.01496	-1.80854	-1.5491	-1.75698	-2.40418	-1.082	-1.23169	-1.83757	-1.27289	-1.93002	-2.6398	1893	chr7:156433441-156469818:+	chr7	+	156433441	156469818	ring finger protein 32 [Source:HGNC Symbol;Acc:HGNC:17118]	ASHG19AP1B10622688211	protein_coding	GGACTCGGGGTCCTGCAGAAGAATAGAAGGAAGGTGATAGGATGTGATGATAGAATTTGT	NM_001184996
ENST00000357081	protein_coding	AGTPBP1	6.93931	7.87997	6.7407	7.26539	6.7482	6.84486	5.95747	6.50751	6.16821	6.86876	6.30337	6.75382	-4.32499	-3.23663	-3.84314	-4.98003	-3.76311	-3.80834	-4.68144	-4.22315	-3.97651	-3.83657	-3.72899	-2.99147	-3.49224	-2.64716	-2.90828	-3.29786	-2.74595	-2.34285	-3.11028	-2.82167	-2.96998	-2.98109	-2.95541	-2.57917	4393	chr9:88161457-88356801:-	chr9	-	88161457	88356801	ATP/GTP binding protein 1 [Source:HGNC Symbol;Acc:HGNC:17258]	ASHG19AP1B10534019311	protein_coding	AATACTTCGCAAGAATGTCTGGCAGTCAGGACTCTGGATCCTCTTGTCAATACCTCCAGT	NM_001330701
ENST00000548115	protein_coding	TFCP2	9.23201	9.64979	8.75566	9.30378	9.0476	9.03686	6.50365	7.31556	7.38495	7.77413	7.93477	8.78007	-2.03229	-1.46681	-1.82818	-2.94164	-1.46371	-1.61633	-4.13525	-3.4151	-2.75977	-2.9312	-2.09759	-0.965229	-1.73038	-1.13439	-1.22005	-1.93641	-0.746112	-0.254357	-1.43303	-1.3497	-1.22373	-1.65927	-0.889802	-0.397605	1862	chr12:51489005-51566695:-	chr12	-	51489005	51566695	transcription factor CP2 [Source:HGNC Symbol;Acc:HGNC:11748]	ASHG19AP1B11675254411	protein_coding	GTGGAGTTCCTGTGGGACCCTGCAAAGAGGACATCTGTGTTTATTCAGCCCAAAGGTGCA	NM_001173453
ENST00000328939	protein_coding	KCNIP1	7.52213	8.13125	7.50748	8.176	7.86179	8.1602	9.04418	9.4178	8.30284	9.30811	8.10944	8.94528	-3.74218	-2.98535	-3.07636	-4.06943	-2.64952	-2.493	-1.59473	-1.31285	-1.84189	-1.39723	-1.92292	-0.800014	-1.30111	-0.919207	-1.33093	-1.18698	-1.24095	-0.411233	-1.02786	-1.13849	-1.33727	-0.920911	-1.40513	-0.567169	2014	chr5:169931040-170163636:+	chr5	+	169931040	170163636	potassium voltage-gated channel interacting protein 1 [Source:HGNC Symbol;Acc:HGNC:15521]	ASHG19AP1B10466042511	protein_coding	TGGGCACCTTCTCATCTCTGCAAACCAAACAAAGGCGACCCTCGAAAGATAAGATTGAAG	NM_014592
ENST00000379343	protein_coding	SLC30A6	7.95183	8.73142	7.48368	9.26643	7.77528	7.71486	8.57562	9.10734	8.01422	9.30329	8.06236	8.34518	-3.31248	-2.38518	-3.10016	-2.979	-2.73604	-2.93834	-2.06328	-1.62331	-2.13051	-1.40205	-1.97	-1.40011	-1.5567	-0.95453	-1.53536	-0.985001	-1.30276	-0.973246	-1.26863	-1.17134	-1.55131	-0.716144	-1.47121	-1.14579	2354	chr2:32390933-32446593:+	chr2	+	32390933	32446593	solute carrier family 30 member 6 [Source:HGNC Symbol;Acc:HGNC:19305]	ASHG19AP1B12149922211	protein_coding	GGCGTGAGCTACCGTGCCTGAGCAATAGTTTAATGACATGTTTAATAAGTTACTGGGTAA	NM_001193513
ENST00000529064	protein_coding	TSTA3	6.42106	7.26869	6.29686	7.66344	6.50048	6.15818	7.753	8.97618	7.48393	8.52888	7.60822	6.80756	-4.84325	-3.84792	-4.28698	-4.58198	-4.01083	-4.49502	-2.8859	-1.75448	-2.6608	-2.17645	-2.42414	-2.93773	-2.55534	-1.45076	-2.25595	-1.92702	-2.00953	-2.51572	-2.22549	-1.65012	-2.29715	-1.6492	-2.19384	-2.75501	1324	chr8:144694788-144699652:-	chr8	-	144694788	144699652	tissue specific transplantation antigen P35B [Source:HGNC Symbol;Acc:HGNC:12390]	ASHG19AP1B13011728711	protein_coding	GTGAGGTGGCACCGGACTCAGCCGCGCCCTGGGCCCTGGATGCTCCGTGCAACTGACATG
ENST00000355415	protein_coding	MFSD12	10.0043	11.4876	9.59079	10.3584	9.63241	9.49226	9.56799	10.5967	9.66317	9.76019	9.67648	9.16218	-1.26004	0.370969	-0.993055	-1.88698	-0.878902	-1.16094	-1.07091	-0.133909	-0.481559	-0.94514	-0.355876	-0.58311	-0.162381	1.1405	0.285244	-0.340529	0.406184	0.156714	0.027101	0.908251	0.314911	-0.0698775	0.309792	0.0253928	2124	chr19:3544197-3557571:-	chr19	-	3544197	3557571	major facilitator superfamily domain containing 12 [Source:HGNC Symbol;Acc:HGNC:28299]	ASHG19AP1B13265214911	protein_coding	CCGCGCAAGGCCTGGCACCTGGTCGGCACCGTCTGCGTCCTGCTGTCCTTCCCCTTCATC	NM_174983
ENST00000339656	protein_coding	ZNF587	10.4384	10.0094	9.02506	9.21172	9.59762	8.59293	7.28992	7.14581	9.68716	7.86343	9.27481	10.2977	-0.825892	-1.10724	-1.55878	-3.03371	-0.913698	-2.06027	-3.34898	-3.58485	-0.457562	-2.84191	-0.757555	0.552455	-0.594497	-0.869009	0.0944449	-1.93462	0.166485	0.770914	-0.371634	-1.091	0.119587	-1.65711	0.0638343	0.647469	6882	chr19:58361225-58376480:+	chr19	+	58361225	58376480	zinc finger protein 587 [Source:HGNC Symbol;Acc:HGNC:30955]	ASHG19AP1B10018001811	protein_coding	GTCTCTTGTCTTGAATTAATACAACTTTTGTTAATTCTCTTATGAAGTTAATCTTCCTGC	NM_032828
ENST00000402938	protein_coding	GABRR2	7.10758	7.97969	7.51324	9.0611	7.76973	7.84439	11.8778	12.7702	11.3131	12.5122	11.164	10.1851	-4.15673	-3.13692	-3.0706	-3.18433	-2.74158	-2.80881	1.23893	2.0395	1.16834	1.80686	1.13164	0.439834	1.2728	2.07885	1.24279	1.85152	1.22688	0.584156	1.37282	1.88774	1.30484	2.20855	1.15587	0.462089	1682	chr6:89967239-90025018:-	chr6	-	89967239	90025018	gamma-aminobutyric acid type A receptor rho2 subunit [Source:HGNC Symbol;Acc:HGNC:4091]	ASHG19AP1B10973643411	protein_coding	GAGCCTGGACAGCATCTCCGAGGTGGACATGGACTTCACTATGACCCTGTACCTGCGGCA	NM_002043
ENST00000357716	protein_coding	GRM7	4.82828	5.75617	4.87189	5.71448	4.9224	5.66915	4.10846	6.12905	4.1349	5.71312	3.19576	3.79126	-6.43603	-5.36043	-5.71195	-6.53094	-5.58891	-4.98405	-6.53044	-4.60161	-6.00983	-4.99221	-6.8366	-5.95404	-5.48246	-3.93169	-4.85321	-4.56547	-5.08188	-4.38901	-5.26628	-4.17769	-4.88877	-4.1985	-5.15188	-4.60086	4127	chr3:6902802-7783198:+	chr3	+	6902802	7783198	glutamate metabotropic receptor 7 [Source:HGNC Symbol;Acc:HGNC:4599]	ASHG19AP1B13514632111	protein_coding	CCCAACGGTGAGGCAAAGACCGAGCTCTGTGAAAACGTAGACCCAAACAGCCCTGCTGCA	NM_000844
NM_001319100	protein_coding	CEP68	5.53701	5.53771	4.7447	5.78629	5.1422	5.45628	5.64754	6.16799	5.5841	6.73254	4.67381	5.59309	-5.72729	-5.5789	-5.83914	-6.45914	-5.36911	-5.19691	-4.99137	-4.56267	-4.56063	-3.97279	-5.35855	-4.1522	-4.31291	-3.9831	-4.06266	-3.73589	-4.36382	-3.58199	-3.92999	-4.23583	-4.1251	-3.41281	-4.54267	-3.83804	5873	chr2:65283495-65314142:+	chr2	+	65283495	65314142		ASHG19AP1B13689578311	protein_coding	GCATGGGGCTGCTGAGACCGCTCCGGACGTGCGAAGCGTTCGCGGTGCGGAAGCTGAAGT	NM_001319100
ENST00000259711	protein_coding	KIF13A	8.04938	8.36029	7.45298	8.08361	7.92846	7.79317	5.12882	6.19511	6.46589	6.52355	6.56526	7.26975	-3.21493	-2.75631	-3.13086	-4.16182	-2.58286	-2.86003	-5.51009	-4.53555	-3.67884	-4.18179	-3.4671	-2.47554	-2.9474	-2.38745	-2.37899	-3.17177	-1.95827	-1.65501	-2.59553	-2.56073	-2.42328	-2.85943	-2.1434	-1.86233	5941	chr6:17763924-17987800:-	chr6	-	17763924	17987800	kinesin family member 13A [Source:HGNC Symbol;Acc:HGNC:14566]	ASHG19AP1B10770703011	protein_coding	GGTTCTGTGCTGTCAATGAGTATGTCTAACTGTATGTCAACCCCAGAGGCCCTTCACCGC	NM_022113
ENST00000381884	protein_coding	CENPJ	8.08919	9.02347	8.20913	8.83084	8.09411	8.28457	7.69216	8.40852	7.7002	8.17903	7.48166	7.15787	-3.17511	-2.09314	-2.37471	-3.41458	-2.4172	-2.36863	-2.94674	-2.32214	-2.44453	-2.5263	-2.5507	-2.58743	-2.05642	-1.2031	-1.4092	-1.90313	-1.48241	-1.47388	-1.74889	-1.41731	-1.41833	-1.62647	-1.6507	-1.67109	4347	chr13:25457171-25497018:-	chr13	-	25457171	25497018	centromere protein J [Source:HGNC Symbol;Acc:HGNC:17272]	ASHG19AP1B12149936811	protein_coding	TCTTCCAATGCAAGGCAATCCACCTCGAAGATCCAAGTCTGCACCTCCTCGTGATTTAGG	NM_018451
ENST00000319423	protein_coding	OR6B3	6.86739	7.84693	7.21577	7.57383	7.1262	7.38265	8.23448	8.92191	7.54977	8.80582	7.69178	6.84868	-4.39691	-3.26967	-3.36807	-4.67159	-3.38511	-3.27055	-2.40443	-1.80875	-2.59495	-1.89952	-2.34058	-2.89661	-2.08099	-1.36169	-1.93033	-1.70241	-1.77031	-2.0715	-1.76968	-1.56555	-1.96081	-1.42461	-1.94321	-2.29375	996	chr2:240984494-240985489:-	chr2	-	240984494	240985489	olfactory receptor family 6 subfamily B member 3 [Source:HGNC Symbol;Acc:HGNC:15042]	ASHG19AP1B10013125711	protein_coding	GAGGGGAGGCTTTCTAGTCTTCTGGAACTTCATCTCCAAATACACAGCCAGCCTCTCTGA	NM_173351
ENST00000367161	protein_coding	DSTYK	8.4949	9.10549	8.3389	8.8918	8.46224	8.78478	8.15261	8.88918	8.1551	8.41261	8.55665	8.56106	-2.7694	-2.01112	-2.24494	-3.35362	-2.04907	-1.86841	-2.4863	-1.84148	-1.98963	-2.29272	-1.47571	-1.18423	-1.62092	-0.923807	-1.11164	-1.72777	-0.734096	-0.486139	-1.3259	-1.1421	-1.11155	-1.44776	-0.877934	-0.640041	7739	chr1:205111633-205180694:-	chr1	-	205111633	205180694	dual serine/threonine and tyrosine protein kinase [Source:HGNC Symbol;Acc:HGNC:29043]	ASHG19AP1B13052140411	protein_coding	ACTTTTCACAGGGGCTCGCCCAGAACGTCTTCCTGTGTTTGATGAGGAGTGCTGGCAGTT	NM_199462
ENST00000502841	protein_coding	APBB2	6.38807	6.86329	5.65041	7.2634	6.34558	6.92085	4.43571	7.15461	5.8574	7.06305	6.10342	6.28305	-4.87624	-4.25331	-4.93343	-4.98202	-4.16573	-3.73234	-6.20319	-3.57605	-4.28732	-3.64228	-3.92894	-3.46225	-4.39224	-2.8753	-3.57451	-3.16192	-3.04248	-2.59098	-4.00678	-3.05149	-3.63071	-2.84965	-3.25552	-2.83151	1681	chr4:40817350-40859172:-	chr4	-	40817350	40859172	amyloid beta precursor protein binding family B member 2 [Source:HGNC Symbol;Acc:HGNC:582]	ASHG19AP1B12387274811	protein_coding	AGGCAAAGGTGAGGAAGTTGGCGAAGGAACGGCTCTCCTTTGTTTGCAGGGATTTTGCTT
ENST00000334984	protein_coding	RREB1	8.85464	9.07871	8.50933	9.61164	8.77687	8.46609	4.60185	5.78268	5.67853	5.11089	5.78142	4.92784	-2.40967	-2.03789	-2.07451	-2.63379	-1.73445	-2.1871	-6.03705	-4.94798	-4.4662	-5.59444	-4.25094	-4.81745	-2.29741	-1.85769	-1.82287	-2.45944	-1.50207	-1.97111	-1.97691	-2.04584	-1.85207	-2.16383	-1.66973	-2.18774	5789	chr6:7108264-7250245:+	chr6	+	7108264	7250245	ras responsive element binding protein 1 [Source:HGNC Symbol;Acc:HGNC:10449]	ASHG19AP1B10412242011	protein_coding	CCATGATAGCACAGGGGAAAGGCCATACAAATGTCAGACCTGCGAGCGAACCTTCACCTT	NM_001003700
NM_001283044	protein_coding	RALGAPA1	10.4091	10.4474	9.66207	10.0154	9.55064	9.29135	12.1267	11.7772	9.43268	11.3027	9.12382	8.94175	-0.855189	-0.669242	-0.921773	-2.23	-0.960677	-1.36184	1.48776	1.04652	-0.712045	0.597344	-0.908535	-0.803543	1.74731	1.42995	0.186898	0.787506	0.0656296	-0.0558536	1.81637	1.19804	0.216362	1.06728	-0.0443334	-0.196426	8120	chr14:36007558-36278529:-	chr14	-	36007558	36278529		ASHG19AP1B12514240711	protein_coding	ACTCCCCTTTCTGATGAGCTTTCAGATATTGATGATGCTCAAATACTTCCCCGCTCAACT	NM_001283044
ENST00000334490	protein_coding	C9orf47	7.72056	8.47824	7.60589	8.72765	7.39448	7.38186	10.4442	10.8405	9.00632	10.3916	8.93536	8.1113	-3.54375	-2.63836	-2.97795	-3.51778	-3.11684	-3.27134	-0.19473	0.109839	-1.13841	-0.313689	-1.097	-1.634	-0.0596679	0.310013	-0.78293	-0.165066	-0.779015	-1.23188	0.117275	0.0675981	-0.784858	0.107773	-0.924259	-1.41886	4829	chr9:91605843-91611055:+	chr9	+	91605843	91611055	chromosome 9 open reading frame 47 [Source:HGNC Symbol;Acc:HGNC:23669]	ASHG19AP1B13068855011	protein_coding	GCGCCCGGTTTCTGCACCTGGAGCTCGCCCGATGAGGACAAGGTCTGGAGGCCGGCCTGG	NM_001001938
ENST00000504203	protein_coding	CTB-43P18.3	8.61722	8.88852	8.27899	8.18046	8.40328	8.22461	8.05373	8.45401	7.05925	8.20795	6.85352	6.74921	-2.64709	-2.22808	-2.30485	-4.06497	-2.10803	-2.42859	-2.58518	-2.27665	-3.08548	-2.49738	-3.17884	-2.99608	-1.6158	-1.25216	-1.64299	-2.07798	-1.54629	-1.68461	-1.32206	-1.46463	-1.66295	-1.79456	-1.71404	-1.89348	2243	chr5:138609793-138665446:+	chr5	+	138609793	138665446	matrin 3 [Source:NCBI gene;Acc:9782]	ASHG19AP1B11396583211	protein_coding	ACAGCCCTGTGTGACACCAAGATAAGTAACGAGTGGAGTCAACATATCAATGGAGCAAGT	NM_001282278
ENST00000532523	protein_coding	PGAP2	5.26034	5.95652	5.04402	6.05758	4.81432	5.27633	4.44297	5.16285	4.13472	5.84723	4.10547	4.79322	-6.00397	-5.16008	-5.53982	-6.18784	-5.69699	-5.37686	-6.19593	-5.5678	-6.01001	-4.8581	-5.92689	-4.95207	-5.09676	-4.34958	-4.75585	-4.3749	-4.80737	-4.14889	-4.7799	-4.69276	-4.7925	-4.0251	-4.9305	-4.37241	1696	chr11:3819143-3847564:+	chr11	+	3819143	3847564	post-GPI attachment to proteins 2 [Source:HGNC Symbol;Acc:HGNC:17893]	ASHG19AP1B13160631211	protein_coding	ACGCAGCTGAGAGGCAGGTTCCAGTCTGCGGGGGAGATGGAGAAGGTGCCACCATGCTGC	NM_001283039
ENST00000283195	protein_coding	RANBP2	11.5693	11.8135	11.4561	11.2986	10.9204	11.0693	5.59597	6.19855	8.33261	6.89243	7.52237	9.07542	0.305025	0.696941	0.872237	-0.946796	0.409072	0.416092	-5.04293	-4.53211	-1.81212	-3.81291	-2.50999	-0.669872	0.34002	0.734903	1.08084	-0.761366	0.588218	0.972965	0.489268	0.488779	1.13914	-0.491578	0.499212	0.842132	11711	chr2:109335937-109402267:+	chr2	+	109335937	109402267	RAN binding protein 2 [Source:HGNC Symbol;Acc:HGNC:9848]	ASHG19AP1B11693399311	protein_coding	CCAGATTTTGTTTGCCAAGGAGGAGATATCACCAAACATGATGGAACAGGCGGACAGTCC	NM_006267
ENST00000437198	protein_coding	PARN	13.2697	13.1915	13.1771	12.8775	15.809	16.8392	12.3922	12.2433	13.1174	12.1275	15.9207	16.6858	2.00538	2.0749	2.59329	0.632104	5.29769	6.18596	1.75329	1.51263	2.97265	1.42213	5.8883	6.94046	2.88484	2.82098	3.7954	2.08053	6.62301	7.61198	2.86667	2.66789	3.80843	2.45262	6.62869	7.50938	3078	chr16:14529558-14724124:-	chr16	-	14529558	14724124	poly(A)-specific ribonuclease [Source:HGNC Symbol;Acc:HGNC:8609]	ASHG19AP1B10886628311	protein_coding	GGCAGTTGCAGCCCTCGGTTAGTCTCCCAGTGGAAAAATCGGTTGTGCCTCCCTGCTTCC
ENST00000262213	protein_coding	TRAM1	10.4524	10.928	10.2223	11.0589	10.3366	10.717	10.081	10.3341	10.0356	10.2979	10.982	11.1976	-0.811906	-0.188623	-0.361549	-1.18648	-0.174726	0.0637653	-0.557904	-0.396552	-0.10913	-0.407385	0.949654	1.45226	0.320678	0.711155	0.770174	0.255031	1.49434	1.91898	0.472546	0.46602	0.80952	0.532405	1.42857	1.73443	2785	chr8:71485677-71520604:-	chr8	-	71485677	71520604	translocation associated membrane protein 1 [Source:HGNC Symbol;Acc:HGNC:20568]	ASHG19AP1B13384056111	protein_coding	AGCCCCCCAGTGCTGAGCCACGAATTCGTCCTGCAGAATCACGCGGACATCGTCTCCTGT	NM_014294
ENST00000356113	protein_coding	LIPC	5.42438	6.22251	5.41739	5.77939	5.49326	5.85606	4.43769	6.29309	4.80485	6.52475	5.15042	4.66771	-5.83993	-4.89409	-5.16645	-6.46603	-5.01805	-4.79714	-6.20122	-4.43756	-5.33987	-4.18058	-4.88194	-5.07758	-5.00929	-3.64784	-4.25056	-3.9114	-3.94839	-3.93056	-4.66995	-3.84857	-4.30988	-3.58768	-4.14817	-4.16899	2161	chr15:58702768-58861072:+	chr15	+	58702768	58861072	lipase C, hepatic type [Source:HGNC Symbol;Acc:HGNC:6619]	ASHG19AP1B10681092011	protein_coding	TGTCCGTTATCCAACTCCAGAAGAAATTACCAAGAAAGCCTGGACCCCGGGTGAAACGGA
ENST00000359117	protein_coding	MLF1	6.4303	7.43439	6.04975	6.36071	5.9177	5.76351	4.34737	5.77425	5.74391	6.22412	5.58393	5.71547	-4.834	-3.68221	-4.53409	-5.88471	-4.59362	-4.88969	-6.29153	-4.95641	-4.40082	-4.48121	-4.44843	-4.02982	-4.38604	-3.18298	-3.46591	-4.01862	-3.5192	-3.39662	-4.0001	-3.36488	-3.52201	-3.68815	-3.7311	-3.6521	2222	chr3:158288973-158324245:+	chr3	+	158288973	158324245	myeloid leukemia factor 1 [Source:HGNC Symbol;Acc:HGNC:7125]	ASHG19AP1B12174778611	protein_coding	CGGGGTCGCGCGGGAATTAAGTGAGTCCATTCTTGCACACCGAGAAAATATGCGACAGAT	NM_001130156
ENST00000513140	protein_coding	APBB2	9.97472	9.72232	9.43417	10.9861	10.5914	10.6855	7.49386	8.15672	7.68912	8.27732	8.709	9.84367	-1.28959	-1.39428	-1.14967	-1.25937	0.0801297	0.032311	-3.14505	-2.57394	-2.45561	-2.42801	-1.32336	0.0983718	-0.937573	-0.866754	-0.659655	-0.728461	0.54272	1.06572	-0.687992	-1.08783	-0.660278	-0.45579	0.450957	0.929539	4166	chr4:40816624-41216475:-	chr4	-	40816624	41216475	amyloid beta precursor protein binding family B member 2 [Source:HGNC Symbol;Acc:HGNC:582]	ASHG19AP1B11019303311	protein_coding	GTCCAGGCAGCTCATATTTCAAATTATAACCTATTTCCTGCACCATTGCTGACGCCTGGT	NM_173075
ENST00000265741	protein_coding	CDK14	5.97135	6.63268	5.80746	6.65526	5.77728	6.40403	5.82893	6.69832	6.4436	6.97611	5.82111	6.30154	-5.29296	-4.48392	-4.77638	-5.59016	-4.73404	-4.24916	-4.80997	-4.03234	-3.70112	-3.72923	-4.21125	-3.44375	-4.03135	-3.24053	-3.14081	-3.37839	-3.44909	-2.79097	-3.64246	-3.42123	-3.19987	-3.06156	-3.66008	-3.03999	4953	chr7:90338712-90839904:+	chr7	+	90338712	90839904	cyclin dependent kinase 14 [Source:HGNC Symbol;Acc:HGNC:8883]	ASHG19AP1B13690251311	protein_coding	GCTGCTGCAGAGCCCGGTTACTCTGCCTTCGTGGGAACTCCACAGATATGTGTCACAAAG	NM_012395
ENST00000283243	protein_coding	PLA2R1	8.10725	8.30605	7.72732	8.20054	7.59804	7.87902	6.00551	7.05533	7.55957	7.45092	7.10758	7.24222	-3.15705	-2.81056	-2.85652	-4.04488	-2.91328	-2.77418	-4.63339	-3.67532	-2.58516	-3.25441	-2.92478	-2.50307	-2.71408	-2.17909	-1.71447	-2.59617	-1.91902	-1.63227	-2.37475	-2.36052	-1.7369	-2.29364	-2.10111	-1.83666	14371	chr2:160788517-160919121:-	chr2	-	160788517	160919121	phospholipase A2 receptor 1 [Source:HGNC Symbol;Acc:HGNC:9042]	ASHG19AP1B12381327111	protein_coding	AACTATTTTCTGGGAACGATCTCCTTTTATATTAGTCTAGTTAGTGTAGATGGTAAATAA	NM_007366
ENST00000336735	protein_coding	SEL1L	9.51045	9.58869	9.12115	9.09281	9.34627	9.53086	5.05484	5.25581	5.85701	5.95847	6.36332	7.5449	-1.75386	-1.52791	-1.46269	-3.15262	-1.16504	-1.12233	-5.58406	-5.47485	-4.28772	-4.74686	-3.66904	-2.20039	-1.65584	-1.43727	-1.27225	-2.7399	-0.930802	-0.562922	-1.36145	-1.63734	-1.2734	-2.43213	-1.08708	-0.718086	7925	chr14:81937893-82000205:-	chr14	-	81937893	82000205	SEL1L ERAD E3 ligase adaptor subunit [Source:HGNC Symbol;Acc:HGNC:10717]	ASHG19AP1B12541918811	protein_coding	ACGGGAAACAAACATTCGAGATATGTTCACCCAACTTGATATGGACCAGCTTTTGGGACC	NM_005065
ENST00000296955	protein_coding	DCBLD1	7.2667	7.13694	6.39845	8.20829	7.15911	7.41011	4.42167	5.18431	4.33192	5.76315	5.2645	6.26081	-3.99761	-3.97966	-4.18539	-4.03714	-3.35221	-3.24309	-6.21723	-5.54635	-5.81281	-4.94218	-4.76786	-3.48448	-3.71701	-3.56003	-3.78085	-3.41982	-2.89294	-2.35874	-3.33087	-3.75551	-3.8431	-3.10416	-3.105	-2.59308	1979	chr6:117803820-117891021:+	chr6	+	117803820	117891021	discoidin, CUB and LCCL domain containing 1 [Source:HGNC Symbol;Acc:HGNC:21479]	ASHG19AP1B11247546911	protein_coding	AGATGACACAAAAGTTAGATCTCATCACAAGTGATATGGCAGGTTAACTCCGTTGACTGC	NM_173674
ENST00000243103	protein_coding	HOXC12	8.79668	8.73878	9.50181	10.1622	8.77	9.24899	7.50818	8.2436	8.81706	8.53488	8.51703	9.29643	-2.46763	-2.37782	-1.08203	-2.08319	-1.74131	-1.40421	-3.13072	-2.48706	-1.32766	-2.17045	-1.51533	-0.44887	-1.76141	-1.4314	-0.199625	-1.12616	-0.623898	0.151134	-1.46061	-1.63255	-0.184646	-0.859383	-0.767284	0.0192304	3335	chr12:54348618-54352740:+	chr12	+	54348618	54352740	homeobox C12 [Source:HGNC Symbol;Acc:HGNC:5124]	ASHG19AP1B10018442111	protein_coding	CACGTTTTCCCTTTATATAGTCCTTGTACAGAGTTGCTTCATCATATTAATATTGATAAT	NM_173860
ENST00000614357	protein_coding	PDK2	7.82906	8.7847	8.11568	8.64237	7.96946	8.04738	6.19319	7.19195	6.61573	7.70713	7.25057	6.80261	-3.43524	-2.3319	-2.46816	-3.60305	-2.54185	-2.60582	-4.44571	-3.53871	-3.529	-2.9982	-2.78179	-2.94269	-2.85376	-1.81264	-1.90319	-2.26916	-1.65684	-1.76444	-2.50604	-2.00093	-1.93559	-1.97863	-1.82906	-1.97755	2493	chr17:48173059-48188732:+	chr17	+	48173059	48188732	pyruvate dehydrogenase kinase 2 [Source:HGNC Symbol;Acc:HGNC:8810]	ASHG19AP1B12197160611	protein_coding	AGGGTCTTGAAGAGATCCAGCAATGCCTGTGAGAAAACCTCCTTCACCTTCCTCAGGCAG	NM_001199899
ENST00000641540	protein_coding	OR6P1	7.97217	8.95013	8.21337	9.02733	8.16932	8.46945	8.70693	8.97648	8.292	9.20008	8.71227	7.70427	-3.29214	-2.16648	-2.37047	-3.2181	-2.342	-2.18374	-1.93198	-1.75418	-1.85273	-1.50525	-1.32009	-2.04102	-1.45737	-0.945649	-1.0885	-1.12114	-0.742394	-1.11062	-1.17659	-1.16237	-1.08913	-0.854068	-0.88597	-1.29432	3255	chr1:158530396-158540370:-	chr1	-	158530396	158540370	olfactory receptor family 6 subfamily P member 1 [Source:HGNC Symbol;Acc:HGNC:15036]	ASHG19AP1B11839557611	protein_coding	TTCCAACAACTTTCCCACATCCCTCAGGACTGACCCTGGCACTCAAGTGGACAGAGAGCC
ENST00000614484	protein_coding	SRRT	9.63699	10.7163	9.83457	10.7309	9.76757	9.96007	9.87245	10.3543	9.84642	10.4476	9.7883	9.39872	-1.62732	-0.400328	-0.749269	-1.51455	-0.74374	-0.693124	-0.766453	-0.37638	-0.298304	-0.257703	-0.244063	-0.346579	-0.133606	0.611696	0.493763	0.246621	0.527624	0.490529	0.0523814	0.366358	0.530161	0.522991	0.436191	0.368392	2963	chr7:100472748-100486285:+	chr7	+	100472748	100486285	serrate, RNA effector molecule [Source:HGNC Symbol;Acc:HGNC:24101]	ASHG19AP1B13078101411	protein_coding	GGCTGCGCGCGCTACTGCCCATCCCCGGTTGTCCCACTTTTGTTCGCCTCTCTTCGGCCC	NM_001128852
ENST00000518219	protein_coding	C5orf45	9.73279	10.0037	8.48928	11.0617	8.67589	8.34526	10.0474	9.90687	9.07228	11.4627	8.82262	8.81114	-1.53152	-1.11287	-2.09456	-1.18371	-1.83542	-2.30794	-0.591458	-0.82379	-1.07244	0.757347	-1.20974	-0.934157	0.013763	0.0388968	-0.494813	1.09126	-0.488925	-0.463356	0.180742	-0.197829	-0.494446	1.37995	-0.625757	-0.61853	4145	chr5:179264276-179285808:-	chr5	-	179264276	179285808	MRN complex interacting protein [Source:HGNC Symbol;Acc:HGNC:30817]	ASHG19AP1B10015831311	protein_coding	TGCCACCACGCCAGGTTAATTTTTGTATTTTTAGTAGTGATAGGGTTTCGCCATGTTGGC
ENST00000345136	protein_coding	PLEC	10.0259	10.2092	9.5811	10.0681	9.60299	8.39409	7.61718	6.41463	8.1804	8.66992	9.1231	8.94607	-1.23838	-0.907412	-1.00274	-2.17729	-0.90832	-2.25911	-3.02173	-4.31603	-1.96432	-2.03541	-0.909256	-0.799224	-0.870438	-0.777578	-0.40486	-1.10461	0.0912121	-0.351885	-0.623106	-0.999269	-0.399727	-0.837757	-0.0177115	-0.501735	14803	chr8:144989315-145013758:-	chr8	-	144989315	145013758	plectin [Source:HGNC Symbol;Acc:HGNC:9069]	ASHG19AP1B11833003111	protein_coding	TCAGGGCCTCTGAGGGCAAGAAAGATGAGCGGGATCGTGTGCAGAAGAAAACCTTCACCA	NM_201384
ENST00000202625	protein_coding	TGM6	6.19534	7.19664	6.2827	7.07599	6.41698	6.5119	8.1665	9.00771	7.61303	8.77417	7.47313	7.29093	-5.06897	-3.91997	-4.30114	-5.16944	-4.09434	-4.1413	-2.4724	-1.72295	-2.53169	-1.93116	-2.55923	-2.45436	-2.25166	-1.43833	-2.16061	-1.78585	-2.13157	-2.06415	-1.93125	-1.63852	-2.19874	-1.50743	-2.32223	-2.28599	2292	chr20:2361554-2413399:+	chr20	+	2361554	2413399	transglutaminase 6 [Source:HGNC Symbol;Acc:HGNC:16255]	ASHG19AP1B10020651711	protein_coding	ACAGTAGTCAACCCCCTCATAGAGAGAGTGAAGGACTGTGCGCTGATGGTGGAGGGCAGC	NM_198994
ENST00000379163	protein_coding	ELP4	6.85243	7.34138	6.34134	6.55658	6.26217	6.3945	4.39683	5.18197	5.62088	3.74508	5.72531	6.02557	-4.41187	-3.77522	-4.2425	-5.68884	-4.24914	-4.2587	-6.24208	-5.54869	-4.52385	-6.96025	-4.30705	-3.71972	-4.05435	-3.40505	-3.37632	-5.1888	-3.27781	-2.96419	-3.66484	-3.59601	-3.43146	-4.76054	-3.4943	-3.21568	1700	chr11:31531306-31805329:+	chr11	+	31531306	31805329	elongator acetyltransferase complex subunit 4 [Source:HGNC Symbol;Acc:HGNC:1171]	ASHG19AP1B10284415311	protein_coding	GACTTAGCTTTTAAATTAAAAAGGAAGCTATTCACCATTGAGTGGGTGCAAGACAACTAC	NM_001288725
ENST00000290552	protein_coding	IRX6	5.15133	6.05397	5.32368	5.91975	5.46082	5.45018	4.15613	6.928	5.69119	5.76189	5.6639	4.77395	-6.11298	-5.06263	-5.26016	-6.32568	-5.05049	-5.20302	-6.48277	-3.80266	-4.45354	-4.94344	-4.36845	-4.97134	-5.28606	-3.29926	-3.80119	-4.47499	-3.66954	-4.08253	-5.02218	-3.48375	-3.86573	-4.11322	-3.87656	-4.312	3128	chr16:55357672-55364672:+	chr16	+	55357672	55364672	iroquois homeobox 6 [Source:HGNC Symbol;Acc:HGNC:14675]	ASHG19AP1B10448087211	protein_coding	AGCTCCAGGCGAAAAGGGGTAGGATTCAGCGCCGAGCAGAGAGGGTCAGGGTTTTTGACG	NM_024335
ENST00000397753	protein_coding	ZBTB44	7.9369	7.93028	6.56703	7.05413	6.62428	6.083	4.46395	5.20306	3.34075	4.43216	3.24446	5.33964	-3.32741	-3.18632	-4.01681	-5.19129	-3.88703	-4.5702	-6.17495	-5.5276	-6.80397	-6.27317	-6.7879	-4.40566	-3.13973	-2.92649	-3.82163	-4.63311	-3.70575	-3.48558	-2.77105	-3.10204	-3.88581	-4.26337	-3.91154	-3.73827	3951	chr11:130096579-130184507:-	chr11	-	130096579	130184507	zinc finger and BTB domain containing 44 [Source:HGNC Symbol;Acc:HGNC:25001]	ASHG19AP1B11955819711	protein_coding	TACAGTTAGAAGAAACAGACCCAAAGTTGCCAGAAGGTACCTGAAATGAGTGACATCAGG	NM_001301098
ENST00000366485	protein_coding	OR14A2	6.4985	7.51249	6.85619	7.04787	6.98644	6.6802	8.87078	9.20875	6.88814	8.86849	7.2523	6.57983	-4.76581	-3.60411	-3.72765	-5.19755	-3.52487	-3.97299	-1.76812	-1.52191	-3.25658	-1.83684	-2.78006	-3.16547	-1.59794	-1.21605	-2.47298	-1.70282	-2.10493	-2.51345	-1.30572	-1.42871	-2.52098	-1.42495	-2.29405	-2.75203	945	chr1:247886401-247887345:-	chr1	-	247886401	247887345	olfactory receptor family 14 subfamily A member 2 [Source:HGNC Symbol;Acc:HGNC:15024]	ASHG19AP1B10369374711	protein_coding	AGCCACCTTCAAATTCACCATCTGTTATTGACAGGCTGCTTTCTGTGATCTACACTGTGA
[truncated: 40,577 more rows]
