# Supplementary material for: Dynamic alterations in m6A RNA methylation profiles during involution of infantile hemangiomas
Source: Front Oncol. 2025 Sep 4;15:1652621. doi: 10.3389/fonc.2025.1652621 (PMC12443581; doi:10.3389/fonc.2025.1652621)
Supplement: Supplementary file 5 [file Table4.xlsx]

## Sheet: Quantity
Transcript_ID	transcript_type	GeneSymbol	Involuting IH_1(IP,raw)	Involuting IH_2(IP,raw)	Involuting IH_3(IP,raw)	Proliferative IH_1(IP,raw)	Proliferative IH_2(IP,raw)	Proliferative IH_3(IP,raw)	Involuting IH_1(IP,Normalized)	Involuting IH_2(IP,Normalized)	Involuting IH_3(IP,Normalized)	Proliferative IH_1(IP,Normalized)	Proliferative IH_2(IP,Normalized)	Proliferative IH_3(IP,Normalized)	Involuting IH_1(% m6A)	Involuting IH_2(% m6A)	Involuting IH_3(% m6A)	Proliferative IH_1(% m6A)	Proliferative IH_2(% m6A)	Proliferative IH_3(% m6A)	source	RNAlength	Locus	chrom	strand	txStart	txEnd	description	probeID	type	Sequence	refseqID
GE_BrightCorner			17.3763	17.2582	16.8757	16.6745	16.9448	16.1259	6.11203	6.14164	6.29182	4.42908	6.43348	5.47275	0.664323	0.514437	0.503877	0.252388	0.357583	0.307707									GE_BrightCorner	pos
ENST00000512547	lncRNA	RP11-665C14.2	4.0635	5.79251	5.32732	5.594	5.7076	5.48819	-7.20081	-5.32409	-5.25652	-6.65142	-4.80371	-5.165	0.391434	0.564867	0.468582	0.273054	0.485645	0.625655	Ensembl	493	chr4:182182314-182186182:-	chr4	-	182182314	182186182		ASHGV4003832311	lncRNA	TCCTGCCTGCTGGGCGCTCAGCTAGGAGTCCCAGAATACCAGACACCATTATATTCAAAT
ENST00000450686	lncRNA	RP11-325F22.3	6.00192	6.85656	6.47426	7.21224	6.67066	6.74498	-5.26239	-4.26004	-4.10958	-5.03318	-3.84065	-3.90821	0.0989529	0.122268	0.234275	0.0884648	0.266703	0.398583	Ensembl	538	chr7:104590762-104653491:-	chr7	-	104590762	104653491		ASHGV4004691711	lncRNA	CTCCAGCCAAAGAAAATAATTCAGGTATCAAGTTGGACTAGCTCAGATGACTACAAAATG
ENST00000356208	protein_coding	RBM38	13.0061	13.9901	12.2752	13.1843	12.4976	11.2784	1.74175	2.87345	1.69133	0.938861	1.98624	0.625186	0.812231	0.918226	0.455727	0.616022	0.455243	0.30566	Ensembl	2382	chr20:55966463-55984389:+	chr20	+	55966463	55984389	RNA binding motif protein 38 [Source:HGNC Symbol;Acc:HGNC:15818]	ASHG19AP1B10013705011	protein_coding	GGCTCAGAGAATAAAGGTAGCTAATCTCATCATAATATTTTTATTAGAATGTTCTGATGA	NM_001291780
ENST00000325212	protein_coding	CEP295	7.72963	8.22974	7.33494	7.95767	7.68011	7.7229	-3.53468	-2.88686	-3.2489	-4.28776	-2.8312	-2.93029	0.758996	0.711469	0.510585	0.415661	0.694164	0.565217	Ensembl	8057	chr11:93394805-93463524:+	chr11	+	93394805	93463524	centrosomal protein 295 [Source:HGNC Symbol;Acc:HGNC:29366]	ASHG19AP1B11934459411	protein_coding	TGGCAGAACTTCTATACTAGGTAAACCAGGTATTTATGAAGACAGAGACCCCCTGCGAGT	NM_033395
ENST00000271308	protein_coding	PSMA5	11.2125	11.3107	10.442	11.5709	10.3065	10.5627	-0.051831	0.194131	-0.141825	-0.674558	-0.20486	-0.0904656	0.0556841	0.0622142	0.161883	0.0528633	0.193964	0.208043	Ensembl	3729	chr1:109941653-109968973:-	chr1	-	109941653	109968973	proteasome subunit alpha 5 [Source:HGNC Symbol;Acc:HGNC:9534]	ASHG19AP1B10202409411	protein_coding	CTCCTCCTACCCTCGCCATGTTTCTTACCCGGTCTGAGTACGACAGGGGCGTGAATACTT	NM_002790
ENST00000285381	protein_coding	CA3	7.05052	11.751	5.72226	3.27082	5.04805	4.17178	-4.21379	0.634443	-4.86158	-8.97461	-5.46326	-6.48141	0.79034	0.954201	0.760252	0.0930916	0.728414	0.403515	Ensembl	1753	chr8:86351056-86361269:+	chr8	+	86351056	86361269	carbonic anhydrase 3 [Source:HGNC Symbol;Acc:HGNC:1374]	ASHG19AP1B11702261511	protein_coding	GCGAGTTCCAGATTTTCCTTGATGCATTGGACAAGATTAAGACAAAGGGCAAGGAGGCGC	NM_005181
ENST00000262186	protein_coding	KCNH2	10.4342	11.0625	10.2354	11.1063	10.2645	10.0608	-0.830101	-0.0540534	-0.34841	-1.13909	-0.246825	-0.592367	0.07141	0.105077	0.212693	0.0684647	0.230872	0.257067	Ensembl	4286	chr7:150642049-150675403:-	chr7	-	150642049	150675403	potassium voltage-gated channel subfamily H member 2 [Source:HGNC Symbol;Acc:HGNC:6251]	ASHG19AP1B12314299111	protein_coding	TCCCCACCCTCACCTTGGACTCGCTTTCTCAGGTTTCCCAGTTCATGGCGTGTGAGGAGC	NM_000238
ENST00000263897	protein_coding	USE1	4.98791	4.92578	3.89812	5.99592	4.92597	6.03238	-6.2764	-6.19082	-6.68572	-6.24951	-5.58535	-4.62082	0.295964	0.187352	0.198685	0.226181	0.293053	0.287445	Ensembl	843	chr19:17326168-17330638:+	chr19	+	17326168	17330638	unconventional SNARE in the ER 1 [Source:HGNC Symbol;Acc:HGNC:30882]	ASHG19AP1B13827050111	protein_coding	AACATGGAGCCGGCGGAAGGGGTGGTGTAGGGCCGGGCGATAATGGCGGCGTCGAGGCTG	NM_018467
ENST00000335390	protein_coding	TMEM17	5.88712	6.95076	5.54767	6.95489	6.92006	6.30458	-5.37719	-4.16584	-5.03617	-5.29054	-3.59125	-4.34861	0.648754	0.351538	0.409923	0.270504	0.637337	0.454659	Ensembl	1797	chr2:62727356-62733476:-	chr2	-	62727356	62733476	transmembrane protein 17 [Source:HGNC Symbol;Acc:HGNC:26623]	ASHG19AP1B13615954811	protein_coding	TCCGGTTGTATCTGGGCTACGTGGGTAACCTACAGGAGAAGGTTCCTGAGTTGGCTGGCT	NM_198276
ENST00000435532	protein_coding	NEDD4	6.95757	7.59166	6.43926	7.04556	6.96518	6.87253	-4.30674	-3.52494	-4.14458	-5.19986	-3.54613	-3.78067	0.781053	0.495311	0.573326	0.321135	0.512647	0.292573	Ensembl	5869	chr15:56119120-56285944:-	chr15	-	56119120	56285944	neural precursor cell expressed, developmentally down-regulated 4, E3 ubiquitin protein ligase [Source:HGNC Symbol;Acc:HGNC:7727]	ASHG19AP1B11517581911	protein_coding	GGAAATGGCAACTTGCGCGGTGGAGGTGTTCGGGCTCCTGGAGGACGAGGAAAATTCACG	NM_001329212
ENST00000215909	protein_coding	LGALS1	7.73249	8.91207	7.69365	8.92602	8.41882	9.17475	-3.53181	-2.20453	-2.89019	-3.31941	-2.09249	-1.47845	0.412426	0.610516	0.456724	0.423554	0.425886	0.26352	Ensembl	560	chr22:38071615-38075813:+	chr22	+	38071615	38075813	galectin 1 [Source:HGNC Symbol;Acc:HGNC:6561]	ASHG19AP1B13421518911	protein_coding	TCTCGGGTGGAGTCTTCTGACAGCTGGTGCGCCTGCCCGGGAACATCCTCCTGGACTCAA	NM_002305
ENST00000378569	protein_coding	CCL7	4.66468	5.85945	5.33533	4.53567	5.62308	5.74618	-6.59963	-5.25715	-5.24851	-7.70975	-4.88823	-4.90702	0.133125	0.150152	0.27343	0.0370355	0.337224	0.397484	Ensembl	810	chr17:32597240-32599261:+	chr17	+	32597240	32599261	C-C motif chemokine ligand 7 [Source:HGNC Symbol;Acc:HGNC:10634]	ASHG19AP1B10284414011	protein_coding	GCTTGCTCAGCCAGTTGGGATTAATACTTCAACTACCTGCTGCTACAGATTTATCAATAA	NM_006273
ENST00000580449	protein_coding	RASSF5	8.04701	8.95747	8.24203	7.92689	7.20365	6.8039	-3.2173	-2.15913	-2.34181	-4.31853	-3.30767	-3.84929	0.635096	0.609367	0.631043	0.454095	0.480209	0.370057	Ensembl	1923	chr1:206680879-206761044:+	chr1	+	206680879	206761044	Ras association domain family member 5 [Source:HGNC Symbol;Acc:HGNC:17609]	ASHG19AP1B11965584511	protein_coding	AGAAGTTTGCACTTTTTAAGCGGATACACAAGGACGGACAAGTGGGATGCCTTCTCCATC	NM_182664
ENST00000340030	protein_coding	FASLG	7.28904	8.32324	7.59177	8.42773	7.71263	7.99314	-3.97526	-2.79336	-2.99207	-3.81769	-2.79869	-2.66006	0.0958814	0.154504	0.23312	0.109999	0.294102	0.376024	Ensembl	917	chr1:172628284-172635215:+	chr1	+	172628284	172635215	Fas ligand [Source:HGNC Symbol;Acc:HGNC:11936]	ASHG19AP1B13152383811	protein_coding	GCTCTTCCACCTACAGAAGGAGCTGGCAGAACTCCGAGAGGCCACCCCAGTCCACCCCCT	NM_001302746
ENST00000611208	protein_coding	ARL8B	9.81642	10.6827	9.5666	9.97552	9.36673	9.03559	-1.44788	-0.43387	-1.01724	-2.26991	-1.14458	-1.61761	0.756757	0.788267	0.603822	0.540642	0.645345	0.278249	Ensembl	2981	chr3:5163930-5222597:+	chr3	+	5163930	5222597	ADP ribosylation factor like GTPase 8B [Source:HGNC Symbol;Acc:HGNC:25564]	ASHG19AP1B11677123411	protein_coding	TGACTGGTGCCATTAGACATCTTGATTATTGTGACAACTCTAGACCTGCCTGCTTTATCT	NM_018184
ENST00000501071	lncRNA	RP11-480D4.1	3.85072	7.05642	6.07139	4.7146	6.63823	6.82644	-7.41359	-4.06018	-4.51245	-7.53082	-3.87309	-3.82676	0.367867	0.755194	0.525731	0.401986	0.588527	0.502237	Ensembl	1587	chr5:8333594-8457671:-	chr5	-	8333594	8457671		ASHGV4003991911	lncRNA	TGGGCAACAGAGAAATGGTTTCACTGGAAAAGACACAGTTTTAAATTCCCCTTTCCAAAA
ENST00000381151	protein_coding	SLC5A3	11.5426	10.5663	9.72974	9.27419	9.60707	8.23864	0.278268	-0.550305	-0.854099	-2.97124	-0.904248	-2.41456	0.988084	0.959589	0.594657	0.92204	0.763587	0.211751	Ensembl	11576	chr21:35445870-35478561:+	chr21	+	35445870	35478561	solute carrier family 5 member 3 [Source:HGNC Symbol;Acc:HGNC:11038]	ASHG19AP1B10011331911	protein_coding	CCTGTAACTGAAGTATAGTAATTATTTTATGGAAATGTTAGCAATTCTGTACCAACTTTG	NM_006933
NR_148711	lncRNA	ENOSF1	7.50501	8.35233	7.52624	8.18475	7.16286	7.94454	-3.75929	-2.76428	-3.0576	-4.06067	-3.34845	-2.70866	0.837196	0.777405	0.683975	0.743037	0.456075	0.410542	Refseq	4121	chr18:670320-712664:-	chr18	-	670320	712664		ASHG19AP1A10639653911	lncRNA	CTGGGAAAAGGCACTGAAGTTGATTGGTCCAGAAAAGGGCGTGGTGCACCTGGCGACAGC	NR_148711
NR_015361	lncRNA	BX255923.3	5.80793	8.52681	7.99589	6.84023	8.0226	8.04169	-5.45638	-2.58979	-2.58795	-5.40519	-2.48871	-2.6115	0.177153	0.283375	0.349089	0.161117	0.447347	0.430677	Refseq	3200	chr9:69174196-69181041:-	chr9	-	69174196	69181041		ASHGV4005180011	lncRNA	CTTTATACAATTCTTTACTTAATTCTACCAGCCTTTATTGAGCCTGCTTTCTTTGTCTAG
NM_001330777	protein_coding	GAPVD1	5.59463	7.25499	6.46989	6.32431	6.38513	6.81005	-5.66968	-3.86161	-4.11395	-5.92112	-4.12618	-3.84315	0.109468	0.23371	0.257298	0.0902419	0.276411	0.297245	Refseq	8965	chr9:128024073-128129486:+	chr9	+	128024073	128129486		ASHG19AP1B11708634811	protein_coding	GGACATTGCATCGGGGCTCTTTTCTGTGGAAGAGAAGGTGGTGGGATTGGGGTGAAGGGC	NM_001330777
NM_001190898	protein_coding	PDYN	6.0715	6.61016	6.5204	7.00002	5.8637	5.80958	-5.1928	-4.50644	-4.06344	-5.2454	-4.64762	-4.84362	0.0368372	0.0519992	0.111575	0.037852	0.134179	0.166172	Refseq	2797	chr20:1959402-1974931:-	chr20	-	1959402	1974931		ASHG19AP1B10012520511	protein_coding	ACATCCCTGTCACGAAGAGAAGCCTATTGTGTCAGGCCCAGGGAGTTCGAGTTGAAGGGC	NM_001190898
MI0022700-pri-5	pri-miRNA	pri-5-hsa-mir-6854	5.05038	6.1532	5.73109	5.64971	5.45269	5.75147	-6.21393	-4.9634	-4.85275	-6.59572	-5.05862	-4.90173	0.536878	0.304911	0.65003	0.557056	0.54927	0.669329		100	chr9:100991489-100991589:-	chr9	-	100991489	100991589		ASHG38SM110005948811	smallRNA	GACCTATTAAATCCAGAGCTCCGAAATTAGGGCCCAACCATCCGCATTTTAACAAGCCCT
NM_001346456	protein_coding	CD5	8.58957	8.72692	8.01046	8.42387	8.20666	8.32565	-2.67473	-2.38968	-2.57338	-3.82156	-2.30465	-2.32754	0.671188	0.586701	0.615842	0.417076	0.616318	0.447516	Refseq	3376	chr11:60861435-60895323:+	chr11	+	60861435	60895323		ASHG19AP1B12109717411	protein_coding	GGAACTGGCACTTGGAGTCCGGACAACTGAAACTTGTCGCTTCCTGCCTCGGACGGCTCA	NM_001346456
ENST00000510285	lncRNA	PDZD2	18.1082	18.0433	17.6417	18.4753	17.5641	17.677	6.84388	6.92669	7.05783	6.2299	7.05278	7.02378	0.836767	0.777134	0.649416	0.433797	0.511361	0.514416	Ensembl	633	chr5:32107427-32108567:+	chr5	+	32107427	32108567	PDZ domain containing 2 [Source:HGNC Symbol;Acc:HGNC:18486]	ASHG19AP1A10004780611	lncRNA	TAACAATTAGAAGCTGACAGCCTGGGCAACATGGCAAGACCCCATCTCTACCAAAAATAT
ENST00000300231	protein_coding	MAP1A	9.7875	10.9247	10.0731	9.88577	10.0051	7.94448	-1.47681	-0.191859	-0.510755	-2.35965	-0.506164	-2.70871	0.389614	0.50005	0.501778	0.27214	0.388502	0.379725	Ensembl	10258	chr15:43809823-43823818:+	chr15	+	43809823	43823818	microtubule associated protein 1A [Source:HGNC Symbol;Acc:HGNC:6835]	ASHG19AP1B14016926311	protein_coding	GGCCGGAGCTGCCGCCTCCATGAGAGGCTTCCTCCTACACCCCAGGGCCAGAGGACCCTT	NM_002373
ENST00000527523	protein_coding	SYTL2	8.95032	9.22449	8.73762	9.98044	9.05609	9.22018	-2.31398	-1.89211	-1.84622	-2.26498	-1.45522	-1.43301	0.0217259	0.0197257	0.0418184	0.0181081	0.0537913	0.0940078	Ensembl	3049	chr11:85406129-85522184:-	chr11	-	85406129	85522184	synaptotagmin like 2 [Source:HGNC Symbol;Acc:HGNC:15585]	ASHG19AP1B13500520211	protein_coding	TCCCTGCCCGGCAGCGACTCGGAGACATTTGCCTGAAAAAATTAAGGATGACCAGCAGCT	NM_001289608
NR_148503	lncRNA	AC004540.5	8.48277	9.02317	8.43938	8.51443	8.76389	8.16213	-2.78154	-2.09343	-2.14446	-3.731	-1.74743	-2.49107	0.633627	0.537	0.554527	0.325507	0.627899	0.363732	Refseq	6352	chr7:26438189-26541568:+	chr7	+	26438189	26541568		ASHG19AP1A10000824811	lncRNA	ACATTTGGGCTATTTCCAGTTTGGGGCTGTTTTGAATAAAGGTGCCAAGTTCAAGTCTTA	NR_148503
NR_146953	lncRNA	AC079779.6	4.99029	7.00014	6.65564	6.18003	6.64315	6.89058	-6.27401	-4.11646	-3.9282	-6.06539	-3.86817	-3.76262	0.232846	0.229642	0.432315	0.141732	0.389586	0.379759	Refseq	2100	chr2:316284-337054:+	chr2	+	316284	337054		ASHG19AP1A10471286111	lncRNA	AGGTCCATGAATGCATATGTTCACCCACACACTAATATATACCCTTCAAATACTGGTATG	NR_146953
MICT00000229268	protein_coding	CATG00000058209.1	9.57031	10.6269	9.68988	11.3311	9.86788	10.6473	-1.694	-0.489665	-0.89396	-0.914329	-0.643429	-0.00586213	0.545586	0.567073	0.433495	0.410831	0.400816	0.372787	FANTOM5CAT	2244	chr22:19751198-19754171:-	chr22	-	19751198	19754171	At least 1 of the 10 top ranked transcript is CPAT coding and max ORF size >=300, NOT annotated as nonCoding in GENCODE	ASHG19AP1B10031226511	protein_coding	TGAAAATTACACCCGCTTTTCCAGAGGCGTTGAATCCGCTCAGGTCCTCCCCACAGGCCC
ENST00000336615	protein_coding	PNPLA2	9.51544	10.6878	9.6916	10.5308	9.76725	9.7667	-1.74887	-0.42878	-0.892242	-1.71462	-0.744063	-0.886498	0.351029	0.455878	0.481812	0.301199	0.451233	0.391338	Ensembl	2428	chr11:818902-825573:+	chr11	+	818902	825573	patatin like phospholipase domain containing 2 [Source:HGNC Symbol;Acc:HGNC:30802]	ASHG19AP1B10579379011	protein_coding	GCTGCAGCCCAGCCTCTGCCCACTTTGTGTGTATGTGACCGCCTGCTTACTTGCAGTGAG	NM_020376
ENST00000338523	protein_coding	SNX10	6.9228	7.51905	6.65221	5.12515	6.29421	5.88383	-4.34151	-3.59755	-3.93163	-7.12027	-4.2171	-4.76937	0.456934	0.463498	0.345503	0.0707243	0.300474	0.304229	Ensembl	2546	chr7:26331543-26413945:+	chr7	+	26331543	26413945	sorting nexin 10 [Source:HGNC Symbol;Acc:HGNC:14974]	ASHG19AP1B12549324711	protein_coding	CGTGTCCTGTGCTGAAGATGTTTCCGGAACAACAGAAAGAGGAATTTGTAAGTGTCTGGG	NM_013322
ENST00000382753	protein_coding	TMEM128	8.03608	8.76903	8.00116	8.58273	8.11698	8.10046	-3.22823	-2.34758	-2.58268	-3.66269	-2.39433	-2.55274	0.203922	0.284295	0.322373	0.14754	0.321656	0.261154	Ensembl	1221	chr4:4237280-4249939:-	chr4	-	4237280	4249939	transmembrane protein 128 [Source:HGNC Symbol;Acc:HGNC:28201]	ASHG19AP1B10415638711	protein_coding	TATCACACTCCTTGGATGATTTCCGAAGAGACAGGGTCTTCTATGTTGCCCAGGCTGTCT	NM_001297552
ENST00000537177	protein_coding	CUL2	6.79348	6.91121	6.42238	6.79117	6.64432	6.6942	-4.47083	-4.20539	-4.16146	-5.45425	-3.86699	-3.959	0.560362	0.398944	0.397482	0.388212	0.522577	0.350272	Ensembl	4271	chr10:35297480-35363258:-	chr10	-	35297480	35363258	cullin 2 [Source:HGNC Symbol;Acc:HGNC:2552]	ASHG19AP1B11538146011	protein_coding	TCCTCAGAGCTTGGAATGGTGCCTGGCAAGGAATTTCAACACTACACTTGCACAATGTCT	NM_001198779
ENST00000412578	lncRNA	AC018495.2	6.30269	7.82417	7.03116	8.14094	7.52325	7.59883	-4.96161	-3.29243	-3.55268	-4.10449	-2.98807	-3.05436	0.68717	0.467312	0.659536	0.474871	0.579863	0.496404	Ensembl	2869	chr3:10801169-10805877:-	chr3	-	10801169	10805877		ASHGV4003399911	lncRNA	TCTAAATAAAGATATCTAATAAGGGTGGAACACGTCACAGCTCTCAACCTCCTCTCAGAC
NR_125838	lncRNA	LOC101926915	6.72002	8.22633	7.90442	7.43836	7.78588	8.04422	-4.54429	-2.89027	-2.67942	-4.80707	-2.72543	-2.60898	0.534279	0.5944	0.667748	0.489587	0.624152	0.514337	RefSeq	3811	chr6:46244060-46333242:+	chr6	+	46244060	46333242		ASHGV4004511211	lncRNA	TTTGCAACATCATGCATGCTATGTGCTTTCTCTTTTCCTCTCATCCACCTGGAGGATGCT
ENST00000531661	lncRNA	RP11-522I20.3	10.3885	10.7805	10.6321	10.6625	10.3169	11.3023	-0.875814	-0.336105	0.0482991	-1.58291	-0.194432	0.64912	0.122859	0.204707	0.306006	0.113287	0.320938	0.277749	Ensembl	1017	chr9:86323233-86328293:+	chr9	+	86323233	86328293		ASHGV4005303211	lncRNA	TCCCTTGCCTCTCTGTCTACTCTGCGTTCCCCGCTGGGAGGAGGGTCTGGTGATAAAATA
uc003szi.3	protein_coding	HIBADH	8.67425	8.71492	7.77358	8.17776	8.4847	8.16894	-2.59006	-2.40168	-2.81026	-4.06766	-2.02661	-2.48426	0.840632	0.674076	0.439445	0.365219	0.621625	0.369816	knownGene	2392	chr7:27579500-27689242:-	chr7	-	27579500	27689242	Homo sapiens 3-hydroxyisobutyrate dehydrogenase (HIBADH), mRNA.	ASHG19AP1B12446966711	protein_coding	TGGAGCTGTTGGGACTGGGCAGTGCAATACCATAAACCTTGAATGACACCATGGGACCCA
ENST00000367725	protein_coding	C1orf105	5.06156	6.26306	5.31031	5.62777	4.99211	5.36164	-6.20275	-4.85354	-5.27353	-6.61766	-5.5192	-5.29156	0.173047	0.543718	0.472271	0.43914	0.376445	0.608658	Ensembl	888	chr1:172422033-172437971:+	chr1	+	172422033	172437971	chromosome 1 open reading frame 105 [Source:HGNC Symbol;Acc:HGNC:29591]	ASHG19AP1B12288745411	protein_coding	GCTTCAGCTGATAGCAAGTCTGAGGCCAGGAGGAACCAGTGTGACTCCATGCTGCTCAGA	NM_001300760
ENST00000383703	protein_coding	LRIG1	8.03209	8.79363	7.47104	7.83808	7.32796	7.10825	-3.23222	-2.32297	-3.1128	-4.40734	-3.18336	-3.54495	0.68863	0.769948	0.664762	0.332963	0.541706	0.508923	Ensembl	5283	chr3:66429221-66551435:-	chr3	-	66429221	66551435	leucine rich repeats and immunoglobulin like domains 1 [Source:HGNC Symbol;Acc:HGNC:17360]	ASHG19AP1B11001285111	protein_coding	TGTCTGCTGGGGGAAGGACTCTGTTTGGAAACAAGATCAAGTCTGTGGCTAAGAGAGCAT
ENST00000438850	lncRNA	KB-7G2.9	8.4948	8.24034	8.36191	9.17157	7.43312	7.23603	-2.76951	-2.87626	-2.22193	-3.07385	-3.07819	-3.41717	0.192571	0.159178	0.245204	0.120064	0.390196	0.290546	Ensembl	546	chr22:17097060-17098004:+	chr22	+	17097060	17098004		ASHG19AP1A10002125711	lncRNA	AAGGGGGTGTTTGGGCACTTAGATTTCTTGGATGCAGATTTGTTTGTGTATGAAACAAAT
ENST00000417602	protein_coding	KCTD1	6.55028	6.76288	6.14413	7.16596	6.08647	5.3645	-4.71402	-4.35372	-4.43971	-5.07947	-4.42484	-5.2887	0.730557	0.372854	0.468756	0.411129	0.351275	0.364867	Ensembl	1705	chr18:24034877-24129778:-	chr18	-	24034877	24129778	potassium channel tetramerization domain containing 1 [Source:HGNC Symbol;Acc:HGNC:18249]	ASHG19AP1B12015924111	protein_coding	ACGAATGGCGGTTGGCAAACTTTGAGACAGTCGGCCCAATATGTCAAGACCTCTGATCAC	NM_001258221
MI0018175	pre-miRNA	hsa-mir-5196	4.5224	5.73992	5.37669	5.41314	4.65657	5.55098	-6.7419	-5.37668	-5.20715	-6.83229	-5.85474	-5.10221	0.159568	0.191749	0.489736	0.162309	0.350814	0.350162		115	chr19:35836416-35836530:+	chr19	+	35836416	35836530		ASHG38SM110000531011	smallRNA	CTGTCAGAGGCCAGGGAAGGGGACGAGGGTTGGGGAACAGGTGGTTAGCACTTCATCCTC
NR_146122	lncRNA	FBXL2	5.71275	6.70015	6.13578	6.23366	5.75672	6.51345	-5.55155	-4.41646	-4.44806	-6.01177	-4.75459	-4.13975	0.287122	0.297178	0.337662	0.167153	0.333288	0.441495	Refseq	3092	chr3:33318517-33428757:+	chr3	+	33318517	33428757		ASHG19AP1A10429077111	lncRNA	GCAGTAGCTACTTCAGGTGCTGGGGTTTTCTCAAACAATGATGAAGGCCTTATTAACAAA	NR_146122
ENST00000228306	protein_coding	RPLP0	3.74143	5.36435	4.75417	4.16132	4.64268	5.49618	-7.52288	-5.75225	-5.82967	-8.08411	-5.86864	-5.15702	0.119744	0.196686	0.304914	0.0735825	0.297766	0.49158	Ensembl	1257	chr12:120634510-120639014:-	chr12	-	120634510	120639014	ribosomal protein lateral stalk subunit P0 [Source:HGNC Symbol;Acc:HGNC:10371]	ASHG19AP1B10024136111	protein_coding	GCGCTATCCGCGGTTTCTGATTGGCTACTTTGTTCGCATTATAAAAGGCACGCGCGGGCG	NM_053275
ENST00000432318	protein_coding	CSF2RA	7.63777	7.47008	5.96015	6.25546	6.66287	6.13611	-3.62654	-3.64652	-4.62369	-5.98996	-3.84844	-4.51709	0.587532	0.355537	0.29967	0.263057	0.430022	0.213274	Ensembl	1940	chrX:1387723-1428817:+	chrX	+	1387723	1428817	colony stimulating factor 2 receptor alpha subunit [Source:HGNC Symbol;Acc:HGNC:2435]	ASHG19AP1B10249819911	protein_coding	CGAGAAGCGGCGATGTTTGCGTAGAACCCTGTCAGCTGAGCCATGACCCATGAACCATGG	NM_001161529
MI0001448-pri-3	pri-miRNA	pri-3-hsa-mir-425	6.39459	7.39241	6.62964	7.19103	6.5487	7.25174	-4.86971	-3.72419	-3.9542	-5.05439	-3.96261	-3.40146	0.485577	0.596548	0.440549	0.360448	0.527526	0.511654		100	chr3:49057491-49057591:-	chr3	-	49057491	49057591		ASHG38SM110010131211	smallRNA	GCAGGGCCTCAGCCCTGGCCCAGAAAGGGGCCTTGCCAAGCTTTTCCTGCCCCTGGGTTT
uc001zip.3	protein_coding	GOLGA8B	12.5576	11.4823	11.3853	10.7576	11.2278	10.3173	1.29328	0.36572	0.801461	-1.48784	0.716511	-0.335908	0.994352	0.980045	0.757976	0.745027	0.895098	0.53934	knownGene	5201	chr15:34817484-34826374:-	chr15	-	34817484	34826374	Homo sapiens golgin A8 family, member B (GOLGA8B), transcript variant 2, non-coding RNA.	ASHG19AP1B10938314811	protein_coding	ATTAGACCAAATAATGTGGCTAATAGTGGTATGATTTCTAGCCCGTGGGTTTAAAACTGT
ENST00000337137	protein_coding	TBC1D22A	7.32128	7.33203	6.70089	7.36555	6.78964	6.65336	-3.94303	-3.78457	-3.88295	-4.87987	-3.72168	-3.99984	0.501877	0.291201	0.429581	0.255557	0.501144	0.442892	Ensembl	3787	chr22:47158518-47571336:+	chr22	+	47158518	47571336	TBC1 domain family member 22A [Source:HGNC Symbol;Acc:HGNC:1309]	ASHG19AP1B10154381111	protein_coding	ATAAAATGTAGACAAAATCTAGACCGAGACGTTGCGCTGACCCGGGGTCTCTGTGCCGCG	NM_014346
NM_001320800	protein_coding	TESK2	7.88675	8.44626	7.66802	8.19609	7.74681	7.24311	-3.37756	-2.67034	-2.91582	-4.04934	-2.7645	-3.41008	0.321777	0.310425	0.370637	0.163278	0.370088	0.314812	Refseq	2786	chr1:45809555-45956840:-	chr1	-	45809555	45956840		ASHG19AP1B12658743311	protein_coding	TGGCTGCTCAGTCCTGCCTCAGGTACGACACCGAGCTTCTGGTCAGGTGATGGCTCTTAA	NM_001320800
ENST00000334352	protein_coding	USP16	7.8397	8.97325	8.22371	7.54658	8.47024	8.1895	-3.42461	-2.14335	-2.36013	-4.69884	-2.04108	-2.46369	0.130546	0.296601	0.397318	0.0712823	0.484487	0.411412	Ensembl	3004	chr21:30396972-30426809:+	chr21	+	30396972	30426809	ubiquitin specific peptidase 16 [Source:HGNC Symbol;Acc:HGNC:12614]	ASHG19AP1B11010665811	protein_coding	GTACCTACCTTTGCACCTTGTAATCATCCTTTATGCCTCAGATTGTTATTTTGTGTCAGT	NM_001032410
NM_001321828	protein_coding	FAM129C	6.5638	7.62189	6.89044	7.93762	6.92553	7.20165	-4.70051	-3.49471	-3.6934	-4.3078	-3.58579	-3.45155	0.240151	0.252625	0.359124	0.19463	0.346531	0.450037	Refseq	2233	chr19:17638078-17664648:+	chr19	+	17638078	17664648		ASHG19AP1B13439416411	protein_coding	GCACCTAAGGGAAGCTGCCCCGAGTCCGTGAGCACCGAGGACCCCTGACCCAGCTTCGGG	NM_001321828
ENST00000521485	protein_coding	SNAP91	8.44888	9.48942	8.69177	9.77528	8.75232	10.7502	-2.81542	-1.62718	-1.89207	-2.47015	-1.759	0.096988	0.205209	0.29594	0.33297	0.190068	0.280638	0.283475	Ensembl	4521	chr6:84262599-84419410:-	chr6	-	84262599	84419410	synaptosome associated protein 91 [Source:HGNC Symbol;Acc:HGNC:14986]	ASHG19AP1B10025604311	protein_coding	AGTAGAACCCGAGAAGCCCACTCGCCCGTCTTGGCCAACGCCCCCAACGCCCAGGGCTCC
ENST00000303145	protein_coding	MDM1	7.32695	6.95516	6.28551	5.99664	6.07786	6.28946	-3.93736	-4.16144	-4.29833	-6.24878	-4.43345	-4.36374	0.826616	0.55994	0.653208	0.36917	0.694222	0.456266	Ensembl	2918	chr12:68688348-68726112:-	chr12	-	68688348	68726112	Mdm1 nuclear protein [Source:HGNC Symbol;Acc:HGNC:29917]	ASHG19AP1B10170370411	protein_coding	AGCTGGGGCTTGGACACATGTAAAGGGAAACATGCCAAATCAGGTTAAAGAACTCCGAGA	NM_017440
ENST00000293771	protein_coding	ZNF653	5.63251	6.65107	5.60311	7.51087	5.63695	6.24061	-5.6318	-4.46553	-4.98073	-4.73456	-4.87436	-4.41258	0.265682	0.164078	0.276632	0.189293	0.322833	0.350148	Ensembl	2240	chr19:11594242-11616738:-	chr19	-	11594242	11616738	zinc finger protein 653 [Source:HGNC Symbol;Acc:HGNC:25196]	ASHG19AP1B10104603411	protein_coding	TGGACGCCACCGCAGTAGCAGGCATCGAGACCAAGAAAGAGAAGGAGGACCTGTGCTTGC	NM_138783
NM_001278201	protein_coding	SLC43A3	7.00839	7.49498	6.40865	7.2514	6.47011	6.7719	-4.25592	-3.62162	-4.17519	-4.99402	-4.0412	-3.8813	0.476956	0.41238	0.434227	0.240273	0.394103	0.220645	Refseq	2822	chr11:57174427-57194621:-	chr11	-	57174427	57194621		ASHG19AP1B13737375511	protein_coding	GCGCGGAGCAGGGGACGGTATTCAGAATTCGAGCGCAGGAGCTCCGCTTCTCCACCTGCT	NM_001278201
NM_182830	protein_coding	MDGA2	8.55833	9.75982	9.01688	9.41887	8.8499	9.18224	-2.70598	-1.35678	-1.56696	-2.82655	-1.66141	-1.47096	0.445395	0.50482	0.473784	0.326376	0.465514	0.458156	Refseq	5250	chr14:47308826-47812449:-	chr14	-	47308826	47812449		ASHG19AP1B12251535211	protein_coding	ATTGTGTGCCTCGAGCATCTGGTTATTCAAGCTCCTCCCACGGTTCGTATTGTGCACTCA	NM_182830
ENST00000604516	lncRNA	RP11-46B11.5	7.51408	7.34982	7.08145	7.74057	7.29597	7.34926	-3.75022	-3.76678	-3.50239	-4.50485	-3.21534	-3.30393	0.396345	0.240919	0.508991	0.20589	0.447538	0.308345	Ensembl	2946	chr6:79943435-79946514:+	chr6	+	79943435	79946514		ASHGV4004530311	lncRNA	CAAAACCAAACACTCAGATCATCAACAGCAAACAAAATTGTGAATGTTTTTACTGCACAC
ENST00000397137	protein_coding	BLCAP	11.7109	11.433	10.6587	11.8956	10.3166	9.50394	0.446555	0.316381	0.0748151	-0.349864	-0.194756	-1.14926	0.0773937	0.0744382	0.16437	0.0620328	0.253645	0.302966	Ensembl	2036	chr20:36145819-36156134:-	chr20	-	36145819	36156134	bladder cancer associated protein [Source:HGNC Symbol;Acc:HGNC:1055]	ASHG19AP1B13508214511	protein_coding	GCGCCCCTGTCCGGCTTCAGGATCCCTGCTGCCTTGGTGATCCCGGGCTGACAGCCAGAG	NM_001167821
ENST00000549145	protein_coding	MYBPC1	6.25738	7.80241	6.68552	6.20577	6.64931	6.81455	-5.00692	-3.31419	-3.89832	-6.03965	-3.86201	-3.83865	0.709688	0.695416	0.70583	0.354229	0.617697	0.501329	Ensembl	4031	chr12:101988749-102079796:+	chr12	+	101988749	102079796	myosin binding protein C, slow type [Source:HGNC Symbol;Acc:HGNC:7549]	ASHG19AP1B10248011811	protein_coding	ATTGCAAACAAAATCTCATTTGAAGTCAGCACTTTGGTCATTATTATCTCTGCTCACTGT
ENST00000616325	protein_coding	PCDHA11	5.48541	6.88982	5.88884	4.53518	5.75648	6.05554	-5.7789	-4.22678	-4.695	-7.71024	-4.75483	-4.59766	0.163149	0.28681	0.28194	0.0381277	0.34519	0.327657	Ensembl	3418	chr5:140247768-140251185:+	chr5	+	140247768	140251185	protocadherin alpha 11 [Source:HGNC Symbol;Acc:HGNC:8665]	ASHG19AP1B12969844911	protein_coding	ACTCATCTAGATCAATAGACTTTTCCTTTGTGGATTCTTTTTTAAAACTACCAAGTTTGA	NM_031861
NM_004019	protein_coding	DMD	5.67147	6.09197	4.61037	2.9419	5.13529	4.62436	-5.59284	-5.02463	-5.97347	-9.30352	-5.37603	-6.02884	0.634718	0.262075	0.356982	0.0960692	0.732108	0.252436	Refseq	1571	chrX:31196312-31285024:-	chrX	-	31196312	31285024		ASHG19AP1B10007514711	protein_coding	AGTCACTTGTTTCTACTCAAAAGAAAATATAGTCACAGGAAACTACTTCACAGTAAGTAG	NM_004019
ENST00000361216	protein_coding	ATP1A2	10.2005	11.0697	10.2118	11.0151	10.2282	10.2647	-1.06382	-0.0468926	-0.372084	-1.23031	-0.283121	-0.388499	0.251461	0.375126	0.450842	0.226308	0.450465	0.461731	Ensembl	5421	chr1:160085563-160113381:+	chr1	+	160085563	160113381	ATPase Na+/K+ transporting subunit alpha 2 [Source:HGNC Symbol;Acc:HGNC:800]	ASHG19AP1B10035512311	protein_coding	ACTTCCACCCCCGTTAGCTTCCTGCAGGACTCTATCCCTGGCTTCCCCTTCAGACCTTGC	NM_000702
ENST00000336930	protein_coding	LUZP2	7.0125	7.04474	6.37498	6.51858	6.09411	5.83766	-4.25181	-4.07186	-4.20886	-5.72685	-4.4172	-4.81554	0.317979	0.185187	0.346621	0.122442	0.362456	0.308552	Ensembl	3553	chr11:24518724-25102650:+	chr11	+	24518724	25102650	leucine zipper protein 2 [Source:HGNC Symbol;Acc:HGNC:23206]	ASHG19AP1B10243835711	protein_coding	CCGAGACCTCCAGAATGAGAATAAAAGCTTGAAAAACAAACTCTTGTCAGGAAACAAGCT	NM_001252010
ENST00000432733	lncRNA	AC097468.5	5.80972	6.88462	6.19743	6.14716	5.56555	6.13455	-5.45459	-4.23198	-4.38641	-6.09827	-4.94577	-4.51864	0.470886	0.294178	0.469553	0.19933	0.43562	0.424974	Ensembl	2818	chr2:219841006-219844382:+	chr2	+	219841006	219844382	long intergenic non-protein coding RNA 608 [Source:HGNC Symbol;Acc:HGNC:27179]	ASHG19AP1A10066439811	lncRNA	AAGCTGAGTGTGGATTCCAAGAGTCTCAAGGTTAGAGAAGTCGCCTAGTCCACCTCCCCT
NR_125883	lncRNA	RP11-614F17.2	6.61197	7.33111	6.76513	5.70259	6.4432	6.10565	-4.65234	-3.78549	-3.81871	-6.54283	-4.06811	-4.54754	0.753213	0.444634	0.668006	0.535234	0.699395	0.455742	Refseq	664	chr4:132685993-132696054:+	chr4	+	132685993	132696054		ASHGV4003938911	lncRNA	GAGACAGGGTGACTGGCTAAGTCCACAACCCATTAGAAACCCAGAAATAATCAAATCATG
ENST00000464199	lncRNA	PLCB4	8.15253	8.68421	8.22909	7.88071	8.36205	8.48263	-3.11178	-2.43239	-2.35475	-4.36471	-2.14926	-2.17057	0.478429	0.477703	0.491122	0.23542	0.616268	0.391773	Ensembl	5558	chr20:9351581-9461889:+	chr20	+	9351581	9461889	phospholipase C beta 4 [Source:HGNC Symbol;Acc:HGNC:9059]	ASHG19AP1A10291177711	lncRNA	ACTGGAATGTGTGTTTCTTTCTTTTCTGCCCTAGTATTACTAGAACATTTGCATCGGGAA
ENST00000312960	protein_coding	SIAH2	7.89519	8.57131	7.70892	7.67941	7.62836	7.31776	-3.36911	-2.54529	-2.87492	-4.56602	-2.88295	-3.33543	0.875235	0.827388	0.663093	0.423769	0.67587	0.522353	Ensembl	2517	chr3:150458914-150481164:-	chr3	-	150458914	150481164	siah E3 ubiquitin protein ligase 2 [Source:HGNC Symbol;Acc:HGNC:10858]	ASHG19AP1B10467600711	protein_coding	TCGTCTTTCTAGCTACAGACATTAACTTGCCAGGGGCTGTCGACTGGGTGATGATGCAGT	NM_005067
ENST00000545673	protein_coding	PIAS2	8.24589	7.91744	7.2548	7.90893	7.42526	7.70972	-3.01841	-3.19916	-3.32904	-4.33649	-3.08605	-2.94348	0.556382	0.421833	0.38745	0.215321	0.395565	0.200217	Ensembl	1590	chr18:44398154-44497468:-	chr18	-	44398154	44497468	protein inhibitor of activated STAT 2 [Source:HGNC Symbol;Acc:HGNC:17311]	ASHG19AP1B12550282811	protein_coding	CGCGGGTGGTATAAAATGGCGGATTTCGAAGAGTTGAGGTTCAAAGCAGTATTCAGCGAT	NR_136685
ENST00000288607	protein_coding	PSMG3	12.1838	11.1877	11.2251	12.0628	11.4443	11.0009	0.919465	0.0711323	0.6413	-0.182661	0.932964	0.347738	0.725923	0.652466	0.297738	0.376327	0.275917	0.155935	Ensembl	1391	chr7:1606966-1609629:-	chr7	-	1606966	1609629	proteasome assembly chaperone 3 [Source:HGNC Symbol;Acc:HGNC:22420]	ASHG19AP1B13027181711	protein_coding	CCCCCCGTGTGCAGGATCAATTGTAGGAGGAAATTTCTTTTTTATTAAAAGCGAATGTGT	NM_032302
ENST00000614091	protein_coding	C19orf12	17.0418	16.185	16.1476	16.5787	15.2607	12.9295	5.77748	5.06839	5.56372	4.33326	4.74941	2.27628	0.291506	0.06892	0.235548	0.0950845	0.143545	0.174882	Ensembl	4489	chr19:30189793-30206696:-	chr19	-	30189793	30206696	chromosome 19 open reading frame 12 [Source:HGNC Symbol;Acc:HGNC:25443]	ASHG19AP1B10016556011	protein_coding	ATCTGGCTCCGGCCCACACATTCACCAAATACTGACGCAGCACCCTTGACCTCCAGATGC	NM_001256047
ENST00000367332	protein_coding	TMEM9	6.77476	6.84226	6.11062	7.13263	5.79386	6.12781	-4.48955	-4.27434	-4.47322	-5.11279	-4.71745	-4.52539	0.209755	0.157458	0.291162	0.125687	0.243564	0.304546	Ensembl	1544	chr1:201103901-201123629:-	chr1	-	201103901	201123629	transmembrane protein 9 [Source:HGNC Symbol;Acc:HGNC:18823]	ASHG19AP1B10859520011	protein_coding	CCCCCAGCTGAAGCCAACAAGGTGAGGGAGAGTTCTGAAGATATCCGGTGCAAATGCATC	NM_001288571
ENST00000395011	protein_coding	LRRC20	9.41235	9.03368	8.65171	9.41386	8.0056	8.36907	-1.85196	-2.08292	-1.93213	-2.83156	-2.50571	-2.28412	0.0647562	0.0627583	0.183421	0.0580363	0.173168	0.371046	Ensembl	2903	chr10:72058726-72136535:-	chr10	-	72058726	72136535	leucine rich repeat containing 20 [Source:HGNC Symbol;Acc:HGNC:23421]	ASHG19AP1B12894096811	protein_coding	CTCTCGGCCCTGCAAGAGGAGGCTCAGGCCCTTTTGTGAGAAGCAGACCAGCCTGGGGGC	NM_001278213
ENST00000539777	protein_coding	GPR161	9.14665	9.13899	9.24039	10.1268	8.17852	7.0009	-2.11766	-1.97761	-1.34345	-2.11863	-2.3328	-3.6523	0.0967865	0.0912269	0.180261	0.106362	0.174371	0.18511	Ensembl	7655	chr1:168048781-168105945:-	chr1	-	168048781	168105945	G protein-coupled receptor 161 [Source:HGNC Symbol;Acc:HGNC:23694]	ASHG19AP1B13193720611	protein_coding	TTCTCCGGCGCCGCCCGAAGCCCCTAAACAGTCCGCTGGATGGGAGGGCGTAGGTGCGTG	NM_001349635
ENST00000433034	protein_coding	ARPC4	15.5889	10.8962	12.3037	10.9738	9.89764	8.42855	4.32455	-0.22038	1.71988	-1.27164	-0.613675	-2.22464	0.243731	0.0765099	0.239357	0.0660693	0.18034	0.359504	Ensembl	926	chr3:9834801-9848256:+	chr3	+	9834801	9848256	actin related protein 2/3 complex subunit 4 [Source:HGNC Symbol;Acc:HGNC:707]	ASHG19AP1B14399064211	protein_coding	CTGTTCGGCCTCAGGGCAGTGGACTGCCACTCTCCGCCCCTACCTGAGTGCCGTGCGGGC	NM_001198780
NM_001286706	protein_coding	UFM1	7.93236	7.87418	7.09902	6.58788	7.33156	6.49133	-3.33195	-3.24242	-3.48482	-5.65754	-3.17975	-4.16186	0.718728	0.512736	0.498405	0.307883	0.588508	0.210726	Refseq	3306	chr13:38923908-38937144:+	chr13	+	38923908	38937144		ASHG19AP1B10012664311	protein_coding	GGTCTCATGATGCTTGAGCTTTTGTACCCATTTTACTGTTTACTAAATCATTTATTATAT	NM_001286706
ENST00000307633	protein_coding	HARS	7.94498	8.67066	7.70373	6.8089	7.49181	7.22722	-3.31933	-2.44594	-2.88011	-5.43652	-3.01951	-3.42597	0.879232	0.633019	0.873175	0.597572	0.845464	0.538193	Ensembl	1780	chr5:140053491-140070968:-	chr5	-	140053491	140070968	histidyl-tRNA synthetase [Source:HGNC Symbol;Acc:HGNC:4816]	ASHG19AP1B10229208811	protein_coding	ACCACATAGCAAAGGATTTTGACATTGCTGGGAACTTTGATCCCATGATCCCTGATGCAG	NM_001258042
ENST00000554058	lncRNA	RP11-488C13.5	6.02021	6.62114	5.90588	6.37928	6.24163	6.47834	-5.24409	-4.49546	-4.67796	-5.86614	-4.26968	-4.17486	0.52853	0.30572	0.459653	0.352649	0.560076	0.37841	Ensembl	871	chr14:77248478-77252497:-	chr14	-	77248478	77252497	VASH1 antisense RNA 1 [Source:HGNC Symbol;Acc:HGNC:53215]	ASHG19AP1A10409938011	lncRNA	TGGCCTGTTCAGCTGGTGACTGTAGTCCCAGATGTCTATGGATTCCTGCGGGTCACCTCT
MI0022728	pre-miRNA	hsa-mir-6881	5.05727	5.32896	4.92765	4.39541	4.22091	4.57119	-6.20704	-5.78764	-5.65619	-7.85001	-6.2904	-6.082	0.552064	0.163667	0.349134	0.233625	0.469391	0.449484		76	chr15:74703698-74703773:-	chr15	-	74703698	74703773		ASHG38SM110009017811	smallRNA	GGGTAAGGATAGGAGGGTCAGGTCTGCAGCCTTGTATCTGCTGATCCTCTTTCGTCCTTC
ENST00000216029	protein_coding	CBY1	10.332	10.3097	9.56062	10.6511	9.79322	9.901	-0.932327	-0.806901	-1.02322	-1.59429	-0.718097	-0.7522	0.917712	0.861319	0.673602	0.805618	0.567667	0.461626	Ensembl	1133	chr22:39052660-39069859:+	chr22	+	39052660	39069859	chibby family member 1, beta catenin antagonist [Source:HGNC Symbol;Acc:HGNC:1307]	ASHG19AP1B10849550911	protein_coding	TCCAGATGGGGATAGTAACTAGAAGGTGCTTCAGATGCACTGCCTGCGGGTGCCAGTCTG	NM_015373
ENST00000488785	lncRNA	RP5-894A10.5	7.81043	7.80153	4.03579	8.16926	7.29443	7.81616	-3.45387	-3.31507	-6.54805	-4.07616	-3.21689	-2.83703	0.869487	0.722643	0.54989	0.771625	0.779278	0.744382	Ensembl	2262	chr7:141404138-141438030:-	chr7	-	141404138	141438030		ASHGV4004722911	lncRNA	GCACAACAGAATTCCAAGGAAGGATTACGGGCTAAGTAAATAAAGCCTGGAGGCTGCTTT
NR_148399	lncRNA	POMT1	8.2875	8.22512	7.66349	8.3381	7.68353	7.754	-2.9768	-2.89148	-2.92035	-3.90732	-2.82778	-2.89919	0.602123	0.478821	0.1852	0.422854	0.298324	0.377691	Refseq	3283	chr9:134378289-134399193:+	chr9	+	134378289	134399193		ASHG19AP1A10172436711	lncRNA	GGGGTCGGGATGAGGTTGAAGGGTCTTGGTCAATACACAGGGAGTATTTCAGAGGCCAGC	NR_148399
ENST00000400913	protein_coding	PLEKHG5	5.90716	6.55295	5.96906	7.01151	5.72422	6.10266	-5.35715	-4.56365	-4.61478	-5.23391	-4.78709	-4.55053	0.597931	0.275646	0.476132	0.277227	0.354716	0.437989	Ensembl	4698	chr1:6526152-6546014:-	chr1	-	6526152	6546014	pleckstrin homology and RhoGEF domain containing G5 [Source:HGNC Symbol;Acc:HGNC:29105]	ASHG19AP1B10011160411	protein_coding	TCCCCAGGAGAAAGAGCAAGTTCTGAGGAGCCCTCTGAGCCCGGCATTGGTGTTGAGGAG	NM_001042665
ENST00000509990	protein_coding	CTB-43P18.3	6.53024	7.62775	6.97209	7.25395	6.51663	6.8814	-4.73407	-3.48885	-3.61175	-4.99147	-3.99468	-3.7718	0.319241	0.29409	0.463986	0.19717	0.369669	0.519462	Ensembl	3249	chr5:138609441-138665093:+	chr5	+	138609441	138665093	matrin 3 [Source:NCBI gene;Acc:9782]	ASHG19AP1B12307746011	protein_coding	GCAGATGCAACTGCAGATGCCTTCACCTGAATGACATCTACCTCCATCAGGACCCCAGAT	NM_001194954
ENST00000366287	lncRNA	AC012358.8	5.58563	6.25636	5.633	4.96808	5.42336	5.5872	-5.67868	-4.86024	-4.95084	-7.27734	-5.08796	-5.066	0.625435	0.351906	0.690237	0.422953	0.613323	0.411509	Ensembl	1110	chr2:55535628-55541797:+	chr2	+	55535628	55541797		ASHGV4000012311	lncRNA	GTCTGAGCGGAAGTGGAATCTATTTTCCTTCTTCTTGAATTTGGAATGCTTTTGGCCAAG
MI0016895-pri-3	pri-miRNA	pri-3-hsa-mir-4528	4.94156	5.70423	4.6282	4.70542	4.39618	4.97313	-6.32275	-5.41238	-5.95564	-7.54001	-6.11513	-5.68007	0.117522	0.141667	0.155685	0.0411095	0.149824	0.288084		100	chr18:50763550-50763650:+	chr18	+	50763550	50763650		ASHG38SM110001590811	smallRNA	AGTAGAATCTAGCTCATTAGATTGTCCTTCACAGTTAAACAATGCAAAGCCTATAGAAGA
ENST00000564751	protein_coding	CD276	8.33032	8.91124	8.16007	9.08739	8.318	8.70079	-2.93399	-2.20536	-2.42377	-3.15803	-2.19332	-1.95241	0.38663	0.366755	0.393519	0.266674	0.388409	0.462748	Ensembl	951	chr15:73991981-74005297:+	chr15	+	73991981	74005297	CD276 molecule [Source:HGNC Symbol;Acc:HGNC:19137]	ASHG19AP1B13250723311	protein_coding	GGATGCGCACGGCTCTGTCACCATCACAGGGCAGCCTATGACATTCCCCCCAGAGGCCCT
ENST00000579969	snoRNA	SNORD53	7.82547	8.33529	7.83742	7.91237	7.69771	7.78431	-3.43883	-2.78131	-2.74642	-4.33306	-2.8136	-2.86888	0.295597	0.322211	0.366634	0.118813	0.328804	0.312087		78	chr2:29149933-29150010:+	chr2	+	29149933	29150010	small nucleolar RNA, C/D box 53 [Source:HGNC Symbol;Acc:HGNC:10203]	ASHG38SM110007058611	smallRNA	TATGGTTTCGCTGCTGGCTGAGTTTCAGAGATGACACCTTTCTCTTGGCTGTCTGAGCAT
MI0014143-pri-3	pri-miRNA	pri-3-hsa-mir-3126	6.35965	6.18112	5.8001	4.57758	5.45301	5.24713	-4.90465	-4.93548	-4.78374	-7.66785	-5.05831	-5.40607	0.724312	0.42551	0.597905	0.394476	0.644334	0.191309		100	chr2:69330877-69330977:+	chr2	+	69330877	69330977		ASHG38SM110002720011	smallRNA	GTGATAACTGTCATAATATACTGCATTTTCTGTAATGCTATGTACCTTCTAAATGCTTCA
ENST00000523030	lncRNA	RP11-6D1.3	9.08176	9.25429	9.02856	9.2737	8.77948	8.68493	-2.18255	-1.86232	-1.55528	-2.97173	-1.73183	-1.96826	0.0856563	0.0976436	0.229421	0.0697156	0.25468	0.2504	Ensembl	412	chr8:126009227-126010440:-	chr8	-	126009227	126010440		ASHGV4000175011	lncRNA	CCTGCCCTGTATGTTACAAGTCACTCTGCCTCTGTGGGGAGAAGGCAACTTCTTCATGAA
ENST00000357310	protein_coding	APAF1	8.94579	8.80734	8.0868	8.49634	8.23352	8.24115	-2.31852	-2.30926	-2.49704	-3.74908	-2.27779	-2.41205	0.668929	0.500797	0.492531	0.29467	0.552726	0.214196	Ensembl	7055	chr12:99039078-99129204:+	chr12	+	99039078	99129204	apoptotic peptidase activating factor 1 [Source:HGNC Symbol;Acc:HGNC:576]	ASHG19AP1B10981784811	protein_coding	TGTACACACTGTTAGGGGCTCATCTCATGTAGGCAGAGTATAAAGTATTACCTTTTGGAA	NM_181868
ENST00000346446	protein_coding	FXYD3	13.074	11.0941	13.8537	10.657	12.4937	15.783	1.80965	-0.0224895	3.26989	-1.58842	1.9824	5.1298	0.532117	0.59982	0.457943	0.418525	0.422747	0.366088	Ensembl	1320	chr19:35607166-35615227:+	chr19	+	35607166	35615227	FXYD domain containing ion transport regulator 3 [Source:HGNC Symbol;Acc:HGNC:4027]	ASHG19AP1B10159032711	protein_coding	CTCCCCAACAGGTGCAAAATGCAAATGCAAGTTTGGCCAGAAGTCCGGTCACCATCCAGG	NM_001136012
ENST00000395168	protein_coding	ARID4A	9.49059	9.56296	9.09406	9.14098	8.80633	9.27571	-1.77372	-1.55364	-1.48978	-3.10444	-1.70498	-1.37749	0.758917	0.901216	0.610784	0.231887	0.407515	0.269998	Ensembl	4051	chr14:58765274-58838944:+	chr14	+	58765274	58838944	AT-rich interaction domain 4A [Source:HGNC Symbol;Acc:HGNC:9885]	ASHG19AP1B12423694911	protein_coding	AGGACAAAGCAGTGATAGTGAAGATCTTCCTGTCCTAGACAATTCAAATGAATTAGATAA	NM_023000
ENST00000397925	protein_coding	TREH	6.80949	7.45834	6.99592	7.63076	6.90486	7.29586	-4.45482	-3.65826	-3.58792	-4.61467	-3.60645	-3.35734	0.359525	0.282623	0.353601	0.231827	0.358893	0.330198	Ensembl	1715	chr11:118528979-118550375:-	chr11	-	118528979	118550375	trehalase [Source:HGNC Symbol;Acc:HGNC:12266]	ASHG19AP1B11320532711	protein_coding	TGTGCCTGGCGGTCGCTTTGTTGAGTTCTACTACTGCTATGGGCATGTCCCCAATGGTGG	NM_001301065
ENST00000375371	protein_coding	TAS1R2	18.106	17.1399	17.371	16.1317	17.6018	18.014	6.84166	6.02328	6.78718	3.88626	7.09052	7.36081	0.815353	0.689435	0.55832	0.291197	0.409313	0.38784	Ensembl	2542	chr1:19166093-19186176:-	chr1	-	19166093	19186176	taste 1 receptor member 2 [Source:HGNC Symbol;Acc:HGNC:14905]	ASHG19AP1B10019807911	protein_coding	CCTTCTATTTCACCTCATCCGTCTCCCTCTGCACCTTCATGTCTGCCTACAGCGGGGTGC	NM_152232
ENST00000469794	lncRNA	RP11-3K16.2	7.46652	7.42759	7.45722	7.17058	7.32867	7.87282	-3.79779	-3.68901	-3.12662	-5.07484	-3.18265	-2.78038	0.338723	0.196113	0.403236	0.125479	0.388856	0.381559	Ensembl	513	chr3:169331298-169341739:-	chr3	-	169331298	169341739		ASHGV4003521911	lncRNA	TTAGAGTCAGGAGATTAGAGTGTCCTTGCTCCAAAGCCAGAGATACAGACCCAGATTACT
ENST00000398246	protein_coding	LONRF1	8.62946	8.39997	7.84681	6.2845	7.57616	6.47756	-2.63485	-2.71664	-2.73703	-5.96092	-2.93516	-4.17563	0.920032	0.732261	0.826189	0.370054	0.674535	0.31641	Ensembl	3594	chr8:12579403-12612999:-	chr8	-	12579403	12612999	LON peptidase N-terminal domain and ring finger 1 [Source:HGNC Symbol;Acc:HGNC:26302]	ASHG19AP1B10101919511	protein_coding	GGCGCTGCGAGCAGAACCCAGTGACTTGATTGTAAAAATTTACAGAGCGGAATCATATGC	NM_152271
NR_147159	lncRNA	RP11-308K2.1	5.15413	6.13413	5.68208	6.65159	5.86293	6.21721	-6.11018	-4.98247	-4.90176	-5.59383	-4.64838	-4.43599	0.116238	0.159066	0.358455	0.118578	0.300981	0.515596	Refseq	464	chr4:188123140-188134029:+	chr4	+	188123140	188134029		ASHG19AP1A10910214811	lncRNA	TCTAAACAAGCCCAGCAACCGTCAGCCAACTCATAGCTGAAGCAGGGACACTGTGCAGCT	NR_147159
ENST00000306888	protein_coding	LNX1	10.0242	10.4258	9.87145	10.8476	9.94628	10.2057	-1.24011	-0.690811	-0.712394	-1.39779	-0.565034	-0.447476	0.598864	0.5358	0.534082	0.498796	0.477659	0.461308	Ensembl	3757	chr4:54325468-54424384:-	chr4	-	54325468	54424384	ligand of numb-protein X 1 [Source:HGNC Symbol;Acc:HGNC:6657]	ASHG19AP1B12428111811	protein_coding	GGCAACCTGCACTTCCTGTATTCAGAACTCTGTAAAGGTGCCTCCCACTACGGCCTGACC	NM_032622
uc010ebd.1	protein_coding	B3GNT3	10.6345	11.155	10.534	11.4292	10.6104	10.5501	-0.629817	0.0383995	-0.0498086	-0.816207	0.0991313	-0.103065	0.25483	0.32247	0.484788	0.286658	0.467491	0.480273	knownGene	2717	chr19:17905919-17924385:+	chr19	+	17905919	17924385	Homo sapiens UDP-GlcNAc:betaGal beta-1,3-N-acetylglucosaminyltransferase 3 (B3GNT3), mRNA.	ASHG19AP1B10006443511	protein_coding	CCACCCCCTGCTCAGATACCCTTCATAGCTCCTTATTGCTTTCAGCTCATAACCCCACAT
ENST00000580161	protein_coding	TBC1D29	9.27046	8.82923	8.545	8.93403	9.10713	8.53412	-1.99385	-2.28738	-2.03884	-3.31139	-1.40418	-2.11908	0.706249	0.512377	0.616183	0.212443	0.595406	0.247096	Ensembl	3018	chr17:28884130-28890511:+	chr17	+	28884130	28890511	TBC1 domain family member 29 [Source:HGNC Symbol;Acc:HGNC:24509]	ASHG19AP1B11851800711	protein_coding	AGTGGGGTGAGGGTCAGCAGGAAAACATGAACAAATGTCTCTGTGTCATAAACAAGGTTA
ENST00000392386	protein_coding	CRLF1	5.59644	5.53851	5.48843	6.14291	5.69125	4.44772	-5.66787	-5.57809	-5.09541	-6.10251	-4.82006	-6.20548	0.243421	0.167901	0.341122	0.253419	0.324767	0.131669	Ensembl	1792	chr19:18704047-18717660:-	chr19	-	18704047	18717660	cytokine receptor like factor 1 [Source:HGNC Symbol;Acc:HGNC:2364]	ASHG19AP1B10715055011	protein_coding	ACAAGCTTAGGTGGTATGGCCAGGACAACACATGTGAGGAGTACCACACAGTGGGGCCCC	NM_004750
ENST00000265529	protein_coding	KIF9	16.4387	14.5794	14.719	14.806	13.0605	13.1878	5.17439	3.46275	4.13516	2.56053	2.54914	2.53456	0.22856	0.0660238	0.204382	0.0672362	0.218498	0.370773	Ensembl	3311	chr3:47269885-47324941:-	chr3	-	47269885	47324941	kinesin family member 9 [Source:HGNC Symbol;Acc:HGNC:16666]	ASHG19AP1B10023285911	protein_coding	GATCCTCCAGCTCCTCCGCGCCGTCCTCCACCATCTTCCCCGGCCGCTGCAACTGCGCAG
ENST00000321255	protein_coding	OR51V1	5.91109	6.80854	6.32479	6.66082	5.92582	6.4417	-5.35322	-4.30806	-4.25905	-5.5846	-4.58549	-4.2115	0.573154	0.557695	0.552019	0.25537	0.423953	0.513827	Ensembl	966	chr11:5220965-5221930:-	chr11	-	5220965	5221930	olfactory receptor family 51 subfamily V member 1 [Source:HGNC Symbol;Acc:HGNC:19597]	ASHG19AP1B11490568911	protein_coding	TGTTTCTCAGTTCCAGAATGATTACTTCAGTAAGCCCTAGCACCAGCACGAATTCTTCCT	NM_001004760
MI0019312-pri-3	pri-miRNA	pri-3-hsa-mir-5704	5.87571	6.81994	5.85243	6.84803	6.09896	6.47861	-5.3886	-4.29666	-4.73141	-5.39739	-4.41235	-4.17458	0.628098	0.53848	0.513298	0.285571	0.5921	0.512365		100	chr3:131704609-131704709:-	chr3	-	131704609	131704709		ASHG38SM110003979311	smallRNA	AACAAGACCAGACAATTATCCCATCATCAGTGTTGTGCTCAGTACATGGACTAGGTAGCA
NM_001324034	protein_coding	SEMA4B	4.98826	5.55106	4.71525	5.1366	3.97636	4.52296	-6.27604	-5.56554	-5.86859	-7.10883	-6.53495	-6.13024	0.523978	0.40698	0.440079	0.48328	0.296268	0.203992	Refseq	3810	chr15:90744562-90772892:+	chr15	+	90744562	90772892		ASHG19AP1B14293194811	protein_coding	ACACCCACAGGGTGAGCAGGCCAACGAGGAATCCTGGCAGGGGGCTGCTGTATGCGGCCT	NM_001324034
ENST00000469301	lncRNA	RP11-379K17.4	5.70178	6.51047	5.71551	6.77523	6.11629	6.39003	-5.56253	-4.60613	-4.86833	-5.4702	-4.39502	-4.26316	0.0459071	0.0509749	0.0781089	0.0425412	0.0960855	0.146558	Ensembl	1738	chr3:169672015-169684522:-	chr3	-	169672015	169684522		ASHGV4003522711	lncRNA	GAATTACAACAGTCATTTGAGAATCTCACTGAGAGCTAATAAAAGCCACACACACACAGA
ENST00000203630	protein_coding	MLF2	8.39436	9.2002	8.54087	9.7496	8.78314	9.00565	-2.86995	-1.9164	-2.04297	-2.49583	-1.72817	-1.64754	0.408574	0.466374	0.436171	0.399432	0.466743	0.448882	Ensembl	1969	chr12:6857162-6862721:-	chr12	-	6857162	6862721	myeloid leukemia factor 2 [Source:HGNC Symbol;Acc:HGNC:7126]	ASHG19AP1B10004880211	protein_coding	TTCCAGTCCACAGAACCCAAATCGAGGTTACTAATGAGCTCCCCTTCTTCGTGCCCAGGG	NR_026581
ENST00000320868	protein_coding	HBA1	14.1583	14.619	14.1547	14.2726	13.9951	14.913	2.89404	3.50241	3.57089	2.02718	3.48377	4.25978	0.288688	0.339299	0.415678	0.224071	0.376377	0.324657	Ensembl	577	chr16:226679-227521:+	chr16	+	226679	227521	hemoglobin subunit alpha 1 [Source:HGNC Symbol;Acc:HGNC:4823]	ASHG19AP1B10027696411	protein_coding	CCCTCCTCCCCTTCCTGCACCCGTACCCCCGTGGTCTTTGAATAAAGTCTGAGTGGGCGG	NM_000558
ENST00000394540	protein_coding	FKBP2	10.5691	10.8227	10.1475	11.1263	9.91959	10.1306	-0.69517	-0.293913	-0.436326	-1.11911	-0.591722	-0.522559	0.125987	0.13999	0.337593	0.132832	0.279344	0.364023	Ensembl	1002	chr11:64009220-64011604:+	chr11	+	64009220	64011604	FK506 binding protein 2 [Source:HGNC Symbol;Acc:HGNC:3718]	ASHG19AP1B10118926711	protein_coding	AGCCCCCTTCTCACTGGACTGAGACATGAGGCTGAGCTGGTTCCGGGTCCTGACAGTACT	NM_057092
ENST00000537259	protein_coding	SLC24A1	7.05135	7.83248	6.71474	6.65155	7.1262	6.81258	-4.21296	-3.28412	-3.8691	-5.59387	-3.38512	-3.84062	0.481976	0.470437	0.422684	0.190714	0.599163	0.492887	Ensembl	3983	chr15:65903743-65953333:+	chr15	+	65903743	65953333	solute carrier family 24 member 1 [Source:HGNC Symbol;Acc:HGNC:10975]	ASHG19AP1B12550193111	protein_coding	AGCATGGTGCTATTCACTAATGGTGTGAACTCAAAAGATTCTACAGACTTCAGATTCTGA	NM_001301033
ENST00000375433	protein_coding	RCC2	16.544	15.7401	16.2513	15.3862	17.0969	17.6121	5.2797	4.62354	5.66745	3.1408	6.58561	6.95888	0.665613	0.592922	0.498981	0.274011	0.40996	0.370042	Ensembl	2030	chr1:17735172-17765057:-	chr1	-	17735172	17765057	regulator of chromosome condensation 2 [Source:HGNC Symbol;Acc:HGNC:30297]	ASHG19AP1B13135560511	protein_coding	GTCCATTGTGCGCCGCTGCCCCGTGTCTCCCTCCAGCCGCGACCATGCCCAGGAAGAAGG	NM_001136204
NR_136744	lncRNA	PAK3	6.8013	7.24717	6.18814	6.49191	6.90709	6.46336	-4.463	-3.86943	-4.3957	-5.75351	-3.60422	-4.18983	0.76965	0.554863	0.55318	0.336137	0.738935	0.560751	Refseq	6731	chrX:110339370-110372433:+	chrX	+	110339370	110372433		ASHG19AP1A10103591211	lncRNA	ACACCTGCATAACTTAAAAGATGCTTTGTTCTTCATGACCCAAGGATGGAAAAGATGGAA	NR_136744
ENST00000356006	lncRNA	RP11-544M22.1	6.38272	7.43165	6.90611	7.74371	6.85413	7.14824	-4.88158	-3.68495	-3.67773	-4.50171	-3.65718	-3.50496	0.146521	0.195532	0.304375	0.135501	0.301504	0.325641	Ensembl	2136	chr1:160902255-160919712:+	chr1	+	160902255	160919712		ASHGV4004054711	lncRNA	TTATTCAATGGGTTCTTCCTAGCCACTGTGCAAGCCCAGAATATGTGAGGTGGAATTCAC
ENST00000332307	protein_coding	ZFP1	5.5289	6.62746	5.8044	6.85	5.91011	5.68052	-5.7354	-4.48914	-4.77944	-5.39542	-4.6012	-4.97268	0.344734	0.238517	0.327028	0.250108	0.2855	0.287028	Ensembl	1502	chr16:75182432-75204415:+	chr16	+	75182432	75204415	ZFP1 zinc finger protein [Source:HGNC Symbol;Acc:HGNC:23328]	ASHG19AP1B13987768911	protein_coding	ACCCGCTGTGGCACTGGGCCACGAGTGGAGGCTGCGCCCCTCCAGGGATCAGTTTCATTC	NM_001318471
ENST00000510115	protein_coding	CACNA1G	8.00936	9.04367	8.44339	9.30868	8.41389	8.5033	-3.25495	-2.07293	-2.14045	-2.93674	-2.09742	-2.14989	0.185447	0.203243	0.323201	0.14985	0.269156	0.374871	Ensembl	6912	chr17:48638821-48704127:+	chr17	+	48638821	48704127	calcium voltage-gated channel subunit alpha1 G [Source:HGNC Symbol;Acc:HGNC:1394]	ASHG19AP1B13994310911	protein_coding	TGGGAGGCTCCGACCCACAGATGCAGCCCCACCCCACGGAGCTGCCAGGACCAGACTTAC	NM_198379
MI0006351-pri-3	pri-miRNA	pri-3-hsa-mir-1289-2	14.793	15.5963	15.1589	15.9474	14.9422	15.6704	3.52874	4.47973	4.57509	3.702	4.43085	5.01722	0.516902	0.557649	0.444658	0.401721	0.340967	0.373298		100	chr5:132763198-132763298:-	chr5	-	132763198	132763298		ASHG38SM110011504511	smallRNA	CGCCCCCGCCATTCCCGCCCTTCCCCCCGCCATTGCGTGCACTAATTGCTGGAAGCACTC
ENST00000394440	protein_coding	CCT4	9.00109	8.59223	8.18623	8.07121	8.1255	7.56293	-2.26322	-2.52437	-2.39761	-4.17422	-2.38581	-3.09026	0.657489	0.565985	0.48052	0.377603	0.535927	0.297839	Ensembl	2520	chr2:62095224-62115939:-	chr2	-	62095224	62115939	chaperonin containing TCP1 subunit 4 [Source:HGNC Symbol;Acc:HGNC:1617]	ASHG19AP1B11432788311	protein_coding	TGACTGCTGTGTTGGATTCCTTCTGCAAATAAAAGTGTATACATATATGTAGCAAATCTT	NM_006430
ENST00000425559	protein_coding	RP5-1097F14.3	17.8272	17.0552	17.1547	15.6228	17.5454	17.703	6.56284	5.93864	6.57085	3.37734	7.03408	7.0498	0.822766	0.723069	0.643845	0.363711	0.494909	0.412677	Ensembl	1348	chr1:231319844-231323373:-	chr1	-	231319844	231323373		ASHG19AP1B10012320811	protein_coding	AAGGCTGAGTCTCCCCAGTTGGCAAACTGCTGGTTGGAATAAAGACTCTTTTTAAAAACA	NM_001256615
ENST00000394186	protein_coding	ATP5J2	12.2492	12.9024	12.3895	13.8417	12.9052	13.1303	0.984855	1.78583	1.80564	1.59623	2.39388	2.47709	0.584422	0.856635	0.302179	0.358534	0.232213	0.32384	Ensembl	305	chr7:99055932-99063784:-	chr7	-	99055932	99063784	ATP synthase membrane subunit f [Source:HGNC Symbol;Acc:HGNC:848]	ASHG19AP1B12969227411	protein_coding	CCTACAAGCATCTCAAGCACGAGCGGCTCCGCAAATACCACTGAAGAGGACACACTCTGC	NM_001003713
ENST00000618415	protein_coding	RGS5	15.9792	14.3981	16.0013	16.6148	16.7875	16.9164	4.7149	3.28153	5.4175	4.36939	6.27617	6.26317	0.784729	0.913064	0.402648	0.19948	0.432936	0.240182	Ensembl	5812	chr1:163112089-163291581:-	chr1	-	163112089	163291581	regulator of G protein signaling 5 [Source:HGNC Symbol;Acc:HGNC:10001]	ASHG19AP1B10004273311	protein_coding	GCTTCTGGATAAATAAAGCACCAAATATGTATCTGTAACCACAATCACACATATTATATT	NM_001254748
MI0022678	pre-miRNA	hsa-mir-6833	6.09969	6.16269	6.05932	6.23186	5.96673	5.44555	-5.16461	-4.95391	-4.52452	-6.01356	-4.54459	-5.20765	0.677318	0.540742	0.816162	0.312666	0.751366	0.360044		61	chr6:32147593-32147653:+	chr6	+	32147593	32147653		ASHG38SM110006226611	smallRNA	AACGGTGTGGAAGATGGGAGGAGAAAAATCCCTGTTAACTTTCTCTCTCCACTTCCTCAG
ENST00000526757	protein_coding	ST5	7.30714	7.85621	7.57095	8.24674	7.86477	8.12783	-3.95717	-3.26039	-3.01289	-3.99868	-2.64654	-2.52537	0.535222	0.400195	0.615413	0.360395	0.618783	0.417215	Ensembl	3019	chr11:8714898-8832888:-	chr11	-	8714898	8832888	suppression of tumorigenicity 5 [Source:HGNC Symbol;Acc:HGNC:11350]	ASHG19AP1B12734710111	protein_coding	TTTCAGGAAGATGAGAGACTGCTTAGGCGCCACCACTAGTACCATGAGTCCCTGCACTGG	NM_139157
ENST00000399143	protein_coding	DCDC2C	5.30903	5.29784	4.16902	4.57305	4.52094	4.01034	-5.95527	-5.81876	-6.41482	-7.67237	-5.99037	-6.64285	0.503103	0.272715	0.328059	0.0724908	0.392409	0.15535	Ensembl	1476	chr2:3751182-3894994:+	chr2	+	3751182	3894994	doublecortin domain containing 2C [Source:HGNC Symbol;Acc:HGNC:32696]	ASHG19AP1B11734061511	protein_coding	AGAAGATGCAAGGCTTTGTGAAGACGTTGAAAGAAAGATGGCCCGGGAGTGGAAACCTGT	NM_001287444
ENST00000396654	protein_coding	AP1S3	5.41145	5.41873	3.86596	5.38048	2.84471	1.66478	-5.85286	-5.69787	-6.71788	-6.86494	-7.6666	-8.98842	0.58026	0.542402	0.523133	0.518224	0.358193	0.118484	Ensembl	830	chr2:224623199-224702299:-	chr2	-	224623199	224702299	adaptor related protein complex 1 sigma 3 subunit [Source:HGNC Symbol;Acc:HGNC:18971]	ASHG19AP1B11466195311	protein_coding	AAAGCCATTGAAGACTCTGATATGTTACAGGAGACAATGGAAGAATACATGAACAAGCCT	NM_001039569
NR_146131	lncRNA	FBXL2	5.30182	6.24204	5.06252	5.26445	5.36974	5.09308	-5.96249	-4.87456	-5.52132	-6.98098	-5.14157	-5.56011	0.56369	0.651796	0.711347	0.498672	0.755672	0.364943	Refseq	3120	chr3:33318908-33428757:+	chr3	+	33318908	33428757		ASHG19AP1A10646367511	lncRNA	TTCTTTTTGTAATGTGAATATTTTCCTTCTTGGATATAGTAACTTTGTGCCGATGTGCAC	NR_146131
NM_205846	protein_coding	PRELID2	7.86658	8.55331	7.14506	7.16863	7.43589	6.86753	-3.39773	-2.56329	-3.43878	-5.07679	-3.07543	-3.78567	0.806158	0.890382	0.614551	0.478301	0.65834	0.374783	Refseq	4844	chr5:145135907-145214932:-	chr5	-	145135907	145214932		ASHG19AP1B10014139711	protein_coding	AGTTGTTTACCTATGAAATTCCTTCCTGCAGTCATTCTGAAATAAAGTTGTTACAGCTGA	NM_205846
ENST00000347404	protein_coding	KITLG	8.85246	9.14069	8.53414	8.21868	8.60338	9.06093	-2.41184	-1.97591	-2.0497	-4.02675	-1.90794	-1.59227	0.924853	0.923895	0.664561	0.600959	0.638747	0.230638	Ensembl	5737	chr12:88886570-88974628:-	chr12	-	88886570	88974628	KIT ligand [Source:HGNC Symbol;Acc:HGNC:6343]	ASHG19AP1B11061787911	protein_coding	TGGTTTCTTCAACATTAAGTCCTGAGAAAGGGAAGGCCAAAAATCCCCCTGGAGACTCCA	NM_003994
ENST00000574307	lncRNA	RP11-85B7.2	8.98108	9.68843	8.845	9.62274	9.10987	9.17718	-2.28323	-1.42817	-1.73884	-2.62268	-1.40144	-1.47601	0.123853	0.173133	0.310647	0.120264	0.343732	0.360694	Ensembl	5672	chr17:9074385-9082435:-	chr17	-	9074385	9082435		ASHGV4001984311	lncRNA	TTGCCCACCCTGTCATGCTTCACGGAGGCTCTGTCGCTGTGTCCCAAGAAGCCAATTCTG
ENST00000370244	protein_coding	BCAR3	4.55738	5.79978	5.42059	5.76081	5.93767	5.88714	-6.70692	-5.31682	-5.16325	-6.48461	-4.57364	-4.76606	0.119457	0.243732	0.323519	0.0956215	0.421833	0.405168	Ensembl	3217	chr1:94027348-94312706:-	chr1	-	94027348	94312706	BCAR3, NSP family adaptor protein [Source:HGNC Symbol;Acc:HGNC:973]	ASHG19AP1B12475992511	protein_coding	TGACCCAAGCTGGCCTGGAGAAAGGAGGAAGAGGCAAGAGTTGAGAATTATGGCTGCAGG	NM_001261408
ENST00000552053	lncRNA	RP11-753H16.3	6.40118	6.84393	6.70304	6.79575	6.11124	6.82742	-4.86312	-4.27267	-3.8808	-5.44967	-4.40008	-3.82577	0.706761	0.53108	0.664489	0.297479	0.354183	0.54222	Ensembl	511	chr12:54813569-54830888:+	chr12	+	54813569	54830888		ASHGV4001147911	lncRNA	TGCTAGTATTGAAAACCCAGGAGTTTGGGGTCATTCATCAGGAGGATTCTGCTCCAGTTT
ENST00000429723	protein_coding	EEF1E1	5.29603	6.67629	5.80212	6.38014	5.48202	5.4936	-5.96828	-4.44031	-4.78172	-5.86529	-5.02929	-5.1596	0.104543	0.170284	0.290793	0.0848103	0.200713	0.177078	Ensembl	562	chr6:8073593-8102781:-	chr6	-	8073593	8102781	eukaryotic translation elongation factor 1 epsilon 1 [Source:HGNC Symbol;Acc:HGNC:3212]	ASHG19AP1B12122088911	protein_coding	TGGACTTCATCGCTTTATAATAAGGAAGCTGAGGCACACAGAGGTAGGGAACTAACCCAA	NM_001135650
ENST00000263780	protein_coding	CHMP2B	10.1054	10.5806	10.0682	10.6461	9.97344	10.0384	-1.15892	-0.536033	-0.51567	-1.59933	-0.537874	-0.614826	0.130256	0.123473	0.287659	0.123646	0.286285	0.307725	Ensembl	2557	chr3:87276435-87304649:+	chr3	+	87276435	87304649	charged multivesicular body protein 2B [Source:HGNC Symbol;Acc:HGNC:24537]	ASHG19AP1B12434319411	protein_coding	ACCATGGCGTCCCTCTTCAAGAAGAAAACCGTGGATGATGTAATAAAGGAACAGAATCGA	NM_014043
ENST00000507237	protein_coding	TMEM185A	8.94194	9.62426	8.86778	9.00506	8.82459	8.81437	-2.32237	-1.49234	-1.71606	-3.24036	-1.68672	-1.83883	0.661741	0.682601	0.38798	0.359719	0.381352	0.372718	Ensembl	903	chrX:148685375-148713381:-	chrX	-	148685375	148713381	transmembrane protein 185A [Source:HGNC Symbol;Acc:HGNC:17125]	ASHG19AP1B10144061111	protein_coding	TGCCTTAAGACTGGACAAGATCATCCACTGGCCCTGGCTTGTATGTAACTTTTAAAATCC	NM_001282302
ENST00000518127	protein_coding	ELOC	7.14061	7.33425	6.71192	7.01474	7.35112	6.54563	-4.1237	-3.78235	-3.87192	-5.23069	-3.1602	-4.10757	0.579838	0.654379	0.420338	0.450544	0.556727	0.274051	Ensembl	1943	chr8:74857354-74884522:-	chr8	-	74857354	74884522	elongin C [Source:HGNC Symbol;Acc:HGNC:11617]	ASHG19AP1B13709184411	protein_coding	CCCATAATCAGTGGGTCTTCTACTGAAATCAAGCTCATTCAGCTTTTCTATTAAGCAGCC	NM_001204857
ENST00000216492	protein_coding	CHGA	9.56097	9.42386	6.98751	9.32258	6.9098	5.69649	-1.70334	-1.69275	-3.59633	-2.92284	-3.60151	-4.95671	0.779316	0.808754	0.661652	0.664014	0.604684	0.441801	Ensembl	2063	chr14:93389425-93401638:+	chr14	+	93389425	93401638	chromogranin A [Source:HGNC Symbol;Acc:HGNC:1929]	ASHG19AP1B11419187111	protein_coding	GGTGAAAGCTGAGAACTCCTGACTGTAACATATTCTGTATGAACTTTATCTAAAGAAAAA
ENST00000305363	protein_coding	TMPRSS11E	5.77253	6.44058	5.9279	6.53939	5.60665	3.9387	-5.49178	-4.67602	-4.65594	-5.70604	-4.90467	-6.7145	0.613356	0.680139	0.672185	0.493549	0.52685	0.38187	Ensembl	2136	chr4:69313167-69363322:+	chr4	+	69313167	69363322	transmembrane serine protease 11E [Source:HGNC Symbol;Acc:HGNC:24465]	ASHG19AP1B10497589611	protein_coding	TGGAGCACTGAAAAATGATGGTTACAGTCAAAATCATCTTCGACAAGCACAGGTGACTCT
ENST00000258106	protein_coding	EMX1	6.11164	6.88976	6.42958	7.16587	6.02698	6.25884	-5.15267	-4.22684	-4.15426	-5.07955	-4.48433	-4.39436	0.0538209	0.0769552	0.190473	0.066298	0.159985	0.206902	Ensembl	2188	chr2:73144604-73162020:+	chr2	+	73144604	73162020	empty spiracles homeobox 1 [Source:HGNC Symbol;Acc:HGNC:3340]	ASHG19AP1B10023987011	protein_coding	GAGCTCAACCCTCGGGCCTTACTGGCAGCTCGCAGCCTAGCACGGAGCCCGCGCCTGTGC	NM_004097
ENST00000393489	protein_coding	FOXP2	7.72853	8.33851	7.80981	8.10887	7.30319	7.54743	-3.53578	-2.77809	-2.77403	-4.13655	-3.20812	-3.10576	0.526913	0.533863	0.432595	0.327072	0.394218	0.368442	Ensembl	2285	chr7:114055378-114330012:+	chr7	+	114055378	114330012	forkhead box P2 [Source:HGNC Symbol;Acc:HGNC:13875]	ASHG19AP1B11328492511	protein_coding	ACGTAAATTTAAGGTGCCTGTGTCAGTGGCCATGATGACTCCCCAGGTGATCACCCCTCA	NR_033767
MICT00000326533	protein_coding	CATG00000092654.1	8.41348	8.45203	8.07018	8.60837	8.34725	7.68751	-2.85083	-2.66457	-2.51366	-3.63705	-2.16406	-2.96568	0.603436	0.612914	0.545041	0.579922	0.552276	0.356668	FANTOM5CAT	28494	chr7:74267467-74299173:+	chr7	+	74267467	74299173	At least 1 of the 10 top ranked transcript is CPAT coding and max ORF size >=300, NOT annotated as nonCoding in GENCODE	ASHG19AP1B10013344111	protein_coding	GGTTGTCTACTAAGTAAGCAGCGTGGTCGTGGAGCTGGGGAAGGAGGTGCATGGGGATTT
MI0003814-pri-3	pri-miRNA	pri-3-hsa-mir-1271	7.06161	7.68778	7.04182	7.39128	6.65257	6.58647	-4.2027	-3.42882	-3.54202	-4.85415	-3.85874	-4.06672	0.0895925	0.111189	0.172863	0.0535817	0.140183	0.165613		100	chr5:175795024-175795124:+	chr5	+	175795024	175795124		ASHG38SM110000749011	smallRNA	AGGTAAGTGCCTCTGACTCTCACAGCTTAGAATCCTCAAGTGTCAGAAACATAGCCAGAA
ENST00000358227	protein_coding	TMEM261	12.8422	10.4499	9.72865	11.2239	9.50282	10.1341	1.57788	-0.666718	-0.855187	-1.02155	-1.0085	-0.51906	0.101272	0.553412	0.281967	0.416703	0.267029	0.270925	Ensembl	2755	chr9:7796490-7800067:-	chr9	-	7796490	7800067	distal membrane arm assembly complex 1 [Source:HGNC Symbol;Acc:HGNC:30536]	ASHG19AP1B10311538311	protein_coding	TTACGCAGATGGTCATCGGCCTCAGCATTGCCACCTGGGGTATCGTTGTCATGGCAGACC	NM_033428
ENST00000618411	protein_coding	SRRT	10.8767	11.7711	10.8859	12.5415	11.2062	11.4332	-0.387622	0.654512	0.302045	0.296077	0.694867	0.780041	0.333399	0.530702	0.426477	0.367116	0.4176	0.474148	Ensembl	2892	chr7:100472807-100486285:+	chr7	+	100472807	100486285	serrate, RNA effector molecule [Source:HGNC Symbol;Acc:HGNC:24101]	ASHG19AP1B13350731811	protein_coding	AGCCCAGCCACCTGGCCCCGCCCAGAGTTTGACCCCAGGACTCCCCTACCCACACCAGAC	NM_001128854
ENST00000633225	lncRNA	SKIDA1	4.8575	6.04491	4.85553	6.81159	5.33146	5.39489	-6.40681	-5.07169	-5.72831	-5.43383	-5.17985	-5.25831	0.194414	0.317889	0.172743	0.157804	0.245924	0.610903	Ensembl	1452	chr10:21807495-21815297:-	chr10	-	21807495	21815297	SKI/DACH domain containing 1 [Source:HGNC Symbol;Acc:HGNC:32697]	ASHG19AP1A10875047611	lncRNA	CGGGCCAATCGCAGTCAACAGGTTCCCAGTAGCTGCAGCAGTGAAAGACAGTGATTGGCT
NR_146198	lncRNA	ARHGAP26	18.1991	13.491	14.9269	13.9204	10.5813	10.0918	6.93477	2.37436	4.34311	1.67501	0.0699768	-0.561421	0.423101	0.0622745	0.214152	0.0674955	0.15111	0.283017	Refseq	9203	chr5:142149949-142608576:+	chr5	+	142149949	142608576		ASHG19AP1A10207884211	lncRNA	GGTCAAACCCACCCGGCCCAACTCACTTGTTCAGCCTCCTCGTCAACTTTGTTCCCTGCC	NR_146198
ENST00000393114	protein_coding	C7orf49	7.90028	8.74648	8.08579	8.68023	8.17507	8.33964	-3.36402	-2.37012	-2.49805	-3.56519	-2.33624	-2.31356	0.379842	0.511011	0.525801	0.311339	0.588381	0.555637	Ensembl	1482	chr7:134850537-134855447:-	chr7	-	134850537	134855447	chromosome 7 open reading frame 49 [Source:HGNC Symbol;Acc:HGNC:22432]	ASHG19AP1B12117829411	protein_coding	CAGCAGCAAGACTCCCTGCGACAAGGACTGTGTACTGCATGAATGAGGCTGAGATAGTTG	NM_001305629
ENST00000524011	lncRNA	RP11-567J20.2	5.83866	6.38973	5.17856	7.4688	5.40809	5.13796	-5.42564	-4.72687	-5.40528	-4.77662	-5.10322	-5.51524	0.121475	0.114993	0.205154	0.161587	0.372169	0.568473	Ensembl	764	chr8:49464575-49469001:-	chr8	-	49464575	49469001		ASHGV4004925811	lncRNA	CTCGTCAATCCGGGCCAGAGCAATTGCGGTCTCGGGGCCGCCCCACTGGCACTCGGAAAG
MI0017356-pri-3	pri-miRNA	pri-3-hsa-mir-4721	9.89915	11.0961	10.2394	11.4819	10.5279	10.6837	-1.36516	-0.0205242	-0.344429	-0.763525	0.0165977	0.0304588	0.200509	0.36688	0.360853	0.213245	0.380619	0.401156		100	chr16:28855150-28855250:-	chr16	-	28855150	28855250		ASHG38SM110001002911	smallRNA	CAGCCTCCAGCCAAGCCCAGCTCACCGTCATTGCTTGCTCTCCTCCAGGTTTACATCCTC
ENST00000636229	protein_coding	AL355093.2	5.12281	5.60154	4.60258	6.08057	5.03498	5.10534	-6.1415	-5.51506	-5.98126	-6.16486	-5.47633	-5.54786	0.132453	0.108209	0.179163	0.0889841	0.264799	0.563213	Ensembl	1107	chr14:66953089-66965271:+	chr14	+	66953089	66965271	coiled-coil domain containing 196 [Source:HGNC Symbol;Acc:HGNC:20100]	ASHG19AP1B13583083711	protein_coding	CTTCCTGGGTCCCAAGGTACTATGGGCATTACAACTATGGACAGAGTGACTACTGGCAGA	NM_001351576
ENST00000264400	protein_coding	RASGEF1B	8.51378	9.1202	7.55073	6.73867	7.35534	5.51768	-2.75053	-1.9964	-3.03311	-5.50676	-3.15598	-5.13552	0.909384	0.924572	0.897084	0.720917	0.796226	0.423127	Ensembl	2277	chr4:82348219-82393069:-	chr4	-	82348219	82393069	RasGEF domain family member 1B [Source:HGNC Symbol;Acc:HGNC:24881]	ASHG19AP1B10769904711	protein_coding	GTGGCGAAGAGCAGACATACAGAAAGAATGTCCAGCAAATGATGCAGTGTCTGATCCGCA	NM_152545
ENST00000375562	protein_coding	SLC44A4	7.87856	8.72599	7.69529	9.01927	8.21054	8.12129	-3.38575	-2.39061	-2.88855	-3.22616	-2.30078	-2.5319	0.223829	0.41263	0.336454	0.252849	0.458974	0.470139	Ensembl	2505	chr6:31830972-31846823:-	chr6	-	31830972	31846823	solute carrier family 44 member 4 [Source:HGNC Symbol;Acc:HGNC:13941]	ASHG19AP1B13584180811	protein_coding	TGCTGAGAACGGCCTACAGTGCCCCACACCCCAGACGGTGATCACAAGCCTGCAACAGGA
ENST00000379958	protein_coding	SAMD9	6.39399	6.37005	6.31214	5.51199	6.40067	6.88649	-4.87032	-4.74655	-4.2717	-6.73344	-4.11064	-3.7667	0.354374	0.185641	0.53936	0.110848	0.449147	0.645536	Ensembl	6852	chr7:92728829-92747336:-	chr7	-	92728829	92747336	sterile alpha motif domain containing 9 [Source:HGNC Symbol;Acc:HGNC:1348]	ASHG19AP1B11847722611	protein_coding	TCACCCTGGAAGTGAGACTTCTTCGGTTTCTTCTAGAGTCAGTTTGGTATCAGAATGGCA	NM_017654
ENST00000310546	protein_coding	SPSB4	9.66012	10.7208	9.86351	11.2997	9.87028	9.90887	-1.60419	-0.395797	-0.720325	-0.945731	-0.641037	-0.744326	0.222599	0.352273	0.374187	0.258679	0.362323	0.37043	Ensembl	2908	chr3:140770244-140867453:+	chr3	+	140770244	140867453	splA/ryanodine receptor domain and SOCS box containing 4 [Source:HGNC Symbol;Acc:HGNC:30630]	ASHG19AP1B13065732911	protein_coding	GGCCTTGACCCCGAGCCCCTGCCACTGATGGACCTGTGCCGGAGATCCATCCGCTCGGCC	NM_080862
ENST00000435803	protein_coding	ABCA13	3.20544	6.3219	5.04581	4.58022	4.95875	5.25168	-8.05887	-4.7947	-5.53803	-7.66521	-5.55257	-5.40152	0.288463	0.666807	0.314734	0.380219	0.563886	0.588486	Ensembl	17184	chr7:48211057-48687091:+	chr7	+	48211057	48687091	ATP binding cassette subfamily A member 13 [Source:HGNC Symbol;Acc:HGNC:14638]	ASHG19AP1B12630156311	protein_coding	TCTTCTGCTGAAATATTTCCACAAAGATGTTATTGCAGAGATGAGTTTTGTCCCAAAAGA	NM_152701
ENST00000560581	protein_coding	C15orf60	4.82495	5.56386	4.96257	5.94811	4.32084	4.35102	-6.43936	-5.55274	-5.62127	-6.29731	-6.19047	-6.30218	0.183524	0.138433	0.148952	0.0944315	0.305064	0.434573	Ensembl	833	chr15:73735505-73852351:+	chr15	+	73735505	73852351	REC114 meiotic recombination protein [Source:HGNC Symbol;Acc:HGNC:25065]	ASHG19AP1B12747624411	protein_coding	TCCAAGGACAGACACTACTGGACAAGAGTCGCCTGTTTCGAGTACAGTTCAGTGGAGAGT	NM_001348772
ENST00000456177	lncRNA	RP11-77C3.3	5.61982	8.10671	7.6577	6.18135	7.92578	8.89031	-5.64449	-3.0099	-2.92614	-6.06408	-2.58553	-1.76289	0.33711	0.649605	0.41741	0.147324	0.383391	0.319681	Ensembl	2795	chr20:1614154-1629118:+	chr20	+	1614154	1629118		ASHGV4003122511	lncRNA	TTAGCTGTGGACATGATCACACGCCTTCCATACATCTCTGATTATAGAAGATATTTTTTG
ENST00000579096	lncRNA	ARMC7	8.06899	8.04576	7.80458	7.78223	7.84862	7.77023	-3.19532	-3.07084	-2.77926	-4.46319	-2.66269	-2.88296	0.418081	0.460359	0.227475	0.140603	0.413586	0.203122	Ensembl	1122	chr17:73110386-73125546:+	chr17	+	73110386	73125546	armadillo repeat containing 7 [Source:HGNC Symbol;Acc:HGNC:26168]	ASHG19AP1A10110259711	lncRNA	GCAGAAGTGTGTCTGTGCATCTGTGTCTCTGTGCAGGAGGCCTGTGCAACCTGTGCCCAG
ENST00000443124	protein_coding	EPB41L5	6.11658	6.95162	5.77576	6.60362	5.89707	5.45844	-5.14773	-4.16498	-4.80808	-5.6418	-4.61424	-5.19476	0.681662	0.615995	0.520707	0.520965	0.482098	0.271253	Ensembl	2872	chr2:120770787-120862691:+	chr2	+	120770787	120862691	erythrocyte membrane protein band 4.1 like 5 [Source:HGNC Symbol;Acc:HGNC:19819]	ASHG19AP1B10860284311	protein_coding	GGGAAAGGAGAGGCAGTGACAAAAATGCTGAGTTTCTTCCGTAGAACACTAGGGCGTCGG	NM_001184938
ENST00000414305	protein_coding	ENPP3	9.43526	10.4873	9.6579	10.1095	9.57988	9.53909	-1.82905	-0.629263	-0.925945	-2.13594	-0.931435	-1.11411	0.119792	0.214576	0.327521	0.113548	0.345422	0.38047	Ensembl	3418	chr6:131949601-132068558:+	chr6	+	131949601	132068558	ectonucleotide pyrophosphatase/phosphodiesterase 3 [Source:HGNC Symbol;Acc:HGNC:3358]	ASHG19AP1B11011372211	protein_coding	ACCCACGGCTTCCTCTATCCTCCTGCCAGCAATAGAACATCAGATAGCCAATATGATGCT
ENST00000337714	protein_coding	AKAP1	6.00817	7.33556	5.85129	6.82326	5.69168	5.37718	-5.25614	-3.78104	-4.73255	-5.42217	-4.81963	-5.27602	0.668063	0.784239	0.799688	0.621364	0.699205	0.609762	Ensembl	3970	chr17:55162551-55198710:+	chr17	+	55162551	55198710	A-kinase anchoring protein 1 [Source:HGNC Symbol;Acc:HGNC:367]	ASHG19AP1B11546659311	protein_coding	AGCCGAGGAGCTGGTGTAATTACTTCAAGCCTCCAGGATGGCAATCCAGTTCCGTTCGCT	NM_003488
ENST00000455959	protein_coding	SEC11A	6.35693	6.77312	5.90966	6.34807	6.81617	6.40135	-4.90738	-4.34348	-4.67418	-5.89736	-3.69514	-4.25185	0.454058	0.285164	0.250894	0.165051	0.439386	0.168154	Ensembl	1223	chr15:85212791-85259394:-	chr15	-	85212791	85259394	SEC11 homolog A, signal peptidase complex subunit [Source:HGNC Symbol;Acc:HGNC:17718]	ASHG19AP1B10882764711	protein_coding	GAGCTCTTGCCATGTGTGAAGCACTTTATACACCTGTAAGCTCTATTATCAAGTCCTAAA	NM_001271918
ENST00000461101	lncRNA	MTHFD2L	7.93547	8.68943	7.98967	8.95754	8.25748	8.38707	-3.32884	-2.42717	-2.59417	-3.28788	-2.25384	-2.26613	0.605522	0.597293	0.363792	0.259607	0.329684	0.26308	Ensembl	2363	chr4:75023835-75027970:+	chr4	+	75023835	75027970	methylenetetrahydrofolate dehydrogenase (NADP+ dependent) 2 like [Source:HGNC Symbol;Acc:HGNC:31865]	ASHG19AP1A10616987211	lncRNA	GGAGCAGCGGTGTGAGGACCAGCAGAGAGAAGAGATTCCATCTTCCAGAGGTTGCCACTG
ENST00000242285	protein_coding	CLTA	7.88243	8.44174	7.52061	9.15932	7.50853	7.32913	-3.38188	-2.67487	-3.06323	-3.0861	-3.00278	-3.32407	0.0460791	0.0684944	0.120722	0.0699249	0.129027	0.24081	Ensembl	1152	chr9:36190934-36212056:+	chr9	+	36190934	36212056	clathrin light chain A [Source:HGNC Symbol;Acc:HGNC:2090]	ASHG19AP1B12117108211	protein_coding	ACAACCCTTCGCTGACGTGATTGGTTATGTCACAAACATAAACCATCCTTGCTACAGCCT	NM_007096
ENST00000590099	protein_coding	BECN1	9.25715	10.2706	9.13305	10.1348	9.03872	9.28673	-2.00716	-0.845956	-1.45079	-2.11066	-1.47259	-1.36647	0.94441	0.930472	0.71708	0.883804	0.532806	0.451452	Ensembl	2087	chr17:40962155-40976281:-	chr17	-	40962155	40976281	beclin 1 [Source:HGNC Symbol;Acc:HGNC:1034]	ASHG19AP1B10298531111	protein_coding	CCTTACGGAAACCATTCATATCTGGAGTCTCTGACAGACAAATCTAAGGAGCTGCCGTTA	NM_001313998
NR_146295	lncRNA	RAB36	5.57668	6.58765	5.18433	6.91338	5.24086	5.653	-5.68763	-4.52895	-5.39951	-5.33204	-5.27045	-5.00019	0.611608	0.396885	0.481978	0.486725	0.583245	0.6543	Refseq	5051	chr22:23487511-23507830:+	chr22	+	23487511	23507830		ASHG19AP1A10968625811	lncRNA	CAGGCCGCGCGGAGCCCCAGCTTTCACAGCCATCGCTGTGGTACACGCCGGAAGCCTGTT	NR_146295
ENST00000264728	protein_coding	TMEM40	8.13062	8.60954	7.97633	8.67965	8.31338	8.28649	-3.13369	-2.50706	-2.60751	-3.56578	-2.19794	-2.36671	0.308328	0.308059	0.370072	0.201287	0.443449	0.472575	Ensembl	984	chr3:12776206-12810956:-	chr3	-	12776206	12810956	transmembrane protein 40 [Source:HGNC Symbol;Acc:HGNC:25620]	ASHG19AP1B10005810511	protein_coding	CTTGTTTAACTAAGGGTGGCTCCTGTTGAGAGGTGACAGCGTGTTGGCAGCCCTCGCAGC	NM_001284406
ENST00000366938	protein_coding	ESRRG	6.52751	6.80396	6.79883	7.35883	6.47197	6.64869	-4.7368	-4.31264	-3.78501	-4.88659	-4.03935	-4.00451	0.293996	0.237729	0.375335	0.178808	0.393346	0.568248	Ensembl	5274	chr1:216676596-217113015:-	chr1	-	216676596	217113015	estrogen related receptor gamma [Source:HGNC Symbol;Acc:HGNC:3474]	ASHG19AP1B12638100611	protein_coding	ACGCTAACACTGTCGCAGTTTGAAAGACTTGAATGAGACCTGCCTCATCAGTCATGGGAT	NM_001243513
uc010fqy.4	protein_coding	HOXD1	6.10326	7.23301	6.50714	7.04306	6.50653	6.73145	-5.16105	-3.88359	-4.0767	-5.20236	-4.00478	-3.92174	0.232722	0.260656	0.406013	0.254387	0.42674	0.469379	knownGene	2108	chr2:177053307-177055635:+	chr2	+	177053307	177055635	Homo sapiens homeobox D1 (HOXD1), mRNA.	ASHG19AP1B10190363511	protein_coding	ATTTCAGGAAGGAGCTCTCCGTGGAACTTCTCCTGGCAAACTCGCCGAGTATGGGGCCGC
ENST00000549919	protein_coding	TMTC2	11.4951	11.9418	11.2976	11.7282	11.5238	11.1431	0.230747	0.825213	0.713792	-0.517183	1.01253	0.489925	0.52924	0.493103	0.447722	0.346545	0.532325	0.365644	Ensembl	6211	chr12:83152334-83528081:+	chr12	+	83152334	83528081	transmembrane and tetratricopeptide repeat containing 2 [Source:HGNC Symbol;Acc:HGNC:25440]	ASHG19AP1B11264414611	protein_coding	GCAGGAAAACAAGCTCAGGACTCAGGACTCCCACTGATTATACATTATGCCGTGCTATCA
ENST00000468844	lncRNA	RPL39	6.65612	9.06751	8.34205	7.55671	8.5096	8.69484	-4.60819	-2.04909	-2.24179	-4.68872	-2.00171	-1.95836	0.15638	0.431918	0.433797	0.115685	0.466986	0.43372	Ensembl	1915	chrX:118920469-118925558:-	chrX	-	118920469	118925558	ribosomal protein L39 [Source:HGNC Symbol;Acc:HGNC:10350]	ASHG19AP1A10562883911	lncRNA	TCGGGCAGGCTCTAATATTGTCTAAATTGATTGCATTTTCTTCCCAGTCTTCTCACAAGA
ENST00000561202	lncRNA	RP11-50C13.2	6.33336	8.21136	7.46717	8.19869	7.16074	7.40259	-4.93095	-2.90524	-3.11667	-4.04673	-3.35057	-3.25061	0.17591	0.382792	0.418624	0.257251	0.40729	0.513619	Ensembl	1757	chr15:58813510-58815570:+	chr15	+	58813510	58815570		ASHG19AP1A10002980711	lncRNA	AGGTCACCTTTACTCTCAGAAGGAAACTGACCCCCTGACCTATTAAATAGCTGAAATCAA
ENST00000381120	protein_coding	MTIF3	7.16347	8.2502	7.45654	8.78562	7.31903	7.73842	-4.10084	-2.8664	-3.1273	-3.4598	-3.19228	-2.91478	0.259933	0.289777	0.306621	0.268319	0.352039	0.416938	Ensembl	1005	chr13:28009780-28024711:-	chr13	-	28009780	28024711	mitochondrial translational initiation factor 3 [Source:HGNC Symbol;Acc:HGNC:29788]	ASHG19AP1B11320440111	protein_coding	CGCTGTACTTGCGTCCGCTACAGTATGTCAATCGCTTGCCCCAGCACAGCTGTCATTCTT	NM_152912
ENST00000262301	protein_coding	LMF1	6.02	7.64557	6.77646	7.80079	6.4533	7.60015	-5.2443	-3.47103	-3.80738	-4.44463	-4.05801	-3.05304	0.2354	0.277173	0.264636	0.19219	0.226101	0.352016	Ensembl	2621	chr16:903634-1020999:-	chr16	-	903634	1020999	lipase maturation factor 1 [Source:HGNC Symbol;Acc:HGNC:14154]	ASHG19AP1B13080347611	protein_coding	GGTACTCTTTCGGATGGGAGTCCCAGCTTCTGGAGACGGGGTTCCTGGGGATCTTCCTGT	NM_022773
NR_110522	lncRNA	C22orf34	12.9094	13.4461	12.7629	13.6233	13.0689	12.9404	1.64513	2.32953	2.17905	1.37787	2.55759	2.28722	0.638745	0.660867	0.556887	0.442407	0.580703	0.466191	Refseq	1764	chr22:49808174-50051190:-	chr22	-	49808174	50051190		ASHG19AP1A10374282511	lncRNA	GTGTTTCCTGAGACCTCCCAGCCACGCTTCCTGTACAGCCTGCAGAACTAACCTGTGGCA	NR_110522
ENST00000542407	protein_coding	PDLIM5	9.5379	10.3722	9.33985	9.9543	9.26892	8.97761	-1.72641	-0.744417	-1.24399	-2.29113	-1.24239	-1.67559	0.551076	0.82675	0.515361	0.249774	0.356175	0.201554	Ensembl	2979	chr4:95373107-95586651:+	chr4	+	95373107	95586651	PDZ and LIM domain 5 [Source:HGNC Symbol;Acc:HGNC:17468]	ASHG19AP1B12046132311	protein_coding	GGATCCCAGGGTGACAGTAAACAGCAAAATGGCCCACCAAGAAAACACATTGTGGAGCGC	NM_001011513
ENST00000449376	protein_coding	ARIH2	10.3978	11.4013	8.91725	11.6291	9.51212	9.94496	-0.866494	0.284661	-1.66659	-0.616278	-0.999191	-0.708237	0.221081	0.437959	0.291368	0.277527	0.360269	0.291388	Ensembl	2278	chr3:48956269-49021053:+	chr3	+	48956269	49021053	ariadne RBR E3 ubiquitin protein ligase 2 [Source:HGNC Symbol;Acc:HGNC:690]	ASHG19AP1B11262574311	protein_coding	AGCCTCCTGAGTAGCTGGGATTACAGAAGACAAAAATACTAATGCATTTGAGAAAGCGGT	NM_001317333
ENST00000218032	protein_coding	TLR8	7.1115	6.97939	5.77594	3.62774	5.09342	4.39328	-4.1528	-4.13721	-4.8079	-8.61769	-5.41789	-6.25992	0.80238	0.736559	0.792291	0.25024	0.415667	0.443228	Ensembl	4216	chrX:12924739-12941288:+	chrX	+	12924739	12941288	toll like receptor 8 [Source:HGNC Symbol;Acc:HGNC:15632]	ASHG19AP1B11532698011	protein_coding	AACTGACGTTAAGTCATGATTTCGCGCCATAATAAAGATGCAAAGGAATGACATTTCTGT	NM_138636
ENST00000391153	snoRNA	RF00561	7.1958	7.4627	7.06522	6.99844	7.21092	6.82298	-4.0685	-3.6539	-3.51862	-5.24698	-3.30039	-3.83022	0.289371	0.345607	0.1337	0.0809536	0.102398	0.113568		128	chr2:18221872-18221999:-	chr2	-	18221872	18221999		ASHG38SM110008182811	smallRNA	GTCTTACAGACAGGTGCAAAAAATAAATCCTCTTTTGCAACCCAGAACTCATTGTTCAGT
ENST00000450667	lncRNA	AC103881.1	6.24911	6.69633	6.47567	7.56934	6.28052	6.74456	-5.01519	-4.42027	-4.10817	-4.67609	-4.23079	-3.90864	0.357021	0.288689	0.474649	0.33694	0.461162	0.678516	Ensembl	806	chr2:147595317-147607878:+	chr2	+	147595317	147607878		ASHGV4002961911	lncRNA	TAAATTCAGAAGAAAACATCTTGCAGCTACTGCCCTATTGCCATGGCCACACATCACTGC
ENST00000374379	protein_coding	CLIC4	14.7145	14.7404	13.5082	14.1867	14.5837	13.8242	3.45021	3.6238	2.92436	1.94127	4.0724	3.17097	0.933433	0.978974	0.328027	0.429346	0.491977	0.17254	Ensembl	4346	chr1:25071848-25170815:+	chr1	+	25071848	25170815	chloride intracellular channel 4 [Source:HGNC Symbol;Acc:HGNC:13518]	ASHG19AP1B12509901311	protein_coding	CCTCAAGCCGTAATGTTGAACAGAATTGGAGTATTTTCTTTATAATTTCTTGAACAGGCA	NM_013943
(+)E1A_r60_a22			5.78377	6.50391	5.82107	7.05373	5.9828	5.79786	-5.48054	-4.61269	-4.76277	-5.19169	-4.52851	-4.85534	0.0128063	0.0165663	0.0271051	0.0130062	0.0329145	0.0394706									(+)E1A_r60_a22	pos
ENST00000502583	protein_coding	CAGE1	6.30917	7.31214	6.74198	6.4584	6.71919	7.02653	-4.95514	-3.80446	-3.84186	-5.78702	-3.79212	-3.62667	0.307442	0.412058	0.373771	0.15309	0.406771	0.457389	Ensembl	3284	chr6:7326892-7389976:-	chr6	-	7326892	7389976	cancer antigen 1 [Source:HGNC Symbol;Acc:HGNC:21622]	ASHG19AP1B11251013211	protein_coding	GGCGCGCTGTATAGGGCTGTGGATGTTCTGTGCTCTCAGGAAGGCGTGTTGAGTAGCCGG	NM_001170692
ENST00000402876	lncRNA	PARVB	4.74415	6.34753	4.812	5.64993	5.04741	5.66415	-6.52015	-4.76907	-5.77184	-6.59549	-5.4639	-4.98905	0.357741	0.653951	0.266595	0.205364	0.364193	0.503696	Ensembl	560	chr22:44420182-44515814:+	chr22	+	44420182	44515814	parvin beta [Source:HGNC Symbol;Acc:HGNC:14653]	ASHG19AP1A10436534911	lncRNA	GCTGCAGAAGCTCTTGGTTACTGTTCAGATTGCTTGTGATGAGGGCCTTCGGAGATGCCG
ENST00000261366	protein_coding	LMNB1	7.60291	7.62154	7.15349	8.03285	7.20721	7.81569	-3.6614	-3.49506	-3.43035	-4.21257	-3.30411	-2.83751	0.629477	0.750089	0.527509	0.429391	0.41483	0.207741	Ensembl	2878	chr5:126112840-126172712:+	chr5	+	126112840	126172712	lamin B1 [Source:HGNC Symbol;Acc:HGNC:6637]	ASHG19AP1B11204820611	protein_coding	AAGTTCTTATGAGGAGGGGAGGGTAAATAAACCACTGTGCGTCTTGGTGTAATTTGAAGA	NM_005573
ENST00000441476	protein_coding	PMS2	5.81531	6.74245	5.78397	7.27303	6.03392	6.3729	-5.449	-4.37415	-4.79987	-4.97239	-4.4774	-4.28029	0.649082	0.610504	0.431888	0.488296	0.382823	0.452218	Ensembl	2730	chr7:6012873-6048737:-	chr7	-	6012873	6048737	PMS1 homolog 2, mismatch repair system component [Source:HGNC Symbol;Acc:HGNC:9122]	ASHG19AP1B14107056611	protein_coding	TGGGAGTTCAGGAGGCGGAGCGCCTGTGGGAGCCCTGGAGGGAACTTTCCCAGTCCCCGA	NM_001322008
MI0025517-pri-5	pri-miRNA	pri-5-hsa-mir-7847	5.58017	6.58739	5.8608	7.00095	5.44684	5.72739	-5.68414	-4.52921	-4.72304	-5.24447	-5.06447	-4.92581	0.348941	0.682927	0.443203	0.363853	0.43993	0.573468		100	chr11:1901185-1901285:+	chr11	+	1901185	1901285		ASHG38SM110007751411	smallRNA	CTGCACCGTGTGGCCCCAGCAAGGCCTGTGTAGATGGGAGGAATGGGTGCAAAACAGCAC
ENST00000372470	protein_coding	MPL	8.70999	9.73442	8.7653	9.74755	9.02844	9.07027	-2.55432	-1.38218	-1.81854	-2.49787	-1.48287	-1.58293	0.170797	0.254864	0.257661	0.147519	0.285987	0.312712	Ensembl	1908	chr1:43803520-43818443:+	chr1	+	43803520	43818443	MPL proto-oncogene, thrombopoietin receptor [Source:HGNC Symbol;Acc:HGNC:7217]	ASHG19AP1B11206737911	protein_coding	AGCAGCCAAGATGTCTCCTTGCTGGCATCAGACTCAGAGCCCCTGAAGTGTTTCTCCCGA	NM_005373
NR_138096	lncRNA	CTD-2126E3.1	5.24259	6.11533	4.79477	5.54611	5.26743	5.40307	-6.02171	-5.00127	-5.78907	-6.69931	-5.24389	-5.25012	0.200596	0.199175	0.13475	0.0682839	0.220321	0.297824	Refseq	1112	chr19:50553846-50578840:+	chr19	+	50553846	50578840		ASHG19AP1A10655903911	lncRNA	TGGGCACCTGGTACCTGGATTGGAGTTCTCACTCTGTTCATGTAGCAGGCAGGAAACCGA	NR_138096
NM_001206484	protein_coding	ATF3	11.5589	12.4081	11.6008	12.5692	11.7579	11.8946	0.294567	1.2915	1.01699	0.323752	1.24655	1.24139	0.571811	0.63561	0.496948	0.41426	0.448058	0.373691	Refseq	2048	chr1:212781970-212794119:+	chr1	+	212781970	212794119		ASHG19AP1B10793237511	protein_coding	AGCAAAATGATGCTTCTGCCATCGTCCCCTGCCTGTCCCCTCCTGGGTCACTGGTGTTTG	NM_001206484
ENST00000359172	protein_coding	AHCYL1	6.42949	6.74063	5.96378	5.34578	6.35117	6.20925	-4.83481	-4.37597	-4.62006	-6.89965	-4.16014	-4.44395	0.728545	0.700623	0.490678	0.334812	0.5788	0.436108	Ensembl	2503	chr1:110546753-110565011:+	chr1	+	110546753	110565011	adenosylhomocysteinase like 1 [Source:HGNC Symbol;Acc:HGNC:344]	ASHG19AP1B12052020211	protein_coding	TCAACTCTGGCCTGAGATTGATTCCCTTGAGATAAGTTGTTTTCTGCAAATCCAGTTTGC	NM_001242676
ENST00000392837	protein_coding	RIC8B	7.0279	7.359	6.25681	6.2834	6.47772	6.58554	-4.2364	-3.75761	-4.32703	-5.96202	-4.03359	-4.06766	0.796324	0.775073	0.842233	0.664744	0.872829	0.681839	Ensembl	5135	chr12:107168373-107283094:+	chr12	+	107168373	107283094	RIC8 guanine nucleotide exchange factor B [Source:HGNC Symbol;Acc:HGNC:25555]	ASHG19AP1B11995944811	protein_coding	TGCTTGATAAACTTTCCAGAGAGGAGTTGCTTAAACCAATGGGACTAAAACCTGATGGGA	NM_001351366
ENST00000253251	protein_coding	UBE4B	8.07809	8.55611	8.08507	8.71879	7.72387	7.7623	-3.18622	-2.56049	-2.49877	-3.52664	-2.78744	-2.8909	0.0653692	0.104268	0.21779	0.0809843	0.255342	0.349833	Ensembl	4772	chr1:10092890-10240425:+	chr1	+	10092890	10240425	ubiquitination factor E4B [Source:HGNC Symbol;Acc:HGNC:12500]	ASHG19AP1B10875420711	protein_coding	ACGTGATCCCTTTCAAAGATGGCCGCCCTGTTGTTTTGATGAATAATACTTGGTGGGGCG	NM_006048
ENST00000542733	protein_coding	NTRK3	7.93831	8.0209	6.32179	6.94489	7.01509	6.53145	-3.326	-3.0957	-4.26205	-5.30053	-3.49623	-4.12174	0.418901	0.339258	0.287443	0.114483	0.374315	0.403421	Ensembl	2287	chr15:88459504-88749164:-	chr15	-	88459504	88749164	neurotrophic receptor tyrosine kinase 3 [Source:HGNC Symbol;Acc:HGNC:8033]	ASHG19AP1B10085966611	protein_coding	GGGGACTTCGGCATGTCCAGAGATGTCTACAGCACGGATTATTACAGGGTTGTGCAGGCA	NM_001320135
ENST00000405266	protein_coding	SUN1	8.32325	8.96198	7.939	8.23047	8.05396	7.1035	-2.94105	-2.15462	-2.64484	-4.01495	-2.45735	-3.5497	0.704829	0.727297	0.592238	0.475461	0.459519	0.316479	Ensembl	4062	chr7:872138-914537:+	chr7	+	872138	914537	Sad1 and UNC84 domain containing 1 [Source:HGNC Symbol;Acc:HGNC:18587]	ASHG19AP1B12728394411	protein_coding	CAGGAATCAAAAATGCGACGACTGTAAGGGCAAGAGGCACCTCGACGCGCACACAGCCGC
ENST00000508879	lncRNA	RP11-159K7.2	6.24156	7.63956	6.99584	7.17205	7.38657	7.4679	-5.02274	-3.47704	-3.588	-5.07338	-3.12475	-3.1853	0.322265	0.484891	0.516454	0.282141	0.523645	0.531887	Ensembl	615	chr5:111964133-111967797:+	chr5	+	111964133	111967797	long intergenic non-protein coding RNA 2200 [Source:HGNC Symbol;Acc:HGNC:53066]	ASHG19AP1A10751520511	lncRNA	ACATTCCAGGAGCCACTTTTATCACTTGCAGCAATCTTCTTCAAATACCACAGACTGGGC
ENST00000304434	protein_coding	ELOVL5	7.56535	8.85917	8.10109	8.95409	8.14133	8.76964	-3.69896	-2.25743	-2.48275	-3.29133	-2.36999	-1.88356	0.152	0.262538	0.278985	0.141636	0.274229	0.297177	Ensembl	2827	chr6:53132197-53213805:-	chr6	-	53132197	53213805	ELOVL fatty acid elongase 5 [Source:HGNC Symbol;Acc:HGNC:21308]	ASHG19AP1B11402245111	protein_coding	GACGTCACGGTCAGCCCACGTTCTGATTGTAGATAGCCGGCGCCTTCCTCTTCCCATCGC	NM_021814
ENST00000392396	protein_coding	TFRC	8.83866	8.61812	7.75805	8.20083	7.70931	7.1156	-2.42565	-2.49848	-2.82579	-4.04459	-2.802	-3.53759	0.806341	0.590311	0.623839	0.392248	0.544502	0.289903	Ensembl	5032	chr3:195776347-195808961:-	chr3	-	195776347	195808961	transferrin receptor [Source:HGNC Symbol;Acc:HGNC:11763]	ASHG19AP1B11631048111	protein_coding	GCCTCGAGCGGCTGCAGGTTCTTCTGTGTGGCAGTTCAGAATGATGGATCAAGCTAGATC	NM_003234
ENST00000507521	lncRNA	CTC-329D1.2	7.06238	7.96153	7.13156	7.9478	7.06343	7.19104	-4.20193	-3.15507	-3.45228	-4.29763	-3.44788	-3.46216	0.801224	0.582667	0.447711	0.479721	0.509997	0.499727	Ensembl	549	chr5:139750476-139780952:-	chr5	-	139750476	139780952		ASHGV4004090011	lncRNA	TGAACTGGTAGAAAGAAGCAGAGAGTTATCAAAGTTTACCTCTGCCAACCTCCCAGATGC
ENST00000225737	protein_coding	AKAP10	7.65075	7.34441	6.58253	6.15068	7.12262	5.89428	-3.61355	-3.77219	-4.00131	-6.09475	-3.3887	-4.75892	0.855608	0.722467	0.669416	0.456187	0.835449	0.418323	Ensembl	4072	chr17:19807615-19881150:-	chr17	-	19807615	19881150	A-kinase anchoring protein 10 [Source:HGNC Symbol;Acc:HGNC:368]	ASHG19AP1B10001186811	protein_coding	ATTTCTTTGTATATACATTTTGTGCTTCTGAGCTAGAGATGCCAAGTAGTTGTAAACTGC	NM_007202
ENST00000375832	protein_coding	LY6G6F	5.69843	6.85599	6.27129	6.38725	5.386	6.40701	-5.56588	-4.26061	-4.31255	-5.85818	-5.12531	-4.24618	0.261603	0.308682	0.459862	0.1331	0.424746	0.495711	Ensembl	920	chr6:31674662-31678372:+	chr6	+	31674662	31678372	lymphocyte antigen 6 family member G6F [Source:HGNC Symbol;Acc:HGNC:13933]	ASHG19AP1B10021838211	protein_coding	ATTCCTCAGTTCAAACCCGAAATCCAGGTCTATGAGAACATCCATTTGGCCCGTCTTGGC
ENST00000425953	protein_coding	AC092835.2	6.66758	6.68646	6.52629	7.98771	6.65681	7.15662	-4.59672	-4.43014	-4.05755	-4.25772	-3.8545	-3.49657	0.651814	0.60368	0.627206	0.298321	0.560883	0.360312	Ensembl	1850	chr2:95873283-95881351:+	chr2	+	95873283	95881351		ASHG19AP1B12191559211	protein_coding	CATGAGGAAGAGCTGGAGAGAGAAGTCTCAAAGGCAGCCAGTCAAAAGCACTGGGAAACA
ENST00000013070	protein_coding	UBR7	10.2795	11.4466	10.1576	11.5141	10.0752	9.89704	-0.984828	0.330017	-0.426201	-0.731303	-0.43611	-0.756161	0.457108	0.518781	0.447371	0.3923	0.398751	0.496406	Ensembl	3694	chr14:93673401-93695561:+	chr14	+	93673401	93695561	ubiquitin protein ligase E3 component n-recognin 7 (putative) [Source:HGNC Symbol;Acc:HGNC:20344]	ASHG19AP1B10025816711	protein_coding	TCCTTGTCATTGGTTCCTGGCACTCGGGCCCCACCTCCTCCGGCTACGCCCCTCACGGCC
ENST00000206542	protein_coding	OSGEP	8.60824	8.60419	7.90427	8.6828	8.2933	7.87892	-2.65607	-2.51241	-2.67957	-3.56263	-2.21801	-2.77427	0.618265	0.581279	0.557747	0.368152	0.619064	0.393968	Ensembl	2002	chr14:20914827-20923264:-	chr14	-	20914827	20923264	O-sialoglycoprotein endopeptidase [Source:HGNC Symbol;Acc:HGNC:18028]	ASHG19AP1B11985015111	protein_coding	GCCACCAGCCCAACCGTGTTGTATGTGAGTGGAGGAAATACGCAGGTGATTGCATACTCG	NM_017807
ENST00000270233	protein_coding	BCAM	13.0468	13.0007	12.4329	12.6709	12.2365	12.3466	1.78249	1.88414	1.84902	0.42545	1.72514	1.69342	0.545237	0.586097	0.49805	0.348108	0.442295	0.398791	Ensembl	2453	chr19:45312316-45324678:+	chr19	+	45312316	45324678	basal cell adhesion molecule (Lutheran blood group) [Source:HGNC Symbol;Acc:HGNC:6722]	ASHG19AP1B10016995411	protein_coding	CGCCCCACCCCATCATCTGTGGACACTGGAGTCTGGAATAAATGCTGTTTGTCACATCAA	NM_005581
MI0015842	pre-miRNA	hsa-mir-4312	7.86606	8.82368	7.82554	8.49304	7.93704	7.85828	-3.39825	-2.29292	-2.7583	-3.75239	-2.57427	-2.79491	0.227572	0.254258	0.341962	0.24089	0.373299	0.378519		76	chr15:69094189-69094264:-	chr15	-	69094189	69094264		ASHG38SM110004714711	smallRNA	GCACAGAGAGCAAGGAGCCTTCCCCAGAGGAGTCAGGCCTTGTTCCTGTCCCCATTCCTC
NM_001288998	protein_coding	GMIP	8.16804	8.34169	7.52399	8.14305	7.38456	7.07967	-3.09627	-2.77491	-3.05985	-4.10237	-3.12676	-3.57352	0.323422	0.215489	0.322413	0.117709	0.30362	0.32279	Refseq	3472	chr19:19740282-19754476:-	chr19	-	19740282	19754476		ASHG19AP1B11073858711	protein_coding	GGAGAGGTCCAGAGGGTTCCTATAAGGAAAAACTATTTAATACATGACCTAGGGGAGGCC	NM_001288998
MI0025523	pre-miRNA	hsa-mir-7853	5.89844	6.80005	6.28063	6.14239	5.52091	6.10522	-5.36586	-4.31655	-4.30321	-6.10304	-4.99041	-4.54798	0.139234	0.144618	0.206549	0.0669669	0.143584	0.287526		132	chr6:6169537-6169668:-	chr6	-	6169537	6169668		ASHG38SM110001360711	smallRNA	GGCATTGTCTGGGGTCTTATTCAAATGCAGATCCTGACTTCACTGGTGCAGTAAGAAGTC
ENST00000313698	protein_coding	ACAD10	7.24999	7.72763	6.84499	7.7118	6.97997	7.1826	-4.01432	-3.38897	-3.73885	-4.53362	-3.53135	-3.47059	0.434069	0.379	0.334797	0.226253	0.469184	0.523273	Ensembl	3959	chr12:112123902-112194901:+	chr12	+	112123902	112194901	acyl-CoA dehydrogenase family member 10 [Source:HGNC Symbol;Acc:HGNC:21597]	ASHG19AP1B11427994311	protein_coding	TGGTCCAGCTGTGCCCAGATCTGTCACTGATGTGCCTCGAAAGATCCGGTGTTTGTGGCT	NM_025247
ENST00000265261	protein_coding	ST3GAL6	7.67347	7.82782	5.93106	5.44765	5.62965	4.3981	-3.59084	-3.28878	-4.65278	-6.79777	-4.88167	-6.2551	0.858433	0.738693	0.53566	0.488445	0.778404	0.453119	Ensembl	3362	chr3:98451080-98514689:+	chr3	+	98451080	98514689	ST3 beta-galactoside alpha-2,3-sialyltransferase 6 [Source:HGNC Symbol;Acc:HGNC:18080]	ASHG19AP1B10377345611	protein_coding	TCAAAACTGCAGAGTTGTGATCTCTTTGATGAGTTTGACAAAATGAATAATGGTCCTGTT	NM_001271142
NR_144316	lncRNA	THADA	8.01068	8.39379	7.67637	8.24959	7.70321	7.70546	-3.25363	-2.72281	-2.90747	-3.99584	-2.8081	-2.94773	0.419537	0.427211	0.433825	0.307643	0.539516	0.392044	Refseq	5998	chr2:43457975-43823185:-	chr2	-	43457975	43823185		ASHG19AP1A10231599111	lncRNA	TCCGGCAAAACCACATTCATGGGACACTTCTCCAGGCAAAATCCATGTTTGGTGACCAGA	NR_144316
ENST00000530457	protein_coding	PSMA1	11.1775	11.6086	11.0972	11.3735	11.4575	11.7777	-0.0868355	0.492005	0.513374	-0.871957	0.946196	1.1245	0.409012	0.496064	0.402573	0.252181	0.411947	0.375144	Ensembl	1527	chr11:14526459-14541909:-	chr11	-	14526459	14541909	proteasome subunit alpha 1 [Source:HGNC Symbol;Acc:HGNC:9530]	ASHG19AP1B12915893011	protein_coding	TGACGAGCCACCTCTCCTGTCATCCTTAGCGTCGCCCGGTGCCACGAGGTATGAGAGCCT
ENST00000372557	protein_coding	TNNC2	4.87871	5.97106	5.09536	5.04478	4.83945	5.91146	-6.38559	-5.14554	-5.48848	-7.20065	-5.67187	-4.74174	0.219523	0.456301	0.410707	0.262224	0.513694	0.573651	Ensembl	780	chr20:44451853-44462384:-	chr20	-	44451853	44462384	troponin C2, fast skeletal type [Source:HGNC Symbol;Acc:HGNC:11944]	ASHG19AP1B12440742911	protein_coding	ATGGGAAGTAGGCAAACAGGGAAACTGAGGACCAGAGAGGACGGACCAGCAGGCTGAGGC
ENCT00000368012	protein_coding	CATG00000082275.1	10.3645	11.4458	10.64	11.2155	10.6068	10.789	-0.89976	0.329158	0.0561237	-1.02993	0.0955278	0.135811	0.531616	0.664921	0.498347	0.357874	0.433084	0.456466	FANTOM5CAT	5973	chr6:180395-186501:+	chr6	+	180395	186501	At least 1 of the 10 top ranked transcript is CPAT coding and max ORF size >=300, NOT annotated as nonCoding in GENCODE	ASHG19AP1B10942327311	protein_coding	TTTGTGCCCGATTTCTTTTGCTCTTCCAGACTGCTGCCCATGCTCCTCTGCCCTGCCGAG
ENST00000500576	protein_coding	LYRM4	7.81213	8.07862	7.56374	7.46629	7.55618	7.65684	-3.45218	-3.03798	-3.0201	-4.77913	-2.95513	-2.99635	0.338618	0.405641	0.154058	0.127256	0.109175	0.0988619	Ensembl	592	chr6:5186834-5260970:-	chr6	-	5186834	5260970	LYR motif containing 4 [Source:HGNC Symbol;Acc:HGNC:21365]	ASHG19AP1B10018979611	protein_coding	TTTGAATTTTGTGTCATGCTGAATTCCCACTCCAAGACAATAAAAATTCTCTTGCATTTC	NM_001164840
ENST00000555042	protein_coding	DCAF4	9.06732	9.9299	9.12225	9.58639	9.23995	9.04612	-2.19698	-1.1867	-1.46159	-2.65904	-1.27136	-1.60708	0.230876	0.312094	0.367609	0.160584	0.391323	0.431311	Ensembl	2374	chr14:73393195-73426352:+	chr14	+	73393195	73426352	DDB1 and CUL4 associated factor 4 [Source:HGNC Symbol;Acc:HGNC:20229]	ASHG19AP1B12118888211	protein_coding	CAGTGATGTCTTGGCTCCTCTGCTGTTTAATGGCTGCCGCTCTGGGGAAATCTTTGCCAT	NM_001352447
ENST00000327042	protein_coding	TMEM86B	8.0947	9.07927	8.12001	9.71127	8.50583	8.7944	-3.16961	-2.03733	-2.46384	-2.53415	-2.00548	-1.85879	0.022563	0.0305603	0.0436819	0.0254426	0.055138	0.0888372	Ensembl	1637	chr19:55738116-55740632:-	chr19	-	55738116	55740632	transmembrane protein 86B [Source:HGNC Symbol;Acc:HGNC:28448]	ASHG19AP1B13580484811	protein_coding	GGGGCAGACCCTGAAGACTCACTGCTCAGCCCAGCGCCCAGATGTCTGCAGGTGGCTGAG	NM_173804
ENST00000242770	protein_coding	STX10	8.83009	9.65518	9.03912	9.90937	9.22198	9.10501	-2.43422	-1.46142	-1.54472	-2.33605	-1.28934	-1.54819	0.398288	0.475017	0.557117	0.357611	0.481553	0.572059	Ensembl	1099	chr19:13254876-13260992:-	chr19	-	13254876	13260992	syntaxin 10 [Source:HGNC Symbol;Acc:HGNC:11428]	ASHG19AP1B13932355611	protein_coding	GACGAGCAGGCATGCTGGATGCCTTCGCCCAAGAGATGGACCACACCCAGTCCCGCATGG	NM_001271609
ENST00000520606	lncRNA	RP11-10J21.5	5.45868	6.84332	5.48776	6.23536	5.92927	6.16253	-5.80563	-4.27328	-5.09608	-6.01007	-4.58205	-4.49066	0.164223	0.244555	0.227936	0.110031	0.308569	0.460922	Ensembl	294	chr8:142288327-142302961:+	chr8	+	142288327	142302961		ASHGV4005133011	lncRNA	GACAAAAACCACACCCTATCAACGCTGATGAAGGGCTGGCTCTAAGAAGTTCTCCATCAG
ENST00000588552	lncRNA	PTPRS	9.67362	10.6923	8.86563	10.8493	9.08083	9.13923	-1.59069	-0.424267	-1.71821	-1.39613	-1.43048	-1.51396	0.357807	0.52911	0.355847	0.276417	0.360781	0.357383	Ensembl	5443	chr19:5158506-5340814:-	chr19	-	5158506	5340814	protein tyrosine phosphatase, receptor type S [Source:HGNC Symbol;Acc:HGNC:9681]	ASHG19AP1A10260698311	lncRNA	AGCCTCCCGAGTGGCTGGGACTACAGGATTGAGGCCATCAAGCTACAGATGATCTTACAA
ENST00000529044	protein_coding	TRIM29	7.8098	8.5029	7.63857	7.90734	7.41923	6.55026	-3.45451	-2.6137	-2.94527	-4.33809	-3.09208	-4.10294	0.86946	0.730556	0.659434	0.469184	0.515769	0.49984	Ensembl	1233	chr11:119983118-119999621:-	chr11	-	119983118	119999621	tripartite motif containing 29 [Source:HGNC Symbol;Acc:HGNC:17274]	ASHG19AP1B12918171811	protein_coding	TGGCATGGTGCCTGGCATATCCGAGACGGAGCTGTCATTGCAAAAGGAGCAGCTGCAGCT
ENST00000525389	lncRNA	BLK	5.45534	6.2567	5.91849	6.65065	5.03825	5.5198	-5.80897	-4.8599	-4.66535	-5.59478	-5.47306	-5.1334	0.0379684	0.0758875	0.144816	0.0457591	0.10849	0.333072	Ensembl	1165	chr8:11351678-11367400:+	chr8	+	11351678	11367400	BLK proto-oncogene, Src family tyrosine kinase [Source:HGNC Symbol;Acc:HGNC:1057]	ASHG19AP1A10004339411	lncRNA	GAGCTACCCATTTTGATTTATCTGATGCGCAGTTTTCATTGCTGGAATCATAAAGACATA
ENST00000419300	lncRNA	RP11-492E3.1	10.8094	11.2124	10.6196	11.0325	10.6671	11.3739	-0.454895	0.0957539	0.0357729	-1.21293	0.155832	0.7207	0.526809	0.572493	0.495972	0.359487	0.425179	0.292961	Ensembl	9557	chr9:132251379-132274958:+	chr9	+	132251379	132274958	long intergenic non-protein coding RNA 963 [Source:HGNC Symbol;Acc:HGNC:48716]	ASHG19AP1A10531832511	lncRNA	TTTCCTGCTCTCCCACAGTGGCACCCGAGCTCTGTGAGGGCAAGACTTTGTTCGGTTGTG
ENST00000612039	protein_coding	PYCR2	4.31322	4.98934	4.74776	4.10946	3.93952	4.2559	-6.95109	-6.12726	-5.83608	-8.13597	-6.57179	-6.39729	0.446689	0.100003	0.339593	0.0950066	0.288848	0.25484	Ensembl	1549	chr1:226107577-226112040:-	chr1	-	226107577	226112040	pyrroline-5-carboxylate reductase 2 [Source:HGNC Symbol;Acc:HGNC:30262]	ASHG19AP1B13706837511	protein_coding	GGCCACGTGGCCTAAGGCGCCATCAGCCGCCCGGGAGATATCCGCCGGGGGAGAATAGGG	NM_001271681
ENST00000527564	lncRNA	AP001816.1	9.77145	9.78884	8.1341	8.62217	8.26849	7.88138	-1.49286	-1.32776	-2.44974	-3.62325	-2.24283	-2.77182	0.87067	0.855972	0.447119	0.570801	0.436594	0.257544	Ensembl	790	chr4:102268937-102270040:+	chr4	+	102268937	102270040		ASHGV4003920911	lncRNA	ACGTGGTTGGAGCTTTTGGGGGGAATTATGAAGAAATCTGAATAAATTTCTCACCCTTCA
ENST00000589574	lncRNA	PARD6G-AS1	6.91939	7.56051	7.1498	7.54472	7.02995	7.00756	-4.34492	-3.5561	-3.43404	-4.7007	-3.48137	-3.64564	0.119926	0.116531	0.210466	0.0815442	0.197972	0.245411	Ensembl	647	chr18:77905894-77936315:+	chr18	+	77905894	77936315		ASHGV4000365611	lncRNA	CACATTGGAGATACAGCTGTGGTTTGCTCCTAAGACCCACCCAGCACACGTGAGATGGGG
MI0014174	pre-miRNA	hsa-mir-548v	9.49369	9.28237	9.58656	10.3517	9.83385	10.1937	-1.77062	-1.83423	-0.997278	-1.8937	-0.677462	-0.459536	0.752286	0.75776	0.46859	0.520114	0.455879	0.244845		80	chr8:17539087-17539166:-	chr8	-	17539087	17539166		ASHG38SM110001744711	smallRNA	TAGGTTTGAGCAAAAGTAATTGCGGTTTTGCCATCATGCCAAAAGCTACAGTTACTTTTG
NM_001278607	protein_coding	BFSP1	5.21643	4.97938	5.02742	4.40319	5.70469	5.07036	-6.04788	-6.13722	-5.55642	-7.84223	-4.80663	-5.58284	0.574362	0.474562	0.591137	0.17045	0.799582	0.278831	Refseq	2073	chr20:17474550-17539605:-	chr20	-	17474550	17539605		ASHG19AP1B12350930911	protein_coding	GCTGGAGAAAGTATGAAAATGAGTGCGAATGTCAACTCCTGCTAAAAGAAATGCTTGAAC	NM_001278607
ENST00000470449	lncRNA	RP11-202D20.1	8.15244	8.04604	7.35123	7.45479	7.50938	6.90444	-3.11186	-3.07056	-3.23261	-4.79064	-3.00193	-3.74875	0.841151	0.843427	0.512274	0.580283	0.605056	0.423896	Ensembl	760	chr3:123304403-123349668:+	chr3	+	123304403	123349668		ASHGV4003645711	lncRNA	CAGGAATGACTTTGTGACCAGCAGCTTAAGCCAAATAAACTTTATAAGGTAAAGAATTTC
ENST00000511919	lncRNA	RP11-93L9.1	7.33091	8.17928	7.41203	6.73974	7.41597	6.44022	-3.9334	-2.93732	-3.17181	-5.50568	-3.09534	-4.21297	0.287392	0.270998	0.38732	0.0936304	0.333454	0.33497	Ensembl	590	chr4:124571446-124851509:+	chr4	+	124571446	124851509		ASHGV4000153011	lncRNA	AAATTTGGAGCGATGAGGCTTCCTCTTTGAAGATCACAGGTGAGAAGATTAGGTGCTTTC
ENST00000336418	protein_coding	AP3S2	7.80085	8.47131	7.76401	7.84832	7.79238	7.73621	-3.46346	-2.6453	-2.81983	-4.3971	-2.71893	-2.91698	0.495401	0.556332	0.449021	0.281872	0.441004	0.359033	Ensembl	5891	chr15:90373831-90437574:-	chr15	-	90373831	90437574	adaptor related protein complex 3 sigma 2 subunit [Source:HGNC Symbol;Acc:HGNC:571]	ASHG19AP1B10022484611	protein_coding	TGGCACTCTGACGTACTGGATGTTTGGTTTCTGAAGTTACTGGCTGTTTACCCTGCCGGG	NM_005829
ENST00000304523	protein_coding	LDB2	14.5129	14.8422	14.1979	14.1833	14.1715	14.7422	3.24862	3.72559	3.61401	1.93792	3.66015	4.08898	0.288972	0.324792	0.415647	0.178518	0.418656	0.32264	Ensembl	2548	chr4:16503164-16900432:-	chr4	-	16503164	16900432	LIM domain binding 2 [Source:HGNC Symbol;Acc:HGNC:6533]	ASHG19AP1B13099024511	protein_coding	CCTCTCCTCTCCCTCTCCTCTCCTGCTATAGAGGGCTCCGACAGCAGTTCCCAGCCAGCG	NM_001290
ENST00000445355	protein_coding	ADAM8	8.00877	8.24822	7.79023	8.28666	7.69798	7.76679	-3.25554	-2.86838	-2.79361	-3.95876	-2.81333	-2.88641	0.0941842	0.14125	0.295192	0.0960175	0.305182	0.32241	Ensembl	3279	chr10:135075907-135090372:-	chr10	-	135075907	135090372	ADAM metallopeptidase domain 8 [Source:HGNC Symbol;Acc:HGNC:215]	ASHG19AP1B10441241011	protein_coding	CTTCCCAGTTCCTGTCTACACCCGGCAGGCACCAAAGCAGGTCATCAAGCCAACGTTCGC	NM_001109
MI0003611-pri-3	pri-miRNA	pri-3-hsa-mir-599	6.11263	6.4718	5.41284	5.54292	5.5206	6.26979	-5.15168	-4.6448	-5.171	-6.7025	-4.99072	-4.38341	0.364422	0.382629	0.267914	0.212569	0.343963	0.605237		100	chr8:100548774-100548874:-	chr8	-	100548774	100548874		ASHG38SM110005002811	smallRNA	CTTGGATGACAGTCAATTCAGTTAAAGGATAATGGGGTCCCAGGATACAAAACATTATTT
ENST00000406941	protein_coding	ING5	9.61808	9.6415	9.27898	9.6833	9.64856	9.63951	-1.64623	-1.4751	-1.30486	-2.56213	-0.862751	-1.01369	0.793219	0.807933	0.727799	0.457048	0.533657	0.531068	Ensembl	946	chr2:242641461-242663451:+	chr2	+	242641461	242663451	inhibitor of growth family member 5 [Source:HGNC Symbol;Acc:HGNC:19421]	ASHG19AP1B11027237611	protein_coding	AAGGAAAATGATTTCATTTAAATAAAAACCTGTAGTCTGGGCAACATCGGGAGACCCCAA	NM_001330162
ENST00000368196	protein_coding	NTRK1	4.9648	5.46426	5.07515	5.30454	5.02413	6.00794	-6.2995	-5.65234	-5.50869	-6.94088	-5.48718	-4.64526	0.341955	0.169988	0.341897	0.198309	0.241285	0.420909	Ensembl	2701	chr1:156830607-156851642:+	chr1	+	156830607	156851642	neurotrophic receptor tyrosine kinase 1 [Source:HGNC Symbol;Acc:HGNC:8031]	ASHG19AP1B10028924711	protein_coding	GTCTTTAACACCGCCCAGCGCACATGTCGGGGGAGGCCTGGCAGCTGCAGCTGGGAGCGC	NM_001012331
ENST00000313237	protein_coding	PHF21B	10.5603	11.5703	10.6804	11.56	10.6686	11.1507	-0.704035	0.453725	0.096559	-0.685469	0.157264	0.497464	0.258225	0.309737	0.516774	0.266151	0.419955	0.485013	Ensembl	3671	chr22:45277042-45405581:-	chr22	-	45277042	45405581	PHD finger protein 21B [Source:HGNC Symbol;Acc:HGNC:25161]	ASHG19AP1B11744858711	protein_coding	GCATCAAAGTCCAGCCCCTCCTCATCAGTGCTGACAACAAGCCTCCTCCACGCCTCCTCT	NM_138415
ENST00000396738	protein_coding	STK16	6.97668	7.35851	6.72379	7.71492	6.58655	7.45038	-4.28763	-3.75809	-3.86005	-4.5305	-3.92476	-3.20282	0.144428	0.156218	0.275801	0.161692	0.280828	0.380264	Ensembl	1673	chr2:220110201-220113614:+	chr2	+	220110201	220113614	serine/threonine kinase 16 [Source:HGNC Symbol;Acc:HGNC:11394]	ASHG19AP1B14377051711	protein_coding	GTGGCGCTTCTCTCTGGCCCGAGCCAGGTCAGTCCGGCAGTGCAGATGGCCCATCCCGGG	NR_026909
ENST00000428343	protein_coding	RFX8	17.3896	15.8012	16.3771	16.201	13.2232	7.44598	6.12532	4.68458	5.79326	3.95554	2.71189	-3.20721	0.323033	0.0756728	0.287067	0.0831088	0.161924	0.182522	Ensembl	1686	chr2:102013866-102091165:-	chr2	-	102013866	102091165	RFX family member 8, lacking RFX DNA binding domain [Source:HGNC Symbol;Acc:HGNC:37253]	ASHG19AP1B12297206811	protein_coding	AACCCGGCCACCTTTGGGAAGTGTGAAGATCATTCACCGATGAAGACAGACCCAGTTGGA	NM_001145664
ENST00000442371	protein_coding	GCNT1	5.83393	6.31795	5.1998	4.69367	5.12831	4.6553	-5.43038	-4.79865	-5.38404	-7.55175	-5.38301	-5.99789	0.655355	0.525179	0.454202	0.197983	0.463423	0.344497	Ensembl	5972	chr9:79056582-79122330:+	chr9	+	79056582	79122330	glucosaminyl (N-acetyl) transferase 1, core 2 [Source:HGNC Symbol;Acc:HGNC:4203]	ASHG19AP1B10130337111	protein_coding	TGACCTACAGAACGATTTCTTTAAAGACTCGTGCAGCACATCATTATCGCTGGATGCCCG	NM_001097636
ENST00000513514	lncRNA	DDR1	13.415	13.8768	13.2297	14.5526	13.3498	13.478	2.15072	2.76022	2.64589	2.30718	2.83847	2.82476	0.388848	0.472517	0.405114	0.252028	0.336533	0.379668	Ensembl	186	chr6:30861132-30864823:+	chr6	+	30861132	30864823	discoidin domain receptor tyrosine kinase 1 [Source:HGNC Symbol;Acc:HGNC:2730]	ASHG19AP1A10793310011	lncRNA	GGGAATCCGCCCCACTCCGCTCCCTGTGTCCCCAATGGCTCTGGTGCACCTGTGTGAGGT
NM_001160308	protein_coding	SETDB2	10.9609	10.9255	10.3228	10.2804	10.0531	9.886	-0.303409	-0.19106	-0.261071	-1.96505	-0.458215	-0.7672	0.982862	0.975866	0.82909	0.688353	0.797145	0.600818	Refseq	6200	chr13:50018429-50069139:+	chr13	+	50018429	50069139		ASHG19AP1B11903435111	protein_coding	TGGCATTCTTCACCAACAGGTATGTGAAAGCAAGAACAGAGCTAACATGGGATTATGGCT	NM_001160308
ENST00000297866	protein_coding	CFAP47	5.08667	5.21625	4.00139	4.2601	4.45258	4.62913	-6.17764	-5.90035	-6.58245	-7.98532	-6.05874	-6.02407	0.5518	0.502742	0.549114	0.343284	0.629048	0.395076	Ensembl	3608	chrX:35937851-36008264:+	chrX	+	35937851	36008264	cilia and flagella associated protein 47 [Source:HGNC Symbol;Acc:HGNC:26708]	ASHG19AP1B11706716911	protein_coding	TGCAGCTTAATGTTGACACCAAAGCAAATTCATCAAGTAATTGTTGGGCCTTCTGTCCTT	NM_152632
ENST00000558190	protein_coding	ATXN3	7.39048	7.70651	6.91709	7.82968	7.49699	7.19874	-3.87382	-3.41009	-3.66675	-4.41575	-3.01432	-3.45446	0.45776	0.445295	0.455192	0.290351	0.588682	0.507418	Ensembl	6927	chr14:92524896-92572969:-	chr14	-	92524896	92572969	ataxin 3 [Source:HGNC Symbol;Acc:HGNC:7106]	ASHG19AP1B10037532611	protein_coding	CCGTTGGCTCCAGACAAATAAACATGGAGTCCATCTTCCACGAGAAACAAGAAGGCTCAC	NM_001164778
ENST00000378852	protein_coding	API5	8.85264	9.26873	8.5529	8.40917	8.5109	7.99398	-2.41166	-1.84787	-2.03094	-3.83625	-2.00042	-2.65922	0.788551	0.753751	0.673966	0.499263	0.642163	0.334774	Ensembl	3714	chr11:43333553-43366079:+	chr11	+	43333553	43366079	apoptosis inhibitor 5 [Source:HGNC Symbol;Acc:HGNC:594]	ASHG19AP1B12506141611	protein_coding	CTGGGCAGTGGTGCAGCATTCCTACCTAGTGTCATAAAAGCAAAATACTTACATAGCTTT	NM_001243747
ENST00000234371	protein_coding	KISS1R	5.69385	6.28217	4.80092	5.96433	4.36511	5.67962	-5.57046	-4.83443	-5.78292	-6.2811	-6.1462	-4.97358	0.634017	0.647677	0.318031	0.282025	0.358515	0.338385	Ensembl	1625	chr19:917342-921015:+	chr19	+	917342	921015	KISS1 receptor [Source:HGNC Symbol;Acc:HGNC:4510]	ASHG19AP1B10004080311	protein_coding	TGACTTCTGTGTTTCCTGAAATTAAACATGTGTCAACACAGGACTTTCTGGATCATTCCA	NM_032551
ENST00000419257	lncRNA	AC007461.2	5.163	6.00036	5.66154	6.06816	5.5764	5.92403	-6.10131	-5.11624	-4.9223	-6.17726	-4.93491	-4.72917	0.374356	0.458751	0.39308	0.201319	0.503694	0.386898	Ensembl	2063	chr17:70068474-70089622:+	chr17	+	70068474	70089622		ASHGV4002215311	lncRNA	TTCATACACACCTTGAGGAATGTCCTGGAGGAATCGCTTGGCAATCTTCAGACGAGAAAT
ENST00000544496	protein_coding	PCMT1	9.61695	10.3876	9.45596	9.69991	9.60676	9.15905	-1.64736	-0.729006	-1.12788	-2.54551	-0.904554	-1.49415	0.956976	0.965485	0.509161	0.729762	0.4986	0.347904	Ensembl	1628	chr6:150070831-150132556:+	chr6	+	150070831	150132556	protein-L-isoaspartate (D-aspartate) O-methyltransferase [Source:HGNC Symbol;Acc:HGNC:8728]	ASHG19AP1B12460363211	protein_coding	AGCAACAATCAGTGCTCCACACATGGTTGGATGTACTGGAAAAGTCATAGGAATTGATCA	NM_001252050
ENST00000616495	protein_coding	FXYD4	6.13978	7.08959	6.51027	7.40785	6.6941	7.05667	-5.12453	-4.02702	-4.07357	-4.83757	-3.81722	-3.59653	0.118735	0.122469	0.278334	0.137705	0.289491	0.325836	Ensembl	778	chr10:43867092-43871783:+	chr10	+	43867092	43871783	FXYD domain containing ion transport regulator 4 [Source:HGNC Symbol;Acc:HGNC:4028]	ASHG19AP1B13400458411	protein_coding	CTGCGCTGCCAGCTCAGGTGAGCCCTCGCCAAGGTGACCTCGCAGGCACAGTTTTGAGCT
ENST00000381333	protein_coding	ASMTL	5.55454	6.1731	4.65417	5.61078	3.61503	5.92835	-5.70977	-4.9435	-5.92967	-6.63464	-6.89629	-4.72484	0.612417	0.635967	0.285544	0.247275	0.477052	0.593684	Ensembl	2035	chrX:1522034-1571822:-	chrX	-	1522034	1571822	acetylserotonin O-methyltransferase like [Source:HGNC Symbol;Acc:HGNC:751]	ASHG19AP1B13268656511	protein_coding	GGCTGTACCAGACAGTCGGGGGGCTGATTCTGGAGAAGCCGGTGGACAAGCAGGACGCCT	NM_001173474
ENST00000306271	protein_coding	KRTAP1-1	4.92219	8.39204	4.58741	5.38764	4.64554	4.77077	-6.34212	-2.72456	-5.99643	-6.85779	-5.86577	-5.88242	0.522989	0.876504	0.524002	0.34512	0.598178	0.532289	Ensembl	903	chr17:39196811-39197713:-	chr17	-	39196811	39197713	keratin associated protein 1-1 [Source:HGNC Symbol;Acc:HGNC:16772]	ASHG19AP1B10019846311	protein_coding	GCCAAAGTCCTACAATGTGAAAAGAGTTAGATACTATTTTACTATAAATATCACCTGAAA	NM_030967
ENST00000362696	snoRNA	RF00264	6.56008	7.15111	6.89607	7.27932	6.78406	6.91926	-4.70423	-3.96549	-3.68777	-4.96611	-3.72725	-3.73394	0.095595	0.132081	0.231599	0.0616337	0.209971	0.253878		132	chr12:47739949-47740080:-	chr12	-	47739949	47740080		ASHG38SM110009194711	smallRNA	AGTGCCGCTTAATCACACAGGTCCAGTGTGTGCTTGGTGTCTTTTCTGGGAGGCAGAGGA
HBMT00001252151	protein_coding	CATG00000088194.1	6.94392	9.03791	6.32384	8.10004	6.24177	5.65392	-4.32039	-2.07869	-4.26	-4.14538	-4.26954	-4.99927	0.587216	0.822834	0.612472	0.720631	0.633051	0.676814	FANTOM5CAT	5465	chr6:36649196-36655107:-	chr6	-	36649196	36655107	At least 1 of the 10 top ranked transcript is CPAT coding and max ORF size >=300, NOT annotated as nonCoding in GENCODE	ASHG19AP1B11853306811	protein_coding	CTCCTCAAAAGGTACAGGGGAGCCAAAGAGGGAAAAGGAGAACACGGGATGAGGAGGCTT
ENST00000373602	protein_coding	CCDC28B	7.9458	8.87002	8.24201	8.74039	8.16906	8.4181	-3.31851	-2.24658	-2.34183	-3.50503	-2.34226	-2.2351	0.429411	0.47769	0.500772	0.395521	0.494622	0.495841	Ensembl	1089	chr1:32665987-32670988:+	chr1	+	32665987	32670988	coiled-coil domain containing 28B [Source:HGNC Symbol;Acc:HGNC:28163]	ASHG19AP1B10676260711	protein_coding	TTTCTCTTTAAATGCAAATGAACTCCCTCCAGCTTAGCTTTCACCCGGTGGTGTTCCCGG	NM_024296
ENST00000269142	protein_coding	TAF4B	9.24673	10.0387	9.3797	10.1596	9.32012	9.42825	-2.01757	-1.07791	-1.20414	-2.08586	-1.1912	-1.22495	0.330173	0.392742	0.463728	0.266683	0.438498	0.432513	Ensembl	5260	chr18:23805900-23971649:+	chr18	+	23805900	23971649	TATA-box binding protein associated factor 4b [Source:HGNC Symbol;Acc:HGNC:11538]	ASHG19AP1B10009965611	protein_coding	AGTTTTCCAAGTGCAGCTTGCCCCTCCCACGTGATAGGTTTCTGGCATCGCCCCTCCTTG	NM_005640
ENST00000400906	protein_coding	SLC2A7	12.2797	12.6683	11.9055	13.2264	12.1084	11.7396	1.01539	1.55168	1.32168	0.980931	1.5971	1.08637	0.720809	0.623393	0.627211	0.59584	0.642262	0.636227	Ensembl	1539	chr1:9063359-9086404:-	chr1	-	9063359	9086404	solute carrier family 2 member 7 [Source:HGNC Symbol;Acc:HGNC:13445]	ASHG19AP1B10013228211	protein_coding	AGGAGAAAGAAGAAACCATTGATGCTGGGCCTCCCACAGCCTCTCCTGCCAAGGAAACTT	NM_207420
NR_030583	lncRNA	VTRNA2-1	7.48261	8.42798	8.25629	8.40032	7.75892	7.99995	-3.78169	-2.68862	-2.32755	-3.8451	-2.75239	-2.65325	0.382206	0.56704	0.498948	0.25619	0.38441	0.38156	RefSeq	100	chr5:135416186-135416286:-	chr5	-	135416186	135416286		ASHGV4004084611	lncRNA	CTTTCTATCTGTCCATCTCTGTGCTGGGGTTCGAGACCCGCGGGTGCTTACTGACCCTTT
ENST00000361762	protein_coding	PCDH7	8.78864	9.43617	8.60222	7.93949	8.23402	7.54548	-2.47567	-1.68044	-1.98162	-4.30593	-2.27729	-3.10772	0.924447	0.936188	0.800889	0.809842	0.738634	0.513023	Ensembl	6403	chr4:30722037-30734595:+	chr4	+	30722037	30734595	protocadherin 7 [Source:HGNC Symbol;Acc:HGNC:8659]	ASHG19AP1B10684690811	protein_coding	TGCTCTGAGTACAGCTGTCAAACCAATAACAAGTACAGCAAACAGATGCGTCTACATCCA	NM_002589
ENST00000374651	protein_coding	ZBTB40	7.25732	7.67266	6.87832	6.85169	7.28968	7.00344	-4.00699	-3.44394	-3.70552	-5.39373	-3.22164	-3.64976	0.813467	0.609062	0.693843	0.425626	0.75944	0.547295	Ensembl	8368	chr1:22778344-22857650:+	chr1	+	22778344	22857650	zinc finger and BTB domain containing 40 [Source:HGNC Symbol;Acc:HGNC:29045]	ASHG19AP1B11721393411	protein_coding	AAGGTCCACAGAAGGAGGTGATTCTGAATTGCTGTGAGGGCAGAACACCCAAGGAGACAA	NM_001330398
NR_147056	lncRNA	PRMT7	7.62629	7.88176	7.49174	7.71298	7.59607	7.49954	-3.63802	-3.23484	-3.0921	-4.53244	-2.91525	-3.15366	0.760377	0.663746	0.489542	0.369348	0.482917	0.36816	Refseq	2463	chr16:68344854-68391169:+	chr16	+	68344854	68391169		ASHG19AP1A10640629011	lncRNA	CGCTGTGGTTGTGGAGTTCAGGGTGTGCAGGGAACAGCAAGATGTGCCTCTTGTTCTTGC	NR_147056
ENST00000336689	protein_coding	ASAP3	8.67927	9.22267	8.4787	9.12444	7.94036	7.45699	-2.58503	-1.89393	-2.10514	-3.12099	-2.57095	-3.19621	0.594398	0.61041	0.568214	0.394514	0.474413	0.492602	Ensembl	4050	chr1:23755056-23810671:-	chr1	-	23755056	23810671	ArfGAP with SH3 domain, ankyrin repeat and PH domain 3 [Source:HGNC Symbol;Acc:HGNC:14987]	ASHG19AP1B11752690611	protein_coding	AAGTGTGGAGTCAAGTATGGCTGCCTGACCATCTCACACAGCACGATAAACCGGCCCCCG	NM_017707
NR_135587	lncRNA	DPY30	9.73005	9.93947	9.16957	9.12246	9.04241	8.43807	-1.53426	-1.17713	-1.41427	-3.12297	-1.4689	-2.21512	0.877111	0.95445	0.403322	0.591075	0.456657	0.178846	Refseq	603	chr2:32248961-32264904:-	chr2	-	32248961	32264904		ASHG19AP1A10873807611	lncRNA	GTCTCACAGACAACGTTGAGACCACCAAATCCCATTGAATTTCTAGCATCTTATCTTTTA	NR_135587
ENST00000295206	protein_coding	EN1	11.6796	10.7312	11.1044	12.2548	10.4119	10.0428	0.415335	-0.385404	0.520532	0.0093392	-0.0994135	-0.610372	0.856852	0.953059	0.632923	0.818105	0.617407	0.445559	Ensembl	2457	chr2:119599747-119605254:-	chr2	-	119599747	119605254	engrailed homeobox 1 [Source:HGNC Symbol;Acc:HGNC:3342]	ASHG19AP1B10021559011	protein_coding	AAAGATTTTATTATGTTCAGAAACCTGTAGTCTGAAATAAAGTGTACACTGTGCTCACGA	NM_001426
ENST00000306666	protein_coding	PTGER3	7.69859	8.81329	7.56776	7.37536	6.91142	7.11238	-3.56572	-2.30331	-3.01608	-4.87006	-3.5999	-3.54082	0.357381	0.471563	0.408066	0.124191	0.326804	0.328591	Ensembl	2333	chr1:71436464-71513471:-	chr1	-	71436464	71513471	prostaglandin E receptor 3 [Source:HGNC Symbol;Acc:HGNC:9595]	ASHG19AP1B12655732511	protein_coding	GCCAGTGTTCCTCAACCTTGATGTGGAGCGACCATTTGGAAAGATAATGAAAGAACGGAG	NM_198719
NM_001348081	protein_coding	DLC1	5.49338	6.42604	5.9213	5.77913	5.88825	5.43928	-5.77093	-4.69056	-4.66254	-6.4663	-4.62307	-5.21392	0.589082	0.675576	0.610407	0.457736	0.62962	0.641082	Refseq	7240	chr8:12940872-13462125:-	chr8	-	12940872	13462125		ASHG19AP1B12731638711	protein_coding	ACTCATGATTATCAGACAACACATTGGCAGTGAGTTCATCTGCTCTACTCTGCTTTGGAA	NM_001348081
ENST00000610401	protein_coding	SSBP3	12.0616	12.358	11.6236	12.3236	11.6776	12.077	0.797271	1.24136	1.03973	0.0782	1.16633	1.42383	0.131251	0.154593	0.300472	0.131812	0.344892	0.386421	Ensembl	3168	chr1:54691106-54872068:-	chr1	-	54691106	54872068	single stranded DNA binding protein 3 [Source:HGNC Symbol;Acc:HGNC:15674]	ASHG19AP1B12853833411	protein_coding	GATGAGTGTGTCCCCCCTTCTCCGAGACGCTGAGAGAGCAGGCATTGCAGGCGGGAAGAT
NM_001349779	protein_coding	DCAF6	5.15304	5.73666	4.49049	4.6248	4.99351	4.90918	-6.11127	-5.37994	-6.09335	-7.62062	-5.51781	-5.74402	0.123824	0.0954692	0.0811399	0.0308545	0.188451	0.158323	Refseq	3028	chr1:167905797-168045081:+	chr1	+	167905797	168045081		ASHG19AP1B10091826311	protein_coding	CTGAGGGAGGAGACTGTTGCTGATCTTTGGATGTTCTGGAAGAAGAGAATTTATCCAAAG	NM_001349779
ENST00000425117	protein_coding	UTP14A	8.46025	8.71492	8.06003	8.49618	8.2621	8.20695	-2.80406	-2.40168	-2.52381	-3.74924	-2.24921	-2.44625	0.701721	0.720255	0.785807	0.504203	0.718519	0.518613	Ensembl	2403	chrX:129040097-129063737:+	chrX	+	129040097	129063737	UTP14A, small subunit processome component [Source:HGNC Symbol;Acc:HGNC:10665]	ASHG19AP1B10555163611	protein_coding	AGTGGAGTTACCTCTGAACAAAGAAGAGATTGAACGGGCAAGAACTCCCCTGGAGCAGGA	NM_001166221
ENST00000549549		PRIM1	7.95111	8.33881	7.48456	8.03125	7.54676	8.40441	-3.3132	-2.77779	-3.09928	-4.21417	-2.96455	-2.24879	0.433698	0.47017	0.360118	0.205519	0.418567	0.366471	Agilent		chr12:57133111-57132284					Homo sapiens primase (DNA) subunit 1 (PRIM1), mRNA [NM_000946]	A_23_P25019	pos
ENST00000358923	protein_coding	PDE4D	3.99301	6.24831	5.00728	5.22799	5.39954	5.36412	-7.2713	-4.86829	-5.57656	-7.01743	-5.11177	-5.28908	0.359281	0.615456	0.659731	0.435801	0.757256	0.625942	Ensembl	2969	chr5:58269599-58335339:-	chr5	-	58269599	58335339	phosphodiesterase 4D [Source:HGNC Symbol;Acc:HGNC:8783]	ASHG19AP1B13459227211	protein_coding	TCCGAGCATGGCGGGAGGAGGCCTACCAGAAACTGGCCAGCGAGACCCTGGAGGAGCTGG	NM_001197222
ENST00000473970	lncRNA	RP11-18I14.10	6.70497	7.46951	6.91618	7.20311	6.46372	6.18712	-4.55933	-3.64709	-3.66766	-5.04232	-4.04759	-4.46608	0.306907	0.305185	0.322969	0.264231	0.313054	0.257996	Ensembl	1297	chr10:104209588-104216054:+	chr10	+	104209588	104216054		ASHGV4000141811	lncRNA	GAAGGCGGGGGTGCAAGAAGAAAAGAGGTACAGAACACCCAGAGGTGCCCTCGATTCCGT
NR_037719	lncRNA	TMEM256-PLSCR3	5.45115	6.09466	5.50146	6.92838	5.4569	6.00088	-5.81316	-5.02194	-5.08238	-5.31705	-5.05441	-4.65231	0.0257236	0.0267915	0.0570911	0.0364959	0.0574625	0.11549	RefSeq	2050	chr17:7293046-7307450:-	chr17	-	7293046	7307450		ASHGV4000381511	lncRNA	CGGGAAGGAGGCGGCCTGAGCACGCTCACTGACACCGTTTGGCGGCCTGTCACCCGCGTG
NR_135662	lncRNA	THUMPD2	6.72898	7.12511	6.38195	6.49607	6.43626	5.64664	-4.53533	-3.99149	-4.20189	-5.74936	-4.07505	-5.00656	0.683601	0.465067	0.763318	0.281724	0.858078	0.32817	Refseq	2335	chr2:39963200-40006416:-	chr2	-	39963200	40006416		ASHG19AP1A10144265811	lncRNA	AGTGGAACTATTGGAAAGGCCTTCACTGCACAGGAGGTAGGAAAAGTAATTGGAATTGCT	NR_135662
ENST00000466367	lncRNA	ARRDC1	7.54761	7.93404	7.60799	8.3292	7.14379	6.94213	-3.7167	-3.18256	-2.97585	-3.91622	-3.36752	-3.71107	0.0858332	0.117459	0.275315	0.103652	0.242785	0.246825	Ensembl	866	chr9:140500181-140508663:+	chr9	+	140500181	140508663	arrestin domain containing 1 [Source:HGNC Symbol;Acc:HGNC:28633]	ASHG19AP1A10593586111	lncRNA	AGCCCCTTGAACCTGAACAGCATCCCAGACATTGAGGTGAGGATGGCACAGTGACCTCCT
ENST00000221132	protein_coding	TNFRSF10A	9.82018	9.23421	9.09382	9.02953	9.18502	9.07636	-1.44412	-1.88239	-1.49002	-3.21589	-1.32629	-1.57684	0.399774	0.302832	0.396595	0.0988296	0.285398	0.156992	Ensembl	2714	chr8:23047965-23082639:-	chr8	-	23047965	23082639	TNF receptor superfamily member 10a [Source:HGNC Symbol;Acc:HGNC:11904]	ASHG19AP1B10003058711	protein_coding	GGGCAGCTCTCATCCTAAACAAATGTGTTATTTGGTACCTATGCAAAGATTTGGTTAAAA	NM_003844
ENST00000409190	protein_coding	SYNC	8.247	9.52372	7.69789	8.02986	8.04114	7.12173	-3.01731	-1.59289	-2.88595	-4.21556	-2.47018	-3.53147	0.885063	0.894228	0.714661	0.563097	0.88419	0.827775	Ensembl	3398	chr1:33145961-33168720:-	chr1	-	33145961	33168720	syncoilin, intermediate filament protein [Source:HGNC Symbol;Acc:HGNC:28897]	ASHG19AP1B11358300711	protein_coding	CAGTCTCAAGGGGCTGTTTAGAAATATATGGCCAAATCTGTAACCCGGAAACAGCAAAAA	NM_030786
MI0022648-pri-3	pri-miRNA	pri-3-hsa-mir-6803	8.70441	9.60616	8.67363	9.47981	8.72223	8.49713	-2.5599	-1.51044	-1.91021	-2.76562	-1.78909	-2.15607	0.556598	0.632533	0.693199	0.546042	0.657867	0.573291		100	chr19:55756464-55756564:-	chr19	-	55756464	55756564		ASHG38SM110003056411	smallRNA	GGAGAAGATCGTCCAGCGGCTGATTGAGCAGATCCACCCGTCGAAGGATGAGAATGTGAG
NR_073097	lncRNA	TRAPPC3	9.09847	9.81091	8.90597	9.00418	8.63965	8.66059	-2.16583	-1.30569	-1.67787	-3.24124	-1.87167	-1.99261	0.91418	0.894889	0.637376	0.640269	0.487596	0.432758	Refseq	1380	chr1:36602170-36615115:-	chr1	-	36602170	36615115		ASHG19AP1A10975692111	lncRNA	ACAACAACGACGGTGGCGTTCAAGATGTACTTGGGCATCACTCCAAGCATTACTAATTGG	NR_073097
ENST00000452153	lncRNA	CTD-2104P17.1	5.91957	6.68992	6.1123	6.05171	6.27766	6.14766	-5.34474	-4.42668	-4.47154	-6.19371	-4.23366	-4.50554	0.62665	0.710979	0.622181	0.313181	0.567452	0.583801	GENCODE	1150	chr17:19532763-19537138:+	chr17	+	19532763	19537138		ASHGV4002142211	lncRNA	AAATGGAATGAGTCCTGTAATATGTACTCAAATAACTCCTTTTGTTCTGTATCCAACCAG
ENST00000614657	protein_coding	TSPEAR	8.77028	9.85055	9.25915	10.4305	9.16233	9.38658	-2.49402	-1.26605	-1.32469	-1.81491	-1.34898	-1.26661	0.410354	0.517043	0.401035	0.407001	0.471026	0.403998	Ensembl	4027	chr21:45917777-46131495:-	chr21	-	45917777	46131495	thrombospondin type laminin G domain and EAR repeats [Source:HGNC Symbol;Acc:HGNC:1268]	ASHG19AP1B12287045711	protein_coding	GCTGAATGCTGACCTCCCGGACATCATGAGTGTTGTTCTACCTGCGCCCCCTGGACATCC	NM_001272037
ENST00000468090	protein_coding	PDXK	8.63374	9.29484	8.27969	9.67195	8.71598	8.74186	-2.63057	-1.82176	-2.30415	-2.57348	-1.79534	-1.91133	0.532884	0.630704	0.511113	0.364597	0.392957	0.368368	Ensembl	7297	chr21:45138978-45182188:+	chr21	+	45138978	45182188	pyridoxal kinase [Source:HGNC Symbol;Acc:HGNC:8819]	ASHG19AP1B10560643711	protein_coding	ACTACGTGCTCACAGTGTGTGATCCAGTCTTGGGTGACAAGTGGGACGGCGAAGGCTCGA
ENST00000487082	protein_coding	PRKRA	6.96214	7.71682	6.85616	8.4563	6.47676	6.74154	-4.30217	-3.39978	-3.72768	-3.78912	-4.03455	-3.91166	0.602357	0.81123	0.517876	0.335535	0.511919	0.222246	Ensembl	1211	chr2:179296693-179315491:-	chr2	-	179296693	179315491	protein activator of interferon induced protein kinase EIF2AK2 [Source:HGNC Symbol;Acc:HGNC:9438]	ASHG19AP1B11264230811	protein_coding	GCCGCAGCGGGGCCGGAAGACAGTTTGGGGAAGATGATAACAGCTAAGCCAGGGAAAACA	NM_001139518
ENST00000341756	protein_coding	MPC1	8.28326	9.68888	8.02532	9.67892	8.26169	8.16991	-2.98105	-1.42772	-2.55852	-2.5665	-2.24963	-2.48329	0.796973	0.948127	0.258227	0.395437	0.186518	0.161989	Ensembl	976	chr6:166778407-166796501:-	chr6	-	166778407	166796501	mitochondrial pyruvate carrier 1 [Source:HGNC Symbol;Acc:HGNC:21606]	ASHG19AP1B12655875811	protein_coding	TGTCCGAAGCAAGGATTTCCGGGACTACCTCATGAGTAGCACTTCTGGGGCCCAGTAGCC
ENST00000383748	protein_coding	KRBOX1	9.59497	9.80114	8.75456	9.67666	10.4139	9.56626	-1.66934	-1.31546	-1.82928	-2.56876	-0.0974198	-1.08693	0.703158	0.951788	0.182126	0.247435	0.170239	0.10197	Ensembl	674	chr3:42977852-42984284:+	chr3	+	42977852	42984284	KRAB box domain containing 1 [Source:HGNC Symbol;Acc:HGNC:38708]	ASHG19AP1B10001863211	protein_coding	CACCTTAAACGATGTCAAATACACATTTTCTTTTTCTGTAGACTGGTAGATTTAATGTTT	NM_001205272
ENST00000380589	protein_coding	C20orf141	11.4081	12.1974	11.4444	12.421	11.6657	12.4637	0.143761	1.08078	0.860531	0.175626	1.15436	1.81049	0.32827	0.371474	0.411344	0.312301	0.42245	0.397268	Ensembl	730	chr20:2795657-2796479:+	chr20	+	2795657	2796479	chromosome 20 open reading frame 141 [Source:HGNC Symbol;Acc:HGNC:16134]	ASHG19AP1B12763098111	protein_coding	GGCCTGAGAGCCCCTCCCCACAACTCAGTGTCCTTCAAATATACAATGACCACCCTTCTT	NM_080739
NM_001170637	protein_coding	SRGAP2	9.62802	9.63196	9.1884	9.3612	9.27626	8.95094	-1.63629	-1.48464	-1.39544	-2.88423	-1.23506	-1.70225	0.773547	0.76042	0.702547	0.466717	0.60014	0.356149	Refseq	6798	chr1:206516200-206637783:+	chr1	+	206516200	206637783		ASHG19AP1B11360896611	protein_coding	AGTGGGGGTCATGTAGCCGATATTTATCTTGCAAACATCAACAAGCAAAGGAAGCGTCCA	NM_001170637
MI0015891	pre-miRNA	hsa-mir-4285	6.07881	6.39229	5.42768	7.31769	5.98054	5.64537	-5.1855	-4.72431	-5.15616	-4.92774	-4.53077	-5.00783	0.109928	0.0834596	0.1043	0.0919948	0.156259	0.153355		85	chr7:101936369-101936453:+	chr7	+	101936369	101936453		ASHG38SM110012381011	smallRNA	CGGGGCGGCGAGTCCGACTCATAAATATTTTAAGGAATGACCCGGCCCTGGGGTGCGGAA
ENST00000449442	lncRNA	FAM138C	8.99624	10.6082	9.85232	10.11	10.12	10.6339	-2.26806	-0.508417	-0.731517	-2.13547	-0.391354	-0.0193402	0.271232	0.427117	0.431281	0.243746	0.500138	0.430639	Ensembl	1126	chr9:34394-35860:-	chr9	-	34394	35860		ASHGV4005143711	lncRNA	TGTGGTCTTGTCTATTCCCACTCCCTGCCTGACTGAACATTTTCTCCACCTCCTGATCAT
ENST00000301327	protein_coding	MFSD3	6.48136	7.63057	6.90722	7.59414	6.88522	6.76209	-4.78294	-3.48604	-3.67662	-4.65129	-3.62609	-3.8911	0.261776	0.233732	0.270951	0.148244	0.300173	0.43409	Ensembl	1548	chr8:145734457-145736596:+	chr8	+	145734457	145736596	major facilitator superfamily domain containing 3 [Source:HGNC Symbol;Acc:HGNC:25157]	ASHG19AP1B14220140911	protein_coding	GCCAAGCACTGGAAACTGCTGCCTCTGTTGAGGTCGGTGCTGCGCTTCCGCCTCGGGGGC	NM_138431
ENST00000519323	lncRNA	RP11-6I2.3	6.6727	7.43364	6.71422	7.11185	6.84213	6.33399	-4.59161	-3.68296	-3.86962	-5.13358	-3.66918	-4.3192	0.667377	0.593347	0.460975	0.312188	0.637331	0.501404	Ensembl	738	chr8:74964575-75012088:+	chr8	+	74964575	75012088		ASHG19AP1A10000639811	lncRNA	TGGGAATGGCCACCCTGCAGGCTGAAACTCTTCATGAGAAATAAAGCTCTTCTTTCTAAA
ENST00000243344	protein_coding	TTC21B	7.72867	8.04466	6.81572	6.79075	7.67208	7.072	-3.53564	-3.07194	-3.76812	-5.45467	-2.83923	-3.58119	0.855596	0.854832	0.808622	0.358433	0.913925	0.733879	Ensembl	5482	chr2:166729872-166810353:-	chr2	-	166729872	166810353	tetratricopeptide repeat domain 21B [Source:HGNC Symbol;Acc:HGNC:25660]	ASHG19AP1B10868457111	protein_coding	TCAGTATTGTAAAGGACTGTATCTTTGGTACACTGGAGAACCAAATGATGCCCTTCGACA	NM_024753
NR_002733	lncRNA	AC000095.13	6.40293	6.93678	6.0206	7.63825	6.1558	5.82334	-4.86138	-4.17983	-4.56324	-4.60717	-4.35551	-4.82985	0.622562	0.36737	0.479589	0.538764	0.765217	0.408872	Refseq	3334	chr22:18958011-18982142:+	chr22	+	18958011	18982142		ASHGV4003340211	lncRNA	CTCCTCAAACTAAATCTTCCATTCTAAGCGCTTTGAACGAAGCAAATCAACCAATTAAAA
ENST00000245838	protein_coding	THOC2	9.42178	9.37479	8.71231	9.38854	9.20651	8.86214	-1.84252	-1.74181	-1.87153	-2.85688	-1.3048	-1.79106	0.949519	0.909012	0.658736	0.587266	0.71858	0.435974	Ensembl	5609	chrX:122734413-122866904:-	chrX	-	122734413	122866904	THO complex 2 [Source:HGNC Symbol;Acc:HGNC:19073]	ASHG19AP1B10868497011	protein_coding	AGCACAGATAATGAAGACTTTCCATCAAGGTGAGATCGGACTGGAACTGTTCGGCTGCGA	NM_001081550
ERCC-00053_71			5.23879	6.25197	5.36717	5.89994	5.42299	5.64361	-6.02552	-4.86464	-5.21667	-6.34548	-5.08833	-5.00959	0.539926	0.572051	0.524707	0.318569	0.510181	0.484419									ERCC-00053_71	pos
NR_132421	lncRNA	COX20	9.80175	9.60326	9.06439	9.63665	9.38665	9.46964	-1.46256	-1.51334	-1.51945	-2.60877	-1.12466	-1.18356	0.726932	0.644538	0.296255	0.327839	0.351803	0.139046	Refseq	2344	chr1:244998778-245008365:+	chr1	+	244998778	245008365		ASHG19AP1A10686428611	lncRNA	GCCGGAGCCCGAATTAGAAGATCATGTGATGTTGGAGTAGGAGGGTTTATCTTGGTGACT	NR_132421
ENST00000433588	lncRNA	AJ009632.3	3.93466	6.35476	4.90595	4.4336	5.05039	5.40821	-7.32965	-4.76184	-5.67789	-7.81182	-5.46093	-5.24499	0.379154	0.669521	0.550302	0.357526	0.620235	0.614602	Ensembl	1376	chr21:16866251-16868443:-	chr21	-	16866251	16868443		ASHG19AP1A10002748111	lncRNA	TATATTGTCTCTCATCTTCAGTGGGCTGAGAGCAAGCACAGCTATCTGGATTTCATTGCA
ENST00000392133	protein_coding	XRCC5	5.07436	6.88631	6.21642	6.37601	6.33249	6.62856	-6.18994	-4.23029	-4.36742	-5.86942	-4.17883	-4.02463	0.0974999	0.144617	0.19455	0.0613731	0.290046	0.28981	Ensembl	3761	chr2:216972187-217071026:+	chr2	+	216972187	217071026	X-ray repair cross complementing 5 [Source:HGNC Symbol;Acc:HGNC:12833]	ASHG19AP1B11637371211	protein_coding	GGGAGACAAGGACCACTGACAAGATATGCGTTTCAGGCGGCTCAAACACCACACGCTCCC
ENST00000362006	protein_coding	CCDC7	8.50967	9.80232	9.23771	10.0147	9.42003	9.44089	-2.75464	-1.31428	-1.34613	-2.23068	-1.09129	-1.21231	0.280319	0.412889	0.42546	0.294299	0.419822	0.269159	Ensembl	2133	chr10:32735068-32863492:+	chr10	+	32735068	32863492	coiled-coil domain containing 7 [Source:HGNC Symbol;Acc:HGNC:26533]	ASHG19AP1B12900777911	protein_coding	CCAGCAAGGCCAAACCGCCCAGTCACCCGACTTCCCACAGTCTCAGCAGGTACACAGGGC	NM_145023
ENST00000426034	protein_coding	C3orf18	5.05982	6.28744	5.74793	6.71315	5.90919	6.46117	-6.20449	-4.82916	-4.83591	-5.53227	-4.60212	-4.19203	0.0794501	0.168187	0.309233	0.203004	0.272414	0.334936	Ensembl	2486	chr3:50595456-50605096:-	chr3	-	50595456	50605096	chromosome 3 open reading frame 18 [Source:HGNC Symbol;Acc:HGNC:24837]	ASHG19AP1B14065258511	protein_coding	GCCTCTCCAACTGAGCTCGGCGCCGGGAGAGGATTAACACCCAGGAAGGCAGGGGGCTCC	NM_001171740
ENST00000497986	protein_coding	ATPIF1	12.2267	12.996	12.0637	12.9988	12.2032	12.4557	0.962409	1.87942	1.47987	0.753421	1.69193	1.80249	0.801839	0.913546	0.434304	0.512991	0.457202	0.377247	Ensembl	599	chr1:28562620-28564616:+	chr1	+	28562620	28564616	ATP synthase inhibitory factor subunit 1 [Source:HGNC Symbol;Acc:HGNC:871]	ASHG19AP1B11784216511	protein_coding	GTGGGGCCTTCGGAAAGAGAGAGCAGGCTGAAGAGGAACGATATTTCCGACATTACAGGT	NM_178190
NR_144337	lncRNA	SLC35G1	9.87422	11.2028	10.4916	10.7365	10.5653	10.6222	-1.39009	0.0862099	-0.0922174	-1.50893	0.0539384	-0.0309588	0.152275	0.279388	0.350898	0.143426	0.369256	0.384538	Refseq	3111	chr10:95653727-95669590:+	chr10	+	95653727	95669590		ASHG19AP1A10403076711	lncRNA	ACTCACCTTACGGACTTCCTTTTGCTCCCTCCTCTTTTGCCTCATAGAGTCTGCAGACCA	NR_144337
ENST00000401089	protein_coding	SZRD1	8.19572	9.60148	8.7575	9.57856	8.89001	9.21561	-3.06859	-1.51512	-1.82634	-2.66686	-1.6213	-1.43759	0.492466	0.733229	0.518054	0.39496	0.380495	0.323928	Ensembl	3447	chr1:16693720-16724640:+	chr1	+	16693720	16724640	SUZ RNA binding domain containing 1 [Source:HGNC Symbol;Acc:HGNC:30232]	ASHG19AP1B10492205011	protein_coding	CTGGGAAGAGGCGGCAGACAGCGGGCAGGAAATCCAAATCTCCTCCCAAAGTGCCCATTG	NR_073502
ENST00000460022	lncRNA	AC009403.2	7.25962	7.12567	5.8354	6.96887	6.8272	6.34588	-4.00469	-3.99093	-4.74844	-5.27656	-3.68411	-4.30732	0.814924	0.759747	0.184938	0.291503	0.28074	0.137709	Ensembl	1356	chr7:155434610-155437071:-	chr7	-	155434610	155437071		ASHGV4000480011	lncRNA	GAAGAGATGATAAAACGGATAATTCAGTGGTGATCTTCAGAAGAATTCCACAAAAAACCA
ENST00000380584	protein_coding	ELN	8.29445	8.81566	8.24842	8.80973	8.48438	8.77003	-2.96986	-2.30094	-2.33542	-3.43569	-2.02693	-1.88317	0.29805	0.343329	0.380305	0.183429	0.384757	0.250836	Ensembl	3214	chr7:73442488-73484237:+	chr7	+	73442488	73484237	elastin [Source:HGNC Symbol;Acc:HGNC:3327]	ASHG19AP1B13690449711	protein_coding	CTCCTGGCGTTGGCGTGGCTCCCGGCATTGGCCCTGGTGGAGTTGCAGGAGCTGCAGCTG	NM_001278916
ENST00000622785	protein_coding	MND1	8.62731	8.64046	7.13539	9.48911	8.61472	8.76513	-2.637	-2.47614	-3.44845	-2.75631	-1.8966	-1.88806	0.916877	0.787201	0.58096	0.833872	0.823491	0.540919	Ensembl	830	chr4:154265801-154336247:+	chr4	+	154265801	154336247	meiotic nuclear divisions 1 [Source:HGNC Symbol;Acc:HGNC:24839]	ASHG19AP1B11662500711	protein_coding	GGCCAAGCAAATAAAGTAGCCAAAGAAGCTGCTAACAGATGGACTGATAACATATTCGCA	NM_001253861
ENST00000374118	protein_coding	KIF12	6.90154	8.57312	7.81267	7.88636	7.73911	7.98899	-4.36277	-2.54348	-2.77117	-4.35907	-2.7722	-2.6642	0.119828	0.230864	0.285973	0.108666	0.317374	0.344562	Ensembl	2001	chr9:116853920-116861337:-	chr9	-	116853920	116861337	kinesin family member 12 [Source:HGNC Symbol;Acc:HGNC:21495]	ASHG19AP1B12813591511	protein_coding	GCTCAGGGACCCGGACTCTGCAGTTTCTCCTGCACTGTTTTCACCTTTGGCCAGACGGGC	NM_138424
ENCT00000283884	protein_coding	CATG00000058910.1	6.12134	7.6958	7.16915	5.72596	7.33893	7.37391	-5.14297	-3.4208	-3.41469	-6.51946	-3.17239	-3.27929	0.175856	0.300099	0.432765	0.0905444	0.487825	0.40693	FANTOM5CAT	6543	chr22:50600923-50607465:-	chr22	-	50600923	50607465	At least 1 of the 10 top ranked transcript is CPAT coding and max ORF size >=300, NOT annotated as nonCoding in GENCODE	ASHG19AP1B10013342911	protein_coding	AGTACTCCCTGGAGTTGTGACCACAGATCTTAGCATCACCCACAAGTTTAGTAAACAGAC
MI0005756-pri-3	pri-miRNA	pri-3-hsa-mir-934	4.94271	6.24827	5.56033	6.97845	5.78754	5.34168	-6.3216	-4.86833	-5.02351	-5.26697	-4.72378	-5.31151	0.0295918	0.0454931	0.0790214	0.0537325	0.209489	0.604352		100	chrX:135633109-135633209:+	chrX	+	135633109	135633209		ASHG38SM110009413311	smallRNA	CTTATTTCTATCACTCAGTGTTTTCATAGATAGAATTTGTTTCATTTTAGCCTCAAAAAA
ENST00000560368	lncRNA	RP11-97O12.2	5.86432	7.25642	6.87543	7.02697	6.31235	7.20588	-5.39999	-3.86018	-3.70841	-5.21846	-4.19897	-3.44732	0.330215	0.472933	0.509525	0.205522	0.401644	0.481726	Ensembl	622	chr15:89130005-89148341:-	chr15	-	89130005	89148341		ASHGV4001631611	lncRNA	ATCTGTGCTGCCCACATCCAGCCAACACAGGCAGCAGGATATTTCCTCCTAGTCAGACTG
ENST00000381361	lncRNA	IGF2AS	10.3846	11.2892	10.1844	12.0036	10.5322	10.6169	-0.879728	0.172614	-0.399438	-0.241811	0.0208664	-0.0362507	0.774992	0.794007	0.748607	0.79385	0.783894	0.58306	Ensembl	2063	chr11:2161747-2169896:+	chr11	+	2161747	2169896		ASHGV4000796211	lncRNA	TCCGTGGGACCAAGCCCAGCATTTTACAAACCCAGCTCCTTTCTCCAAGGGTCCTCAGAG
ENST00000524377	protein_coding	NTRK1	6.32023	6.31126	5.76359	7.46737	5.71835	4.83724	-4.94407	-4.80534	-4.82025	-4.77805	-4.79297	-5.81595	0.0527409	0.0430434	0.134031	0.0816068	0.158841	0.195557	Ensembl	2432	chr1:156830686-156851434:+	chr1	+	156830686	156851434	neurotrophic receptor tyrosine kinase 1 [Source:HGNC Symbol;Acc:HGNC:8031]	ASHG19AP1B12528637811	protein_coding	CTCCTTCTCGCCGGTGGACACTAACAGCACATCTGGAGACCCGGTGGAGAAGAAGGACGA	NM_002529
ENST00000614911	protein_coding	HIST1H3E	5.99648	6.43071	5.37875	7.31889	5.41458	5.78884	-5.26783	-4.68589	-5.20509	-4.92654	-5.09673	-4.86436	0.28805	0.334963	0.254039	0.228936	0.284627	0.213409	Ensembl	462	chr6:26225383-26225844:+	chr6	+	26225383	26225844	histone cluster 1 H3 family member e [Source:HGNC Symbol;Acc:HGNC:4769]	ASHG19AP1B10010433911	protein_coding	TGGGGAGAGGGCGTGAATTGTTTTGAGTACAAACCTTAAATCCAAAGGCTCTTCTCAGAG	NM_003532
ENST00000367098	protein_coding	IL20	7.44586	8.38841	8.03229	8.65691	8.10182	8.2477	-3.81845	-2.72819	-2.55155	-3.58851	-2.40949	-2.40549	0.290801	0.329121	0.353467	0.208202	0.393317	0.323769	Ensembl	1553	chr1:207038699-207042568:+	chr1	+	207038699	207042568	interleukin 20 [Source:HGNC Symbol;Acc:HGNC:6002]	ASHG19AP1B11588160311	protein_coding	ACGGGAGGCTTGGCAGTTTTTCTTACTCCTGTGGTCTCCAGATTTCAGGCCTAAGATGAA
ENST00000380573	protein_coding	ADRA1A	5.79522	6.62789	5.7536	6.21837	5.76536	6.44632	-5.46909	-4.48871	-4.83024	-6.02706	-4.74596	-4.20687	0.317071	0.42332	0.474959	0.215344	0.452323	0.347782	Ensembl	2548	chr8:26627543-26724790:-	chr8	-	26627543	26724790	adrenoceptor alpha 1A [Source:HGNC Symbol;Acc:HGNC:277]	ASHG19AP1B10012667111	protein_coding	CATCAGTGGTGGAGGGGTGAGTCAGCGGGTGCAAAAGGACAAGGATTTGGTGCCTCGGAG	NM_000680
ENST00000403461	protein_coding	CEACAM1	6.96837	6.13346	6.85423	8.06594	7.02833	7.66497	-4.29593	-4.98314	-3.72961	-4.17949	-3.48298	-2.98823	0.731878	0.46087	0.585273	0.481958	0.494689	0.39079	Ensembl	1263	chr19:43013244-43032532:-	chr19	-	43013244	43032532	carcinoembryonic antigen related cell adhesion molecule 1 [Source:HGNC Symbol;Acc:HGNC:1814]	ASHG19AP1B11522896211	protein_coding	ACTGGCTGCAACAGGACCACAGTCAAGACGATCATAGTCACTGATAATGCTCTACCACAA	NM_001184816
ENST00000376608	protein_coding	LRCOL1	4.89209	5.56586	5.49124	6.16652	4.54954	5.20317	-6.37222	-5.55074	-5.0926	-6.07891	-5.96177	-5.45002	0.0585118	0.0676559	0.174556	0.0813308	0.164195	0.491508	Ensembl	778	chr12:133179755-133186960:-	chr12	-	133179755	133186960	leucine rich colipase like 1 [Source:HGNC Symbol;Acc:HGNC:44160]	ASHG19AP1B13172992111	protein_coding	ACCTGTCCCATAAGGGCATCGGGGAGCCATGCAGGAGACACGAGGAGTGCCAGAGCAACT	NM_001195520
ENST00000455902	lncRNA	RP4-706G24.1	6.08255	7.51284	7.11155	7.02642	6.88233	7.36027	-5.18176	-3.60376	-3.47229	-5.219	-3.62898	-3.29292	0.0642327	0.105715	0.199751	0.0528871	0.198524	0.276613	Ensembl	988	chr1:25534630-25535928:+	chr1	+	25534630	25535928		ASHGV4002714311	lncRNA	TTAGTTGAGATTTCTGCTGCTAACGGCCAAAGCCATTCCTCACTGCTATTGACTTTCCCA
ENST00000358373	protein_coding	GRM8	9.29192	9.48881	8.89659	9.88969	8.7266	8.69183	-1.97238	-1.62779	-1.68725	-2.35573	-1.78472	-1.96137	0.0859547	0.101018	0.214187	0.0819055	0.255334	0.282729	Ensembl	3850	chr7:126078669-126892435:-	chr7	-	126078669	126892435	glutamate metabotropic receptor 8 [Source:HGNC Symbol;Acc:HGNC:4600]	ASHG19AP1B10693778411	protein_coding	GGACCTGCCCTGGTGGAATCCGGACTTGCCCCGCCGAGATGACGAGGAATAATTCTGCTA	NM_001127323
ENST00000169298	protein_coding	ST6GAL1	11.9778	12.2137	11.9199	12.5713	12.1332	12.6467	0.713507	1.09708	1.33605	0.325886	1.62188	1.99349	0.266923	0.385051	0.337205	0.208672	0.239266	0.312728	Ensembl	4645	chr3:186648274-186796341:+	chr3	+	186648274	186796341	ST6 beta-galactoside alpha-2,6-sialyltransferase 1 [Source:HGNC Symbol;Acc:HGNC:10860]	ASHG19AP1B12905489111	protein_coding	CGGAGGCGACTCGCTTCCTTCCCGCCCCTCCGCCGCGCTCTTCTTCCTTCCTTCTCCAGT	NM_173216
ENST00000375281	protein_coding	SP5	8.6742	9.14253	8.56565	5.85546	6.92597	5.07658	-2.59011	-1.97407	-2.01819	-6.38997	-3.58534	-5.57662	0.802331	0.801426	0.791522	0.3802	0.742458	0.303876	Ensembl	2033	chr2:171571861-171574588:+	chr2	+	171571861	171574588	Sp5 transcription factor [Source:HGNC Symbol;Acc:HGNC:14529]	ASHG19AP1B10006557111	protein_coding	TGATCAGCAGTTGCAGCGTGAAAATAAATACTTTAACTCAGGGGTCACTACAGGAAGACC	NM_001003845
ENST00000256689	protein_coding	SLC38A2	15.9194	15.5302	15.1637	15.1436	15.7175	15.3146	4.65508	4.41356	4.57986	2.89813	5.20617	4.66139	0.943382	0.980639	0.634152	0.66824	0.742352	0.459888	Ensembl	4888	chr12:46751972-46766650:-	chr12	-	46751972	46766650	solute carrier family 38 member 2 [Source:HGNC Symbol;Acc:HGNC:13448]	ASHG19AP1B10015621511	protein_coding	AATTCTAGTATGGCTTGTTGGCAAAGAGTGCTACACCGTTTCAATGAAACAATGTATGTT	NM_018976
ENST00000320805	protein_coding	NFATC2IP	11.4922	11.641	11.1839	12.282	11.2532	11.3372	0.227854	0.524436	0.600034	0.0365813	0.741887	0.683997	0.778569	0.907956	0.647188	0.397711	0.444966	0.335127	Ensembl	4569	chr16:28962258-28978418:+	chr16	+	28962258	28978418	nuclear factor of activated T cells 2 interacting protein [Source:HGNC Symbol;Acc:HGNC:25906]	ASHG19AP1B11601613311	protein_coding	CAGGGGATGAGGAAGAGGCAGAGCTGGCAGATTCGAGTGGTCTCTACCATGAGGGCTCCC	NM_032815
ERCC-00062_278			10.8872	11.3684	10.6386	11.2404	10.6146	10.993	-0.377099	0.251756	0.054768	-1.005	0.103242	0.339804	0.575611	0.636314	0.540799	0.430068	0.498193	0.39302									ERCC-00062_278	pos
ENST00000368356	protein_coding	FDPS	8.16463	8.5396	7.7832	9.59527	8.37071	8.43237	-3.09967	-2.57701	-2.80064	-2.65015	-2.14061	-2.22083	0.841873	0.832918	0.638769	0.635492	0.524545	0.480832	Ensembl	1431	chr1:155278643-155290456:+	chr1	+	155278643	155290456	farnesyl diphosphate synthase [Source:HGNC Symbol;Acc:HGNC:3631]	ASHG19AP1B13641883511	protein_coding	CCGCCAACAAGCGGGACCGAGCAGGAATCCGTATCTGGGAACAGGATGCCCCTGTCCCGC	NM_002004
ENST00000369851	protein_coding	GNAI3	8.92936	8.83814	8.69848	7.66817	8.71841	7.73271	-2.33495	-2.27846	-1.88536	-4.57726	-1.79291	-2.92049	0.847949	0.903134	0.527299	0.650372	0.667698	0.469831	Ensembl	27174	chr1:110091233-110160943:+	chr1	+	110091233	110160943	G protein subunit alpha i3 [Source:HGNC Symbol;Acc:HGNC:4387]	ASHG19AP1B10022002611	protein_coding	GTGTATAGTGTTTTGCATCCATTCTTTTACCTAACTTTATATTGTAAACATTTCCACATC	NM_006496
ENST00000389677	protein_coding	FAXC	7.06119	8.11592	7.46254	8.00932	7.46683	7.98345	-4.20312	-3.00069	-3.1213	-4.2361	-3.04448	-2.66975	0.194998	0.270948	0.317534	0.146184	0.339934	0.374159	Ensembl	11508	chr6:99719045-99797531:-	chr6	-	99719045	99797531	failed axon connections homolog [Source:HGNC Symbol;Acc:HGNC:20742]	ASHG19AP1B11805882111	protein_coding	CATCATCGCTTTCCCTTTGCAGGATTACGGTGGGATCATGGCAGGGCTGGGCTCCGATCC	NM_001346533
ENST00000248975	protein_coding	YWHAH	10.2141	10.5633	10.1225	11.2142	10.7179	10.9059	-1.05022	-0.553275	-0.461341	-1.03124	0.206544	0.252681	0.845682	0.868828	0.744074	0.660968	0.643781	0.497892	Ensembl	1825	chr22:32340447-32353590:+	chr22	+	32340447	32353590	tyrosine 3-monooxygenase/tryptophan 5-monooxygenase activation protein eta [Source:HGNC Symbol;Acc:HGNC:12853]	ASHG19AP1B11893400811	protein_coding	GCTATGAAGGCGGTGACAGAGCTGAATGAACCTCTCTCCAATGAAGATCGAAATCTCCTC	NM_003405
ENST00000332900	protein_coding	TMEM105	17.2005	11.4082	13.1035	11.6966	9.36935	8.4015	5.93623	0.291637	2.51964	-0.548794	-1.14197	-2.25169	0.383155	0.0721845	0.190054	0.0875772	0.204647	0.390234	Ensembl	3321	chr17:79285070-79304474:-	chr17	-	79285070	79304474	transmembrane protein 105 [Source:HGNC Symbol;Acc:HGNC:26794]	ASHG19AP1B11949077111	protein_coding	CCGGCCACCCCACACCAAGGAGCTTTCAGGGCAGGAAATGTGATCGGGCAGCTGATTTAT	NM_178520
ENST00000374012	protein_coding	PHF20	7.2982	7.56548	6.77489	7.36415	6.85176	6.91722	-3.96611	-3.55112	-3.80895	-4.88127	-3.65955	-3.73597	0.514728	0.445676	0.398467	0.196322	0.490861	0.455099	Ensembl	5922	chr20:34359905-34538303:+	chr20	+	34359905	34538303	PHD finger protein 20 [Source:HGNC Symbol;Acc:HGNC:16098]	ASHG19AP1B10372948711	protein_coding	TTGAGAAGGAGTTGGATGTGTTGGAGAGCTGGCTGGACTACACTGGGGAACTGGAGCCCC	NM_016436
ENST00000354313	protein_coding	ITPK1	7.10677	8.10211	7.02542	7.48101	6.84896	7.14541	-4.15753	-3.01449	-3.55842	-4.76442	-3.66235	-3.50779	0.286619	0.341116	0.3945	0.17832	0.393586	0.441355	Ensembl	2803	chr14:93403259-93582263:-	chr14	-	93403259	93582263	inositol-tetrakisphosphate 1-kinase [Source:HGNC Symbol;Acc:HGNC:6177]	ASHG19AP1B11871274211	protein_coding	GGCAGCACGCCGTCATTGACATCAATGCCTTCCCAGGGGACTGCCAAGTGTGCTTTATAG
ENST00000599223	protein_coding	IRF3	10.5317	10.7829	10.0099	11.726	9.84008	9.93868	-0.732607	-0.33371	-0.573955	-0.51943	-0.671237	-0.714512	0.193021	0.229076	0.27745	0.181838	0.180462	0.274834	Ensembl	1055	chr19:50162836-50168962:-	chr19	-	50162836	50168962	interferon regulatory factor 3 [Source:HGNC Symbol;Acc:HGNC:6118]	ASHG19AP1B12811052811	protein_coding	CAGCTGCCCGCACGCCCCGACCTTCCATCGTAGGCCGGACCATGGGAACCCCAAAGCCAC	NM_001197124
ENST00000465269	protein_coding	HDAC6	7.36162	8.16787	7.70236	7.98475	7.87756	8.15069	-3.90269	-2.94873	-2.88148	-4.26067	-2.63375	-2.50251	0.590243	0.622407	0.480411	0.304138	0.409521	0.415998	Ensembl	1139	chrX:48660471-48664262:+	chrX	+	48660471	48664262	histone deacetylase 6 [Source:HGNC Symbol;Acc:HGNC:14064]	ASHG19AP1B13215548211	protein_coding	GCCGAAAGGGCAGGTTCGTGAAGGAATGGGGTCTGGGCTGGGCTTAGAGGGTCTGGGAAT	NM_001321231
ENST00000373043	protein_coding	C1orf122	7.53961	8.68634	7.78737	8.81962	7.78537	8.0667	-3.7247	-2.43026	-2.79647	-3.42581	-2.72594	-2.5865	0.410656	0.459596	0.413346	0.278173	0.444527	0.457159	Ensembl	2229	chr1:38272651-38275124:+	chr1	+	38272651	38275124	chromosome 1 open reading frame 122 [Source:HGNC Symbol;Acc:HGNC:24789]	ASHG19AP1B12757997711	protein_coding	TCCTCGGTACATATTTCCAGTTCCGGATTCCTTGGTGAGCCTGGACAAGCCCCTCCCGCT
ENST00000313349	protein_coding	SERTAD2	7.85669	8.41413	7.53338	7.87266	7.3416	7.38533	-3.40762	-2.70248	-3.05046	-4.37276	-3.16972	-3.26787	0.162569	0.170037	0.312116	0.104466	0.33092	0.349363	Ensembl	5549	chr2:64858755-64881047:-	chr2	-	64858755	64881047	SERTA domain containing 2 [Source:HGNC Symbol;Acc:HGNC:30784]	ASHG19AP1B12402251211	protein_coding	GGCGGAAACCCCTCCTGATGCGTTAGTTCCCAGGTGGAGCTGCATGTGATATATGTTGGG	NM_014755
ENST00000258091	protein_coding	CCT7	17.1355	15.8624	16.1907	16.3245	13.8572	11.1213	5.87122	4.7458	5.60684	4.07911	3.34588	0.468091	0.295726	0.0669854	0.248756	0.0845677	0.1492	0.21248	Ensembl	1916	chr2:73461366-73480132:+	chr2	+	73461366	73480132	chaperonin containing TCP1 subunit 7 [Source:HGNC Symbol;Acc:HGNC:1622]	ASHG19AP1B12361247011	protein_coding	TCTCTTCCTCTCCCGGCCCAAGCTTCTGGGTATTTCTATTGCGCGAGGCATTGTGGGTTG	NM_006429
ENST00000328862	protein_coding	PDE9A	7.1373	7.9824	7.12523	8.2756	7.64095	7.96011	-4.12701	-3.1342	-3.45861	-3.96983	-2.87036	-2.69309	0.237168	0.259697	0.253571	0.137463	0.321206	0.304121	Ensembl	1956	chr21:44073889-44195619:+	chr21	+	44073889	44195619	phosphodiesterase 9A [Source:HGNC Symbol;Acc:HGNC:8795]	ASHG19AP1B10445768311	protein_coding	GACCTGTGGCCATCAAGCAACTCTCCGCTGGTGTCGAGGACAAGAGAACCACAAGCCGTG	NM_001001583
ENST00000620094	protein_coding	ZNF205	10.4142	11.2544	9.88961	10.9962	10.2341	10.7138	-0.850133	0.137848	-0.694235	-1.24925	-0.277245	0.0606025	0.34959	0.47584	0.402346	0.263751	0.383316	0.350654	Ensembl	2309	chr16:3162580-3170516:+	chr16	+	3162580	3170516	zinc finger protein 205 [Source:HGNC Symbol;Acc:HGNC:12996]	ASHG19AP1B14005348011	protein_coding	CAGGTGCCCCCTCTGCCTCCACCCCGGTGAGAAGGGGGTGCTGGGGAGGGCATCTGGATC	NM_001278158
ENST00000505036	protein_coding	NDUFC1	6.76788	8.30877	7.00777	7.49826	6.78139	7.16624	-4.49642	-2.80783	-3.57607	-4.74716	-3.72992	-3.48695	0.632005	0.650602	0.451164	0.306489	0.345551	0.328142	Ensembl	809	chr4:140211092-140222358:-	chr4	-	140211092	140222358	NADH:ubiquinone oxidoreductase subunit C1 [Source:HGNC Symbol;Acc:HGNC:7705]	ASHG19AP1B13286429111	protein_coding	TGTCGTATCGACAGAAGGCTGAGGCCGGGGTGCTAGAGAACCTTGCCGTGCTGGAATTCA	NM_002494
ENST00000629362	protein_coding	COBLL1	9.6633	9.77371	9.36241	9.79359	9.76239	9.7655	-1.60101	-1.34289	-1.22143	-2.45184	-0.748924	-0.887697	0.803508	0.79937	0.676215	0.481081	0.625514	0.280009	Ensembl	3868	chr2:165542414-165698678:-	chr2	-	165542414	165698678	cordon-bleu WH2 repeat protein like 1 [Source:HGNC Symbol;Acc:HGNC:23571]	ASHG19AP1B12095557911	protein_coding	AGTCATCTTTACAAGAGTCCTGCCAAATATCACAAAACCTAGATATTATGAAGGAGAAAG	NM_001278458
NM_001184703	protein_coding	GYG2	6.96104	7.90927	7.41046	8.48199	6.95472	7.01593	-4.30327	-3.20734	-3.17338	-3.76343	-3.55659	-3.63727	0.232653	0.378404	0.376516	0.249811	0.308141	0.388738	Refseq	3182	chrX:2746863-2800861:+	chrX	+	2746863	2800861		ASHG19AP1B13893698211	protein_coding	CGCGCCCACTGCCCGCGGCGCCACTGACCATGTCGGAGACAGAGTTTCACCATGGTGCCC	NM_001184703
ENST00000292377	protein_coding	GPC2	12.0007	10.413	10.3597	10.8101	10.7392	9.82247	0.736348	-0.703559	-0.224109	-1.43532	0.227878	-0.830722	0.87674	0.926334	0.606495	0.630292	0.712968	0.459156	Ensembl	2532	chr7:99767229-99774990:-	chr7	-	99767229	99774990	glypican 2 [Source:HGNC Symbol;Acc:HGNC:4450]	ASHG19AP1B10015166511	protein_coding	ACTCCATGTTTCAGTGTTTGAGTCCATGTTTATTCTGCAAATAAATGGTAATGTATTGGA	NM_152742
ENST00000319363	protein_coding	IL17RA	8.98746	9.71756	8.85776	9.59042	9.25359	9.2537	-2.27685	-1.39904	-1.72608	-2.655	-1.25772	-1.39949	0.509651	0.495267	0.515907	0.335472	0.499099	0.40825	Ensembl	8607	chr22:17565849-17596583:+	chr22	+	17565849	17596583	interleukin 17 receptor A [Source:HGNC Symbol;Acc:HGNC:5985]	ASHG19AP1B10009299411	protein_coding	TTCATCACGGGCATCTCCATCCTGCTGGTGGGCTCCGTCATCCTGCTCATCGTCTGCATG	NM_014339
ENST00000020673	protein_coding	PSD	8.74201	9.73786	8.84513	9.40827	8.8181	9.14898	-2.5223	-1.37874	-1.73871	-2.83716	-1.69321	-1.50422	0.467747	0.488076	0.48114	0.279884	0.401007	0.397063	Ensembl	4183	chr10:104162376-104178901:-	chr10	-	104162376	104178901	pleckstrin and Sec7 domain containing [Source:HGNC Symbol;Acc:HGNC:9507]	ASHG19AP1B13487063111	protein_coding	CGGGAGCCGCGCTGCCTTCACAGCTCAGCTGGGCCCAGCCTCTCCTCTGTCTCTCCTCGG	NM_002779
ENST00000470988	lncRNA	OR2F1	5.07272	5.78433	4.79353	5.3172	4.75337	4.63077	-6.19159	-5.33227	-5.79031	-6.92822	-5.75795	-6.02243	0.55248	0.570278	0.66708	0.363617	0.678178	0.490869	Ensembl	405	chr7:143656056-143694405:+	chr7	+	143656056	143694405		ASHGV4000132011	lncRNA	ATACTCTCAGGAAAGAAATAAAAGCCAAAGTGATAACTTAAAAATGAAGCTGCCACCCAC
ENST00000373210	protein_coding	AGO4	8.69263	8.56308	7.99527	8.9386	8.38552	8.33124	-2.57168	-2.55352	-2.58857	-3.30682	-2.12579	-2.32196	0.597196	0.473755	0.566547	0.381363	0.571244	0.449268	Ensembl	7116	chr1:36273773-36323491:+	chr1	+	36273773	36323491	argonaute 4, RISC catalytic component [Source:HGNC Symbol;Acc:HGNC:18424]	ASHG19AP1B11335788411	protein_coding	CCTCACTTGGATAATACAAATCAGGACATGTTGGTGAGGGGCTGGCTGCTTGGCTGCTGC	NM_017629
ENST00000379996	protein_coding	CDKL5	6.33559	6.45525	6.22745	6.8292	6.4928	6.90922	-4.92871	-4.66135	-4.35639	-5.41622	-4.01852	-3.74398	0.0438307	0.0373334	0.060718	0.0251386	0.0904427	0.150854	Ensembl	3449	chrX:18443703-18671745:+	chrX	+	18443703	18671745	cyclin dependent kinase like 5 [Source:HGNC Symbol;Acc:HGNC:11411]	ASHG19AP1B11968422111	protein_coding	CCCTGCTAGAAGTGGGGGACTCGGCGGGGGAGTCATTTAATACTTCATGATTAGAACAAA	NM_003159
ENST00000458143	protein_coding	ZNF746	8.0608	8.76087	7.97111	8.53479	8.44178	8.76552	-3.2035	-2.35573	-2.61273	-3.71063	-2.06954	-1.88768	0.397135	0.476991	0.422395	0.25613	0.428545	0.36948	Ensembl	3797	chr7:149169887-149194898:-	chr7	-	149169887	149194898	zinc finger protein 746 [Source:HGNC Symbol;Acc:HGNC:21948]	ASHG19AP1B10466116611	protein_coding	GCATGCTCGGACGGGACCCTGAAGCTCAACACAGCAGCCTCCACGGAAGCAGATGTAAAA	NM_001163474
ENST00000488965	protein_coding	SCP2	8.24654	9.00643	7.98635	8.85186	8.06872	8.18178	-3.01777	-2.11017	-2.59749	-3.39356	-2.44259	-2.47142	0.384405	0.36598	0.426345	0.27944	0.370972	0.355776	Ensembl	3926	chr1:53480646-53517282:+	chr1	+	53480646	53517282	sterol carrier protein 2 [Source:HGNC Symbol;Acc:HGNC:10606]	ASHG19AP1B10635460411	protein_coding	TTTCCAAGTTGCTGGGGAGCTGTAACCAGTCCCTCTCCTGAGCCACGTACTGGACTGCCA
ENST00000534507	protein_coding	IL32	12.4897	13.4848	12.3456	13.249	12.508	13.0271	1.22542	2.36817	1.76178	1.00357	1.99669	2.37387	0.58075	0.638106	0.565354	0.396639	0.492649	0.49166	Ensembl	1112	chr16:3115313-3119552:+	chr16	+	3115313	3119552	interleukin 32 [Source:HGNC Symbol;Acc:HGNC:16830]	ASHG19AP1B13519596811	protein_coding	CCCCAGCCAGCTGTCCCGAGTCTGGACTTTCCCTCTGCCCCTCCCCACTCTCAGGCTGGT
ENST00000262384	protein_coding	N4BP1	9.37885	9.18172	8.75781	9.10518	8.91171	8.49869	-1.88546	-1.93488	-1.82603	-3.14025	-1.5996	-2.1545	0.885459	0.920196	0.835323	0.896968	0.814384	0.73014	Ensembl	7106	chr16:48572637-48644120:-	chr16	-	48572637	48644120	NEDD4 binding protein 1 [Source:HGNC Symbol;Acc:HGNC:29850]	ASHG19AP1B12558487411	protein_coding	GCGGTGCACAGCGCCAAGGAATATATTAAAGGAATCTGTGAACCTGAACTAGAAGAAAGA	NM_153029
ENST00000275884	protein_coding	DENND2A	5.60116	6.79301	4.69645	7.29888	6.48555	7.40352	-5.66315	-4.32359	-5.88739	-4.94654	-4.02577	-3.24968	0.626762	0.702785	0.653862	0.409821	0.663106	0.693303	Ensembl	3735	chr7:140218220-140340576:-	chr7	-	140218220	140340576	DENN domain containing 2A [Source:HGNC Symbol;Acc:HGNC:22212]	ASHG19AP1B13537279611	protein_coding	CGCCGCCCGCGGGGAGGGTCAAGGTGGAAGGTCCAAGGACTGAGAAAGACCCTCGAAGGC	NM_001318052
ENST00000454925	protein_coding	ZNF185	7.58561	7.63206	6.89438	7.49698	6.31071	5.14891	-3.6787	-3.48454	-3.68946	-4.74845	-4.2006	-5.50428	0.0899479	0.0725133	0.316934	0.0775442	0.328875	0.475384	Ensembl	3191	chrX:152110245-152142016:+	chrX	+	152110245	152142016	zinc finger protein 185 with LIM domain [Source:HGNC Symbol;Acc:HGNC:12976]	ASHG19AP1B12955043911	protein_coding	CTTCCCCCGCGGCCTTGGCTGATTATGAGGGGAAGGATGTGGCCACCAGGGTCGGAGAGG	NM_001178115
ENST00000543409	protein_coding	MNX1	5.53329	6.06618	6.13928	7.68595	6.53129	8.34725	-5.73102	-5.05042	-4.44456	-4.55948	-3.98002	-2.30594	0.423063	0.295996	0.418176	0.452113	0.558346	0.732322	Ensembl	1620	chr7:156797547-156802129:-	chr7	-	156797547	156802129	motor neuron and pancreas homeobox 1 [Source:HGNC Symbol;Acc:HGNC:4979]	ASHG19AP1B10301688611	protein_coding	TCACCGAGACCCAGGTGAAGATTTGGTTCCAGAACCGGCGGATGAAATGGAAACGCAGCA	NM_001165255
ENST00000289371	protein_coding	EIF5B	8.78431	8.75393	7.54854	7.60555	8.1677	6.94744	-2.48	-2.36267	-3.0353	-4.63987	-2.34362	-3.70576	0.927788	0.884697	0.565392	0.435355	0.801995	0.46834	Ensembl	5777	chr2:99953816-100017789:+	chr2	+	99953816	100017789	eukaryotic translation initiation factor 5B [Source:HGNC Symbol;Acc:HGNC:30793]	ASHG19AP1B10012953111	protein_coding	AAGTTTGTTGTAAAACCACCTGGACATTGTCAAGAATAAAGTCAAATGCCATATTCCAAA	NM_015904
ENST00000320963	protein_coding	RCN2	5.95133	5.45821	4.56594	4.75038	4.12757	4.91356	-5.31298	-5.65839	-6.0179	-7.49505	-6.38375	-5.73964	0.673297	0.357805	0.508195	0.173243	0.515987	0.288747	Ensembl	1750	chr15:77224079-77242201:+	chr15	+	77224079	77242201	reticulocalbin 2 [Source:HGNC Symbol;Acc:HGNC:9935]	ASHG19AP1B11433506311	protein_coding	GGCTTCTTCGATTTAATCTTCACTTAAAGGACAAGAAGCGATTTGAAAAAGCTAACCAGG	NM_001271837
ENST00000527759	protein_coding	BCLAF1	9.38548	10.08	8.98481	9.30126	9.0491	8.75246	-1.87883	-1.03657	-1.59903	-2.94417	-1.46222	-1.90074	0.734355	0.724639	0.663348	0.427148	0.628714	0.350098	Ensembl	4373	chr6:136580829-136610933:-	chr6	-	136580829	136610933	BCL2 associated transcription factor 1 [Source:HGNC Symbol;Acc:HGNC:16863]	ASHG19AP1B11969635111	protein_coding	AGAAAGAAGCGATACAGGTCTCGTTCCAGAACATATTCAAGGTCTCGTAGTAGAGATCGT	NM_001301038
ENST00000646673	protein_coding	SAMHD1	14.3652	13.7437	13.048	13.1332	13.4913	13.3027	3.10089	2.62705	2.4642	0.88773	2.98	2.64953	0.82178	0.911659	0.522743	0.415416	0.678349	0.404592	Ensembl	5298	chr20:35518176-35580304:-	chr20	-	35518176	35580304	SAM and HD domain containing deoxynucleoside triphosphate triphosphohydrolase 1 [Source:HGNC Symbol;Acc:HGNC:15925]	ASHG19AP1B12672207611	protein_coding	ACTGCAAATTAAAATGACTGGCCACTTCAACTGGGTAAGGGAAACAGCTGCAATAAAGCT	NM_015474
ENST00000369001	protein_coding	TACC2	8.41951	9.02559	9.19098	8.67443	8.87376	9.61461	-2.8448	-2.09101	-1.39286	-3.571	-1.63755	-1.03859	0.627948	0.642989	0.681769	0.345061	0.563135	0.237343	Ensembl	3685	chr10:123872554-124014057:+	chr10	+	123872554	124014057	transforming acidic coiled-coil containing protein 2 [Source:HGNC Symbol;Acc:HGNC:11523]	ASHG19AP1B12362516511	protein_coding	GTGCTGGGATTACAGGATGTGGTTCTGAGACAGTCCCTGTCCCTGATGGCCCACGGAGCG	NM_001291879
NR_145130	lncRNA	KIAA0114	6.61508	6.39352	6.19922	5.43141	6.10988	5.75361	-4.64923	-4.72308	-4.38462	-6.81401	-4.40143	-4.89959	0.754708	0.651308	0.567254	0.164155	0.549027	0.482677	Refseq	1099	chr4:53578561-53586863:+	chr4	+	53578561	53586863		ASHG19AP1A10002953611	lncRNA	GCCAGAAACTACTTTTAACAGTTCTAATTGCCACTTGTCTTGGCTGTATATTCAGAAATA	NR_145130
ENST00000467017	lncRNA	RP11-264K23.1	7.76305	8.31538	7.90379	7.84442	8.09711	8.58734	-3.50126	-2.80122	-2.68005	-4.401	-2.41421	-2.06586	0.642306	0.756125	0.406244	0.318596	0.423505	0.368305	Ensembl	650	chr7:123914733-123927598:-	chr7	-	123914733	123927598		ASHGV4004707611	lncRNA	ATTACCAAATCAACAGTCTCCTTGGATGATAAATCTCGAGCTCTTCAGCAGAACAGCAAA
ENST00000380746	protein_coding	DNMT3A	6.83618	6.21069	5.25265	7.1397	7.05858	6.75782	-4.42812	-4.90591	-5.33119	-5.10572	-3.45273	-3.89537	0.779464	0.321405	0.4104	0.261924	0.624521	0.318239	Ensembl	3589	chr2:25455845-25475180:-	chr2	-	25455845	25475180	DNA methyltransferase 3 alpha [Source:HGNC Symbol;Acc:HGNC:2978]	ASHG19AP1B11775797211	protein_coding	TGGGCGCGTGGATCGTAGCCTGAAAGACGAGTGTGATACGGCTGAGAAGAAAGCCAAGGT	NM_153759
ENST00000264709	protein_coding	DNMT3A	9.06603	9.7781	9.22495	9.43464	9.20394	9.01051	-2.19828	-1.3385	-1.35889	-2.81078	-1.30737	-1.64268	0.46671	0.56948	0.515016	0.309825	0.506043	0.351409	Ensembl	9501	chr2:25450724-25565459:-	chr2	-	25450724	25565459	DNA methyltransferase 3 alpha [Source:HGNC Symbol;Acc:HGNC:2978]	ASHG19AP1B11095710911	protein_coding	TGCTTTCCTGTCTAAGTCGCCTTTTGTGTGTTCTTTTATGAGGCCCCCACCATCCACCCC	NM_175629
NR_109994	lncRNA	LOC101926889	6.14789	7.04715	6.38805	6.49347	6.55994	6.23994	-5.11642	-4.06945	-4.19579	-5.75196	-3.95137	-4.41325	0.290534	0.275409	0.467214	0.148324	0.43996	0.366893	Refseq	2180	chr20:25165308-25177528:-	chr20	-	25165308	25177528		ASHGV4003070411	lncRNA	AAAGCAATTTTGAGATTTGTACAGTGCTTGCCAGGTCCTTCAAAAATGACTACCGGCCGC
ENST00000471642	protein_coding	DAP3	8.91396	9.49349	8.55668	9.51142	8.97147	8.69551	-2.35035	-1.62311	-2.02716	-2.734	-1.53984	-1.95768	0.752467	0.870915	0.603648	0.541412	0.490545	0.308679	Ensembl	1671	chr1:155657758-155708317:+	chr1	+	155657758	155708317	death associated protein 3 [Source:HGNC Symbol;Acc:HGNC:2673]	ASHG19AP1B11442081811	protein_coding	AAGGAATAACAAGGCTTATCTCTAGGATCCATAAGGCCAAGCATGGGGATCAGCACGAGG
ENST00000543824	protein_coding	PHC1	8.8197	8.95501	8.31118	9.19583	8.7114	9.16308	-2.44461	-2.16159	-2.27266	-3.0496	-1.79992	-1.49012	0.929511	0.766579	0.761693	0.656934	0.720517	0.459278	Ensembl	4292	chr12:9067149-9093000:+	chr12	+	9067149	9093000	polyhomeotic homolog 1 [Source:HGNC Symbol;Acc:HGNC:3182]	ASHG19AP1B11541192911	protein_coding	GGTTGGCATCTTCTGCTGCAGGGACTAAAAGTATTTGACTGGGGCACATGTGGCTGTTGT
ENST00000337386	protein_coding	NAB1	9.18401	8.9596	8.80484	9.06562	8.57536	8.7383	-2.0803	-2.157	-1.779	-3.1798	-1.93596	-1.9149	0.931652	0.908971	0.821061	0.68767	0.737762	0.504391	Ensembl	4358	chr2:191513959-191557492:+	chr2	+	191513959	191557492	NGFI-A binding protein 1 [Source:HGNC Symbol;Acc:HGNC:7626]	ASHG19AP1B12589652411	protein_coding	TGGAAACACATGTGGGACATACAAGCGTTGGATATAGAGGACTGAGCAGGGGGAGGAACA	NM_005966
MI0006349-pri-3	pri-miRNA	pri-3-hsa-mir-1287	6.75274	7.62413	6.64903	7.44971	6.67646	6.79174	-4.51157	-3.49248	-3.93481	-4.79572	-3.83485	-3.86146	0.170162	0.207325	0.259486	0.173631	0.334224	0.288149		100	chr10:100154885-100154985:-	chr10	-	100154885	100154985		ASHG38SM110011414011	smallRNA	GCCATGACAAGTCCCCACACTCCGGGGAGTGGGTGAGTGAGGGGGGTGAGGTGGGACACA
ENST00000645566	protein_coding	CASK	11.387	11.6552	10.3312	10.0431	10.7651	9.42309	0.122687	0.538643	-0.252686	-2.20235	0.253781	-1.23011	0.921279	0.982441	0.451588	0.50188	0.599689	0.138975	Ensembl	4002	chrX:41378464-41782268:-	chrX	-	41378464	41782268	calcium/calmodulin dependent serine protein kinase [Source:HGNC Symbol;Acc:HGNC:1497]	ASHG19AP1B12784223311	protein_coding	ATGATAACTAACAGGACAGTTTGACCAATTTTTTTTAAATATACTTCCTTTTATGTGTTC	NM_003688
ENST00000421922	protein_coding	CCDC28B	7.07716	7.64354	7.19945	8.45673	7.8356	8.2967	-4.18715	-3.47306	-3.38439	-3.78869	-2.67571	-2.3565	0.804467	0.804864	0.533413	0.565067	0.30137	0.320021	Ensembl	1415	chr1:32666234-32670988:+	chr1	+	32666234	32670988	coiled-coil domain containing 28B [Source:HGNC Symbol;Acc:HGNC:28163]	ASHG19AP1B10446502911	protein_coding	CCAGCTGCTTAGCAATCTGGAAGACCTCAGTAATTCTATGTATCCTTTCCAAGGAACCCG	NM_001301011
ENST00000334425	protein_coding	GPR141	7.15408	8.03867	7.53706	7.76218	7.55715	7.38877	-4.11023	-3.07793	-3.04678	-4.48325	-2.95416	-3.26442	0.109019	0.145972	0.215049	0.0651941	0.208209	0.249929	Ensembl	918	chr7:37779996-37780913:+	chr7	+	37779996	37780913	G protein-coupled receptor 141 [Source:HGNC Symbol;Acc:HGNC:19997]	ASHG19AP1B11954502311	protein_coding	TGCCATGCTGCACATCCACATGTACCTCACGTTCCTATTCTATGTGGTGATCCTGGTCAC	NM_181791
ENST00000309212	protein_coding	MXRA8	7.30382	8.05654	7.39905	7.56362	7.27982	7.60932	-3.96048	-3.06006	-3.18479	-4.6818	-3.23149	-3.04388	0.388512	0.456261	0.417241	0.180738	0.354964	0.312427	Ensembl	2273	chr1:1288071-1293915:-	chr1	-	1288071	1293915	matrix remodeling associated 8 [Source:HGNC Symbol;Acc:HGNC:7542]	ASHG19AP1B13368697811	protein_coding	CCGAATCCTGCTTTGGAAACTTGTGCTTCTGCAGAGCTCTGCTGTTCTCCTGCACTCAGG	NM_032348
ENST00000370375	protein_coding	C1orf146	4.90598	5.13952	3.87684	4.97383	4.15703	4.87412	-6.35833	-5.97708	-6.707	-7.2716	-6.35429	-5.77908	0.245516	0.221908	0.228719	0.202335	0.422787	0.423487	Ensembl	830	chr1:92683497-92711370:+	chr1	+	92683497	92711370	chromosome 1 open reading frame 146 [Source:HGNC Symbol;Acc:HGNC:24032]	ASHG19AP1B11047755911	protein_coding	AGCTCATCTCTTAAGAGTTATGAAGTTGCAACTGCCCTAGAAAATCGAAGCCACAAAGTT	NM_001012425
ENST00000636933	protein_coding	PLCXD2	6.72061	6.8952	6.47224	6.59482	6.52681	6.2927	-4.5437	-4.2214	-4.1116	-5.6506	-3.9845	-4.3605	0.125806	0.134973	0.215663	0.0623915	0.225551	0.294858	Ensembl	7710	chr3:111393523-111445843:+	chr3	+	111393523	111445843	phosphatidylinositol specific phospholipase C X domain containing 2 [Source:HGNC Symbol;Acc:HGNC:26462]	ASHG19AP1B10011358011	protein_coding	GGTCCACTTCTAATTTTGTCTTAAAGAGTTATAAACTCAGTGTCAATAAAACATCTTGTT
NM_001318160	protein_coding	CPSF4	12.042	11.7252	11.1223	11.5279	11.7151	10.9096	0.777707	0.608572	0.538464	-0.717513	1.20376	0.256425	0.874121	0.911088	0.554784	0.59332	0.59225	0.267399	Refseq	1772	chr7:99036563-99055000:+	chr7	+	99036563	99055000		ASHG19AP1B12727330911	protein_coding	GGGCATGTGGGCCTGGCTGTGTTCAATTGCAAGAACAATTTTTATGAAATGGATTAAAGC	NM_001318160
ENST00000457269	protein_coding	ISYNA1	4.45866	5.51268	5.31908	6.04094	5.67888	5.42284	-6.80565	-5.60392	-5.26476	-6.20449	-4.83244	-5.23035	0.14624	0.163245	0.291003	0.179212	0.469199	0.342848	Ensembl	1703	chr19:18545619-18548977:-	chr19	-	18545619	18548977	inositol-3-phosphate synthase 1 [Source:HGNC Symbol;Acc:HGNC:29821]	ASHG19AP1B14203770111	protein_coding	ACCGGACGACGCGCGTCAGCCGCGAGGGTGGCGTTCTCAAGGAGGCCAACTACTACGGCT	NM_001170938
ENST00000358461	protein_coding	AFAP1	8.45065	8.44009	7.94742	8.53498	8.31031	8.43866	-2.81366	-2.67651	-2.63642	-3.71045	-2.201	-2.21454	0.617817	0.621942	0.482878	0.359772	0.462537	0.334822	Ensembl	7516	chr4:7760442-7941653:-	chr4	-	7760442	7941653	actin filament associated protein 1 [Source:HGNC Symbol;Acc:HGNC:24017]	ASHG19AP1B10360022011	protein_coding	GGTGGCGGCCTGAGCAATGGAAGAGTTAATAGTTGAACTTCGTCTCTTTCTTGAACTCCT	NM_198595
ENST00000427937	protein_coding	AC138647.1	11.6152	11.725	11.1519	12.6928	11.4266	11.022	0.350883	0.608432	0.568097	0.447339	0.915283	0.368788	0.316858	0.469725	0.39231	0.261252	0.24618	0.340961	Ensembl	648	chr8:142524738-142528837:+	chr8	+	142524738	142528837		ASHG19AP1B12901022811	protein_coding	GGCTGGCCCAGGCCCCGCCGCTGCCCCGAGAGCGAACAGAATAAATAAAGAGTTTCCCCA
MI0003515-pri-3	pri-miRNA	pri-3-hsa-mir-544a	5.37021	5.92702	5.77434	6.63129	6.33117	6.89823	-5.8941	-5.18958	-4.8095	-5.61414	-4.18014	-3.75497	0.0961345	0.108596	0.219462	0.122937	0.311065	0.224126		100	chr14:101515075-101515175:+	chr14	+	101515075	101515175		ASHG38SM110004892111	smallRNA	GATGCTAATACCGCCGGTCTGTGGACAACACTCACAGTGGTTTGGGGCTGGAGACCAGGT
ENST00000616640	protein_coding	RPP38	5.77451	6.86811	6.01314	6.88772	5.76207	6.51948	-5.4898	-4.24849	-4.5707	-5.35771	-4.74924	-4.13372	0.170914	0.224122	0.300379	0.141497	0.211858	0.293779	Ensembl	1537	chr10:15139179-15146253:+	chr10	+	15139179	15146253	ribonuclease P/MRP subunit p38 [Source:HGNC Symbol;Acc:HGNC:30329]	ASHG19AP1B13059834911	protein_coding	TGTTGCCTTCAGGTGACCACGGATTCGCCATCGTGAGTTCCAGGTGGGCGCGCGGGGCCC	NM_006414
ENST00000369603	protein_coding	SMNDC1	10.4229	10.1675	9.36399	9.5278	9.61656	9.10405	-0.841384	-0.949105	-1.21985	-2.71762	-0.894758	-1.54915	0.958189	0.959223	0.516628	0.610893	0.562761	0.185311	Ensembl	4341	chr10:112050488-112064709:-	chr10	-	112050488	112064709	survival motor neuron domain containing 1 [Source:HGNC Symbol;Acc:HGNC:16900]	ASHG19AP1B10297530011	protein_coding	TATTTGTTAGATGAGTAAGCAAGATACCATTGTCGTCATTGGTTGGCTTCAGTAGAATGA	NM_005871
ENST00000409320	protein_coding	RPL31	16.5229	16.1862	15.5512	15.0608	15.5921	15.2509	5.25861	5.06961	4.96735	2.81538	5.08079	4.59773	0.767632	0.808518	0.192026	0.142134	0.210296	0.105729	Ensembl	716	chr2:101618755-101622880:+	chr2	+	101618755	101622880	ribosomal protein L31 [Source:HGNC Symbol;Acc:HGNC:10334]	ASHG19AP1B10496987011	protein_coding	ACTTCCTTTACAGATCTACAGACAGTCAATGTGGATGAGAACTAATCGCTGATCGTCAGA	NM_001099693
ENST00000559250	protein_coding	PCK2	8.22457	8.55105	7.53965	8.67549	7.69837	7.38002	-3.03974	-2.56555	-3.04419	-3.56994	-2.81294	-3.27318	0.892162	0.885507	0.534362	0.643569	0.451439	0.463085	Ensembl	1804	chr14:24563262-24573334:+	chr14	+	24563262	24573334	phosphoenolpyruvate carboxykinase 2, mitochondrial [Source:HGNC Symbol;Acc:HGNC:8725]	ASHG19AP1B13386618311	protein_coding	TGCTGCAGCAGAACACAAAGGACTTCTGGGAACAGGAGGTTCGTGACATTCGGAGCTACC
ENST00000301030	protein_coding	ANKRD11	14.6988	14.2903	13.487	13.9526	13.9423	13.4043	3.43452	3.1737	2.90313	1.70717	3.43098	2.75112	0.973572	0.976291	0.861287	0.864672	0.86996	0.722112	Ensembl	9312	chr16:89334027-89556969:-	chr16	-	89334027	89556969	ankyrin repeat domain 11 [Source:HGNC Symbol;Acc:HGNC:21316]	ASHG19AP1B12165513111	protein_coding	TGTACTTTTGCTGCCTTCTAGATAATTTATTTTGCAACACATTACTGCACAGTTGTAAAT	NM_013275
ENST00000609107	lncRNA	RP11-351J23.2	4.4339	5.50669	4.59282	5.65866	4.95629	5.25047	-6.8304	-5.60991	-5.99102	-6.58676	-5.55502	-5.40273	0.459336	0.54234	0.386648	0.29313	0.705061	0.611549	Ensembl	4569	chr6:168067520-168079950:-	chr6	-	168067520	168079950		ASHGV4004440411	lncRNA	GTGAGGGCTCCGATGCGCCTCAATTCATATGCTAAGGAGCCCTGGATTCGGCTTTAATTG
ERCC-00012_90			6.15058	6.81756	6.24502	6.59249	6.37705	6.45212	-5.11373	-4.29904	-4.33882	-5.65293	-4.13426	-4.20108	0.449061	0.504818	0.439498	0.246568	0.447304	0.35412									ERCC-00012_90	pos
ENST00000567993	lncRNA	RP11-345M22.2	10.0572	10.7645	10.2554	10.4288	10.244	10.2783	-1.20712	-0.352134	-0.328475	-1.81665	-0.26729	-0.37487	0.219962	0.253338	0.404328	0.133656	0.400146	0.302754	Ensembl	685	chr16:79755209-79804429:-	chr16	-	79755209	79804429		ASHGV4001830111	lncRNA	TTCAGCTCCTTGCCCTTCTCTGTGACCCCGGATCGCGAATGCAGTAAAAATAAAAATATC
ENST00000598601	protein_coding	Z98049.1	15.7668	16.1776	16.0885	16.295	16.2097	16.3288	4.50254	5.06097	5.50469	4.04953	5.6984	5.67563	0.687312	0.717992	0.641457	0.508492	0.576823	0.592117	Ensembl	2341	chr6:166945369-166947709:+	chr6	+	166945369	166947709		ASHG19AP1B10008539111	protein_coding	CTAGTAAAAATAAAAATAAAAATTAGGGCTGGGTGCGGTGGCTCACGCCTGTAATCCCAG
ENST00000225724	protein_coding	GOSR1	13.1121	13.8104	12.947	13.4052	12.9603	13.3475	1.84781	2.69384	2.36314	1.15977	2.449	2.69433	0.568958	0.576091	0.529578	0.363009	0.48102	0.48392	Ensembl	6039	chr17:28804380-28854610:+	chr17	+	28804380	28854610	golgi SNAP receptor complex member 1 [Source:HGNC Symbol;Acc:HGNC:4430]	ASHG19AP1B10401685611	protein_coding	TGCCAGATTGGATTGTGAATAAAAATAATTCTTCCCTCTCCCTCTCCCTCTCCCCACGGT	NM_004871
NR_148425	lncRNA	TEX26	7.47101	8.35996	8.19487	9.5295	8.39771	8.14733	-3.7933	-2.75664	-2.38897	-2.71593	-2.1136	-2.50586	0.331711	0.356892	0.37538	0.342186	0.405821	0.515591	Refseq	1060	chr13:31506834-31549639:+	chr13	+	31506834	31549639		ASHG19AP1A10558944711	lncRNA	TGTGGACAGATCAAAAGATAGACAAATTATTGATCGCTTTATTCGTACTCACTGTGACAC	NR_148425
NR_146341	lncRNA	COL24A1	5.31958	5.33737	3.69563	4.55023	4.30733	5.14662	-5.94473	-5.77923	-6.88821	-7.69519	-6.20398	-5.50658	0.485291	0.154804	0.224263	0.0909541	0.315587	0.420969	Refseq	6772	chr1:86194916-86622379:-	chr1	-	86194916	86622379		ASHG19AP1A10681865511	lncRNA	AGGACTACCTGGAATCAAAGGGTGAACAAGGCACAGCAGGAGAGCTAGGAGAACCCGGGT	NR_146341
ENST00000368884	protein_coding	PSMD4	14.4608	14.2842	13.9446	13.8315	14.1277	13.8303	3.19645	3.16765	3.36077	1.58608	3.61638	3.17711	0.672123	0.761688	0.265513	0.282562	0.328684	0.208114	Ensembl	1350	chr1:151227179-151239955:+	chr1	+	151227179	151239955	proteasome 26S subunit, non-ATPase 4 [Source:HGNC Symbol;Acc:HGNC:9561]	ASHG19AP1B13129667711	protein_coding	ATCTGTAACCATTACAGCCTAAATAAAGCTTGGCAACTTTTTTTCCTTTTTTGCTTCAAA	NM_001330692
ENST00000460580	lncRNA	SMYD2	7.97675	8.42597	7.81308	8.82309	8.25231	7.83741	-3.28756	-2.69063	-2.77076	-3.42233	-2.259	-2.81578	0.498546	0.448533	0.537086	0.322871	0.549228	0.287038	Ensembl	1618	chr1:214454565-214510474:+	chr1	+	214454565	214510474	SET and MYND domain containing 2 [Source:HGNC Symbol;Acc:HGNC:20982]	ASHG19AP1A10207191611	lncRNA	GGCAACCACTGCGAGTACTGCTTCACCAGAAAGAAGATTGGCCCATGCACAAGCTGGAAT
ENST00000319763	lncRNA	AP000679.2	17.5712	17.4847	17.3454	17.6726	17.2077	17.154	6.30685	6.36809	6.76157	5.42714	6.69636	6.50079	0.786034	0.686536	0.597572	0.338813	0.5011	0.403188	Ensembl	2081	chr11:120039685-120042387:+	chr11	+	120039685	120042387		ASHG19AP1A10003338511	lncRNA	CAAGACCAGCCTGGACAACACAGCAGACCCCGTCTTTATAAAATAAATTCAGTAAAATGG
ENST00000328550	protein_coding	ZNF571	6.33212	6.63104	6.58082	5.79755	6.23159	5.55207	-4.93219	-4.48556	-4.00302	-6.44788	-4.27973	-5.10112	0.0967492	0.0888673	0.298108	0.038515	0.279255	0.333195	Ensembl	4113	chr19:38053294-38085691:-	chr19	-	38053294	38085691	zinc finger protein 571 [Source:HGNC Symbol;Acc:HGNC:25000]	ASHG19AP1B12290254111	protein_coding	TTCCCTTTCGATAGCATCTGATATTTGTTGTTAAAATGATTGCCATTATCATCATTACAT
ENST00000263525	protein_coding	TNR	7.12183	7.76209	7.21372	7.69706	7.22644	7.02957	-4.14248	-3.35451	-3.37012	-4.54837	-3.28487	-3.62362	0.152347	0.152809	0.269659	0.102695	0.292196	0.328773	Ensembl	5190	chr1:175291935-175712752:-	chr1	-	175291935	175712752	tenascin R [Source:HGNC Symbol;Acc:HGNC:11953]	ASHG19AP1B13321817111	protein_coding	CTGCTCAGCAGTTGCCCCTCCAGAGGACTTGCGAGTGGCTGGTATCAGCGACAGGTCCAT	NM_003285
NM_001321980	protein_coding	GLRX3	9.84845	10.4277	9.76895	10.5754	9.9673	9.70894	-1.41586	-0.68892	-0.814892	-1.67001	-0.544011	-0.944258	0.885793	0.949474	0.673275	0.69039	0.525558	0.327196	Refseq	1385	chr10:131934673-131977932:+	chr10	+	131934673	131977932		ASHG19AP1B13561597011	protein_coding	TGGCAGAGTTAGCTAAAGAACTCCCTCAAGTTTCATTTGTGAAGCCTCCAGGCATCTTTT	NM_001321980
ENST00000473426	lncRNA	AC079584.3	6.49704	5.7732	5.53516	5.42895	5.35285	5.34667	-4.76726	-5.3434	-5.04868	-6.81647	-5.15846	-5.30652	0.31034	0.128557	0.332973	0.145821	0.401042	0.397328	Ensembl	1517	chr2:144359086-144366328:+	chr2	+	144359086	144366328		ASHG19AP1A10000209611	lncRNA	GCCGACTAATAAATAAATAACCCTGGTTGTAATTTCATAACATGCAAAAAGGTTTGAAAT
NR_130947	lncRNA	WDR73	7.53771	7.88423	7.20347	7.68345	7.34133	7.35534	-3.72659	-3.23237	-3.38037	-4.56198	-3.16998	-3.29786	0.774306	0.59816	0.573663	0.444873	0.646304	0.496965	Refseq	3106	chr15:85184726-85197574:-	chr15	-	85184726	85197574		ASHG19AP1A10153842311	lncRNA	AAGGAAAACAAGATTGCTGGTTACCAGTGGCCTTCCAGGTTGTTATCTGCAGGTGTGGCA	NR_130947
ENST00000277480	protein_coding	LCN2	8.47037	8.72284	7.55713	9.18928	7.10076	5.89683	-2.79394	-2.39376	-3.02671	-3.05615	-3.41056	-4.75636	0.0370583	0.0430295	0.0964468	0.0461157	0.0918841	0.0996307	Ensembl	822	chr9:130911732-130915734:+	chr9	+	130911732	130915734	lipocalin 2 [Source:HGNC Symbol;Acc:HGNC:6526]	ASHG19AP1B11460750511	protein_coding	ACCTCCGTCCTGTTTAGGAAAAAGAAGTGTGACTACTGGATCAGGACTTTTGTTCCAGGT	NM_005564
ENST00000499425	lncRNA	RP11-16M8.2	5.91713	6.63785	4.67257	3.43777	4.90804	1.97047	-5.34717	-4.47875	-5.91127	-8.80766	-5.60327	-8.68273	0.653629	0.699492	0.484671	0.221709	0.695245	0.142647	Ensembl	2366	chr8:57430880-57472230:-	chr8	-	57430880	57472230		ASHGV4005744211	lncRNA	CTGAAATCCCTTCAGGTATTTGCAGAACTTCTGAGCAAAAGCTAAAGCTAAAATTAACAT
ENST00000371337	protein_coding	TMEM59	11.0565	11.4772	10.8977	11.2418	10.7936	10.5342	-0.207821	0.360559	0.313866	-1.0036	0.282267	-0.119036	0.974691	0.949789	0.724703	0.837927	0.651222	0.384546	Ensembl	600	chr1:54511159-54518865:-	chr1	-	54511159	54518865	transmembrane protein 59 [Source:HGNC Symbol;Acc:HGNC:1239]	ASHG19AP1B12002943011	protein_coding	TGCCAGAATCAGCTGCCATTCGCTGAACTGAGACAAGAACAAGTACGAAACAATACTGCC	NM_001305066
NR_135788	lncRNA	RSRP1	9.02823	9.01	8.47365	9.0306	8.15293	8.24079	-2.23607	-2.1066	-2.11019	-3.21482	-2.35838	-2.4124	0.87869	0.821201	0.729074	0.532464	0.647502	0.392981	Refseq	3084	chr1:25568728-25664745:-	chr1	-	25568728	25664745		ASHG19AP1A10109196211	lncRNA	CGCGTGGTGCAAAAGGAAGTCCTGAGTTGAGGCTTGCGGGATCCTTTCCGGAGAAAGCGC	NR_135788
ENST00000457277	protein_coding	CFLAR	10.7674	10.8219	10.4285	10.4494	10.1603	10.2363	-0.496917	-0.294687	-0.155361	-1.796	-0.350984	-0.416875	0.148589	0.158605	0.282351	0.0924616	0.369769	0.359929	Ensembl	1868	chr2:201994589-202028282:+	chr2	+	201994589	202028282	CASP8 and FADD like apoptosis regulator [Source:HGNC Symbol;Acc:HGNC:1876]	ASHG19AP1B12540005111	protein_coding	GCTGTGTCCCTGAATTCTCCCTGACACTGCATGCTCTTATATTTCCTCAAGTTTTGACAA	NM_001308042
ENCT00000260927	protein_coding	CATG00000053107.1	5.29942	6.61247	5.26382	5.70214	5.04173	6.15444	-5.96488	-4.50413	-5.32002	-6.54329	-5.46958	-4.49875	0.562612	0.36952	0.373328	0.254576	0.500072	0.280163	FANTOM5CAT	1750	chr20:34326896-34330152:+	chr20	+	34326896	34330152	At least 1 of the 10 top ranked transcript is CPAT coding and max ORF size >=300, NOT annotated as nonCoding in GENCODE	ASHG19AP1B10005693611	protein_coding	AGCCCAAAATGGAGCCAAACCTCGAGAAAGCTGAGATAATACGCGGGTCCGCAACGCCCC
MICT00000004709	protein_coding	CATG00000040062.1	7.49345	7.95492	6.968	7.67312	7.56326	7.21178	-3.77086	-3.16168	-3.61584	-4.57231	-2.94806	-3.44141	0.81888	0.760611	0.574787	0.394358	0.659115	0.511376	FANTOM5CAT	34887	chr1:19665617-19700742:+	chr1	+	19665617	19700742	At least 1 of the 10 top ranked transcript is CPAT coding and max ORF size >=300, NOT annotated as nonCoding in GENCODE	ASHG19AP1B10015226611	protein_coding	TCTTTATTCCTTTTCTTGGGTCAAATCTCTGTGTGAGCAAAGTCCAGTGTGACCTTCTCA
NM_001316357	protein_coding	COPS3	8.63958	9.26608	8.40378	8.58905	8.30043	7.82617	-2.62473	-1.85052	-2.18006	-3.65637	-2.21089	-2.82703	0.698103	0.620462	0.573196	0.321636	0.457782	0.250263	Refseq	1815	chr17:17149938-17184617:-	chr17	-	17149938	17184617		ASHG19AP1B11566615811	protein_coding	GGGGAGCACATTCGATATGCAACAGACACTTCCCCTGCGAGGAATTGGCATCCTTAAGCA	NM_001316357
NR_110690	lncRNA	CTC-459F4.3	6.4476	6.63823	6.16855	7.3355	6.14381	6.61778	-4.81671	-4.47837	-4.41529	-4.90992	-4.3675	-4.03542	0.505518	0.308627	0.402731	0.28188	0.31296	0.340944	Refseq	1406	chr19:28284803-28297688:+	chr19	+	28284803	28297688		ASHG19AP1A10472791811	lncRNA	TGGAAGAGAGGGTGGTGCGGATAGCTTGAGGAAGGTCTCGCATCTGGGGCTCGATCTCGT	NR_110690
ENST00000459220	snoRNA	RF01210	7.62955	7.25556	6.89578	7.42453	7.46439	6.58424	-3.63476	-3.86104	-3.68806	-4.82089	-3.04692	-4.06896	0.14098	0.0799935	0.107168	0.0513584	0.158375	0.0728834		104	chr12:64749542-64749645:-	chr12	-	64749542	64749645		ASHG38SM110005742211	smallRNA	ACACTCATGTGTGAGATGTACCACCCTTAAAGCTTGTTATGATGTAGGCACATTACCCAT
NR_147101	lncRNA	LETMD1	9.31301	9.62235	8.83697	9.63073	8.85432	8.79686	-1.9513	-1.49425	-1.74687	-2.61469	-1.657	-1.85634	0.127892	0.176967	0.336496	0.134316	0.323902	0.298448	Refseq	2320	chr12:51442082-51454207:+	chr12	+	51442082	51454207		ASHG19AP1A10443036611	lncRNA	TCCCCCGCTTCTATGTCCTGTACACAATCTTCATGAAAGATACAGCGTGGTACCCACCCA	NR_147101
ENST00000622612	protein_coding	BCL2L11	10.2717	10.6815	9.8507	10.7633	9.54788	9.33879	-0.992584	-0.435073	-0.733143	-1.48213	-0.963438	-1.31441	0.0675019	0.0940654	0.263678	0.0927124	0.314899	0.402705	Ensembl	4995	chr2:111878491-111926022:+	chr2	+	111878491	111926022	BCL2 like 11 [Source:HGNC Symbol;Acc:HGNC:994]	ASHG19AP1B11696464711	protein_coding	ACCCCAAGTCCTCCTTGCCAGGCCTTCAACCACTATCTCAGTGCAATGGGTATTTTTGAA	NM_138627
ENST00000514195	lncRNA	AMACR	7.77305	8.52474	7.80555	8.08188	8.05186	7.15175	-3.49125	-2.59186	-2.77829	-4.16354	-2.45946	-3.50144	0.79872	0.851069	0.670156	0.711852	0.761043	0.475898	Ensembl	2052	chr5:33988189-34008136:-	chr5	-	33988189	34008136	alpha-methylacyl-CoA racemase [Source:HGNC Symbol;Acc:HGNC:451]	ASHG19AP1A10098139011	lncRNA	TTCAGTTTCTGAACGACTTGGACTAAAGTCTGATGAACTTCCCAATCAGATGAGCATGGA
ENST00000379124	protein_coding	C9orf24	8.36684	9.1465	8.47802	9.34942	8.21553	8.3886	-2.89746	-1.9701	-2.10582	-2.89601	-2.29578	-2.2646	0.166125	0.225302	0.348306	0.20645	0.303361	0.326049	Ensembl	648	chr9:34379017-34381529:-	chr9	-	34379017	34381529	chromosome 9 open reading frame 24 [Source:HGNC Symbol;Acc:HGNC:19919]	ASHG19AP1B12994423411	protein_coding	GCAACCGACTGTAAGATGTGTACCTCCCTACGAGCACCGGCCCGGAATGCAGTGTGCTGT
uc003nkw.4	protein_coding	ZSCAN26	7.95906	8.24288	7.85651	8.50859	7.99053	7.99403	-3.30525	-2.87372	-2.72733	-3.73683	-2.52079	-2.65916	0.651197	0.599602	0.558095	0.439555	0.668756	0.435502	knownGene	3146	chr6:28234788-28245980:+	chr6	+	28234788	28245980	Homo sapiens zinc finger and SCAN domain containing 26 (ZSCAN26), transcript variant a, mRNA.	ASHG19AP1B12185816311	protein_coding	ACCCACATATATCTAATTATGCCTCCATATACCTAATTGTCCCTAGGACCCAGACCAGCC
ENST00000468211	protein_coding	PTCH1	7.773	8.29949	6.85898	7.2369	6.65579	6.385	-3.49131	-2.81711	-3.72486	-5.00852	-3.85552	-4.2682	0.274365	0.329547	0.3111	0.131837	0.3043	0.272431	Ensembl	1254	chr9:98244111-98279339:-	chr9	-	98244111	98279339	patched 1 [Source:HGNC Symbol;Acc:HGNC:9585]	ASHG19AP1B10244737911	protein_coding	CTGGGACAGCATACCTCCTGTAAGTGTGTGATCATGCTTTCTGATGTCTGTGACTTCTCT	NM_001354919
ENST00000370779	protein_coding	MOSPD1	7.89349	8.84797	7.81936	7.61326	7.50949	6.96629	-3.37081	-2.26863	-2.76448	-4.63216	-3.00182	-3.68691	0.858904	0.909347	0.72575	0.822335	0.612574	0.363176	Ensembl	773	chrX:134023045-134049257:-	chrX	-	134023045	134049257	motile sperm domain containing 1 [Source:HGNC Symbol;Acc:HGNC:25235]	ASHG19AP1B11415818211	protein_coding	AGCAGTCGTTTCAACCAGGTCTTATCACAATGGCCATACTTAGAACATGAGCAAGGATTT	NM_001306188
ENST00000646439	protein_coding	ABCC4	6.12427	6.83878	6.0303	6.28225	5.75212	6.28354	-5.14004	-4.27782	-4.55354	-5.96318	-4.75919	-4.36965	0.565592	0.570411	0.321801	0.172449	0.380758	0.298511	Ensembl	3863	chr13:95673808-95953573:-	chr13	-	95673808	95953573	ATP binding cassette subfamily C member 4 [Source:HGNC Symbol;Acc:HGNC:55]	ASHG19AP1B11895161611	protein_coding	CCTTGAAAGATGGTGCTCTGGAGAGCCAAGATGTTGCCTATGTGCTTCAAGATTGGTGGC	NM_001301829
ENST00000572600	protein_coding	CLUAP1	9.75933	10.6332	8.93108	10.7097	8.91124	9.25757	-1.50498	-0.483392	-1.65276	-1.53572	-1.60007	-1.39563	0.121442	0.252592	0.289769	0.177919	0.287114	0.312612	Ensembl	2221	chr16:3559894-3587669:+	chr16	+	3559894	3587669	clusterin associated protein 1 [Source:HGNC Symbol;Acc:HGNC:19009]	ASHG19AP1B11763000211	protein_coding	AGCCTCCTAAGTAGCTGGGATTACAGGAAATGAGAACAGAAGCCATTGCCAGACCTCTGG	NM_024793
ENST00000399408	protein_coding	ABCC1	7.38288	7.83634	6.89916	7.84438	7.49335	6.87841	-3.88143	-3.28026	-3.68468	-4.40104	-3.01796	-3.77479	0.530689	0.416623	0.494049	0.312902	0.616046	0.371564	Ensembl	6594	chr16:16043434-16236931:+	chr16	+	16043434	16236931	ATP binding cassette subfamily C member 1 [Source:HGNC Symbol;Acc:HGNC:51]	ASHG19AP1B11193163111	protein_coding	CACCTCTCAACAAAACCAAAACTGCCTTGGGATTTTTGCTGTGGATCGTCTGCTGGGCAG
NR_027392	lncRNA	INTS4P2	10.6804	11.3867	10.6486	11.2018	10.7602	11.2545	-0.583929	0.27014	0.0647575	-1.04362	0.248929	0.601301	0.611703	0.698099	0.498461	0.407657	0.424381	0.344695	RefSeq	1768	chr7:65112766-65183667:+	chr7	+	65112766	65183667		ASHGV4000362211	lncRNA	TGCTGCGACAGAGTGCCTTTCTGCATCTCCCACTTCCAGAGCAGATCCACAAAGCCTCAG
ENST00000529690	protein_coding	SYBU	6.0457	7.48176	7.05792	7.76027	7.32626	7.52503	-5.21861	-3.63484	-3.52592	-4.48516	-3.18506	-3.12817	0.349932	0.804623	0.497014	0.231493	0.478769	0.494612	Ensembl	1983	chr8:110586882-110620304:-	chr8	-	110586882	110620304	syntabulin [Source:HGNC Symbol;Acc:HGNC:26011]	ASHG19AP1B10438920011	protein_coding	CTACTGAGATATGAGCTGCACACACTGTATTTCTGCAAAAGACATACCCCAGCCTGTGCT
ENST00000296545	protein_coding	IL15	8.04002	10.025	8.92522	9.82003	8.97698	9.00476	-3.22429	-1.09158	-1.65862	-2.42539	-1.53433	-1.64843	0.457497	0.780484	0.532704	0.452249	0.394355	0.357467	Ensembl	2472	chr4:142557755-142655140:+	chr4	+	142557755	142655140	interleukin 15 [Source:HGNC Symbol;Acc:HGNC:5977]	ASHG19AP1B12727891711	protein_coding	CTGAGGGCTGAGTTCTGCACCCAGTCAAGCTCAGGAAGGCCAAGAAAAGAATCCATTCCA	NR_037840
ENST00000441508	protein_coding	C10orf105	6.46055	7.16095	6.41218	8.11919	6.40214	6.83969	-4.80376	-3.95565	-4.17166	-4.12623	-4.10917	-3.8135	0.203842	0.349468	0.35888	0.312241	0.4308	0.448901	Ensembl	4836	chr10:73471459-73479578:-	chr10	-	73471459	73479578	chromosome 10 open reading frame 105 [Source:HGNC Symbol;Acc:HGNC:20304]	ASHG19AP1B10025364511	protein_coding	CCTTCCACAGCTGAGAAGACCTCTCCACGGAGCTCCGGACGGCTGGGGTCTGGCTCTGAG	NM_001164375
ENST00000524565	lncRNA	RP11-430H10.1	6.95396	8.3501	8.05077	7.76362	7.72052	7.89951	-4.31034	-2.7665	-2.53307	-4.4818	-2.7908	-2.75368	0.200745	0.324805	0.444108	0.15206	0.477857	0.513656	Ensembl	872	chr11:45377052-45378199:+	chr11	+	45377052	45378199		ASHGV4000835111	lncRNA	TCATAGCAGCCCCTGCATTCAGTTTGGTTTAGTTGTTTTATGTGGTTTCTAGCCTGATTT
NR_146861	lncRNA	C6orf141	9.09746	8.38129	7.42902	7.49923	7.67355	6.31895	-2.16685	-2.73531	-3.15482	-4.74619	-2.83776	-4.33425	0.88113	0.881626	0.744784	0.696484	0.712214	0.748469	Refseq	3084	chr6:49518113-49528647:+	chr6	+	49518113	49528647		ASHG19AP1A10406723311	lncRNA	TCTTGTTTCTCTTTAGGACCTAGAAACAGAAGTGAAGTTTGAAGTCTGCTCTCTGCAAAG	NR_146861
ENST00000634803	lncRNA	CTD-2060L22.1	10.5255	11.0979	10.0894	11.1077	10.6426	10.424	-0.738805	-0.018655	-0.494473	-1.13775	0.131321	-0.229165	0.692142	0.773122	0.51139	0.351846	0.598214	0.279774	Ensembl	3118	chr7:10489447-10819571:-	chr7	-	10489447	10819571		ASHG19AP1A10004264611	lncRNA	TGCAGTGCTTGTGTTTCTGTGTCTGGCTTATTTCACTTAGCATAAAGTCTTCCAAGTTCA	NR_147499
ENST00000329291	protein_coding	PGBD2	6.57752	6.9995	6.15744	6.89203	6.2472	6.03816	-4.68679	-4.1171	-4.4264	-5.35339	-4.26412	-4.61503	0.384926	0.403449	0.28601	0.147488	0.398833	0.567566	Ensembl	2136	chr1:249200442-249212772:+	chr1	+	249200442	249212772	piggyBac transposable element derived 2 [Source:HGNC Symbol;Acc:HGNC:19399]	ASHG19AP1B13716500511	protein_coding	TCCCAGTTCATCATGGCTTCAACATCCAGAGATGTCATTGCTGGGAGAGGTATCCACTCA	NM_170725
ENST00000438735	protein_coding	CXCR6	5.07708	6.07422	5.1031	5.36923	5.19585	5.32019	-6.18723	-5.04238	-5.48074	-6.87619	-5.31547	-5.333	0.488512	0.599832	0.384634	0.18617	0.418528	0.599447	Ensembl	2242	chr3:45982425-45989829:+	chr3	+	45982425	45989829	C-X-C motif chemokine receptor 6 [Source:HGNC Symbol;Acc:HGNC:16647]	ASHG19AP1B11030847511	protein_coding	CCTGGAACTGATAACAGCTCTGCCAGGTCTTCAGGTGTTCATCAGAACAGACACCATGGC
ENST00000450428	protein_coding	RAB11FIP3	7.38318	8.20581	7.46722	7.90778	7.76928	7.81979	-3.88113	-2.91079	-3.11662	-4.33764	-2.74204	-2.8334	0.689075	0.653083	0.391623	0.324115	0.517003	0.421597	Ensembl	3203	chr16:524850-572478:+	chr16	+	524850	572478	RAB11 family interacting protein 3 [Source:HGNC Symbol;Acc:HGNC:17224]	ASHG19AP1B12553873511	protein_coding	GCGTGTCTGGGAGCAGGTTAAACTTTCTCCTAGGTGGTGATGTGCCTCCAGGTGAGCGCA
NR_138116	lncRNA	HKR1	8.20615	9.29098	8.67251	9.03391	8.93251	9.21307	-3.05816	-1.82562	-1.91133	-3.21152	-1.5788	-1.44013	0.640182	0.609579	0.591387	0.464523	0.640637	0.503896	Refseq	2896	chr19:37825526-37855357:+	chr19	+	37825526	37855357		ASHG19AP1A10373086311	lncRNA	AACTCTTCTTATTTTGAGAATCGAAGCCAGAAATTCAACTTAGTCCCTCCTGCCCTCTGA	NR_138116
ENST00000451229	lncRNA	RP11-247A12.2	10.0144	11.105	10.3681	10.5553	10.6964	11.4428	-1.24991	-0.0115678	-0.215788	-1.69017	0.18509	0.789567	0.532647	0.652175	0.402694	0.379952	0.437048	0.383546	Ensembl	559	chr9:131963594-131971465:+	chr9	+	131963594	131971465		ASHG19AP1A10592898111	lncRNA	TTTCTGCTAGAACGATGGCATGAGGAGCCGGCTCAGGTGTCTCTCCCTCCAGGAAGTGGG
ERCC-00077_121			5.93158	6.69457	5.91895	6.41119	5.72243	6.04257	-5.33273	-4.42203	-4.66489	-5.83423	-4.78889	-4.61063	0.117348	0.167416	0.266706	0.0874954	0.297946	0.40338									ERCC-00077_121	pos
ENST00000297164	protein_coding	RELL2	9.52508	9.44871	8.95874	9.78308	9.08116	8.91778	-1.73922	-1.6679	-1.6251	-2.46234	-1.43016	-1.73542	0.329395	0.258952	0.368369	0.194126	0.405378	0.426557	Ensembl	2520	chr5:141016593-141020644:+	chr5	+	141016593	141020644	RELT like 2 [Source:HGNC Symbol;Acc:HGNC:26902]	ASHG19AP1B12616935611	protein_coding	GGCCTTCGTGCCCTTTATTCATTGTCAATAAATCCGCTCAGACCATTACAGCTGCTTCGC	NM_173828
ENST00000264027	protein_coding	SC5D	6.50468	8.6228	7.99429	7.68962	8.48087	9.30182	-4.75963	-2.4938	-2.58955	-4.5558	-2.03044	-1.35138	0.266598	0.468944	0.412162	0.15232	0.421568	0.319865	Ensembl	2456	chr11:121163162-121179403:+	chr11	+	121163162	121179403	sterol-C5-desaturase [Source:HGNC Symbol;Acc:HGNC:10547]	ASHG19AP1B10018316511	protein_coding	TTAAAAAGAAAGCAAAGAAACAAACGCAAAACCCGAAACCGCATCCTCCACCGCAAAGGT	NM_006918
ENST00000555928	lncRNA	MEG3	6.96579	8.29526	7.61671	9.21117	8.552	8.78654	-4.29852	-2.82134	-2.96713	-3.03425	-1.95932	-1.86665	0.0496369	0.0997363	0.156984	0.0949496	0.243353	0.306845	Ensembl	720	chr14:101297818-101327363:+	chr14	+	101297818	101327363	maternally expressed 3 (non-protein coding) [Source:HGNC Symbol;Acc:HGNC:14575]	ASHG19AP1A10867795411	lncRNA	GTGGAAGCACGCTCACAAAGTTCCTGACCTGGCCATCCCGGGGTGCCCTTGACCAGCCCC
ENST00000555578	lncRNA	RP11-477I4.3	8.74426	9.75934	11.1846	9.43959	11.1187	12.2657	-2.52005	-1.35726	0.600787	-2.80583	0.607427	1.61251	0.468061	0.497448	0.660156	0.35276	0.582299	0.282124	Ensembl	2518	chr14:105287538-105290055:+	chr14	+	105287538	105290055		ASHGV4001554711	lncRNA	AGCATTTTCATGGATTACAAATGTCTTAGCCCCTGCCCTTTCAAGCAGTTCCTTAGCTCC
ENST00000638112	protein_coding	GABRA1	7.92469	8.95294	8.27176	8.67974	7.85373	7.99915	-3.33962	-2.16367	-2.31208	-3.56569	-2.65758	-2.65404	0.387097	0.495638	0.431677	0.308981	0.387242	0.404223	Ensembl	2818	chr5:161274069-161325224:+	chr5	+	161274069	161325224	gamma-aminobutyric acid type A receptor alpha1 subunit [Source:HGNC Symbol;Acc:HGNC:4075]	ASHG19AP1B10944902311	protein_coding	GCGCCTGCGTTTTCTCCATGATAACATAGACAAACAGTTGCCTCCAAAGCTGCAGATTGG
ENST00000585893	protein_coding	EZH1	7.79836	8.1481	7.06489	7.59963	7.32217	6.99943	-3.46594	-2.9685	-3.51895	-4.64579	-3.18914	-3.65377	0.765412	0.861066	0.617378	0.509252	0.503056	0.361301	Ensembl	2394	chr17:40854403-40897049:-	chr17	-	40854403	40897049	enhancer of zeste 1 polycomb repressive complex 2 subunit [Source:HGNC Symbol;Acc:HGNC:3526]	ASHG19AP1B10286088211	protein_coding	TGAAGCCTGTGAGTGGACACCCTTTTCTCAAAAAGGTAGAAGATGAGACGGTTTTGTGCA	NM_001321082
ENST00000409800	protein_coding	MCFD2	5.99394	6.8557	6.28781	7.32177	6.43227	6.78497	-5.27036	-4.2609	-4.29603	-4.92366	-4.07904	-3.86823	0.202654	0.194891	0.244845	0.195819	0.305151	0.386939	Ensembl	3955	chr2:47129013-47143193:-	chr2	-	47129013	47143193	multiple coagulation factor deficiency 2 [Source:HGNC Symbol;Acc:HGNC:18451]	ASHG19AP1B11833155311	protein_coding	CCCAACTGGAGTGGAGCCGAGTGTCGCCCTTGGGAAAGCAGGCATATCATGGAGCATCTA	NM_001171510
NR_104308	lncRNA	ULK3	9.79281	10.0042	9.16897	10.1292	9.43546	8.55312	-1.47149	-1.11237	-1.41487	-2.11625	-1.07586	-2.10008	0.137904	0.13236	0.282249	0.113994	0.363448	0.33906	Refseq	2815	chr15:75128457-75135552:-	chr15	-	75128457	75135552		ASHG19AP1A10145109011	lncRNA	GCCCGCCATCTTGGTACTTTAGGTTAATCCCTCAAGCATGAAAGCTGGATCTTTTGGGGT	NR_104308
ENST00000237822	protein_coding	LDAH	7.33061	7.57462	6.81079	7.12474	7.46494	6.87477	-3.93369	-3.54198	-3.77305	-5.12069	-3.04637	-3.77843	0.821918	0.808084	0.676603	0.771689	0.574174	0.256833	Ensembl	2907	chr2:20884814-21022874:-	chr2	-	20884814	21022874	lipid droplet associated hydrolase [Source:HGNC Symbol;Acc:HGNC:26145]	ASHG19AP1B14377388311	protein_coding	GTGTCAAAAGGCCTAAGCTGCTTATTTTCATTATTCCTGGTAACCCAGGTTTTTCTGCCT	NM_021925
NR_148707	lncRNA	ENOSF1	11.1235	11.4232	10.5187	11.889	10.3807	10.6763	-0.140781	0.306601	-0.0651722	-0.356377	-0.130569	0.0230957	0.847702	0.859788	0.75099	0.817953	0.744549	0.681702	Refseq	4328	chr18:670320-712664:-	chr18	-	670320	712664		ASHG19AP1A10360639811	lncRNA	AAGTCATACCACCCTCAGGAATCAGCTAAAGCAAAAAGAACTTTTACCTCGGCATCCAGC	NR_148707
ENST00000453196	protein_coding	NIN	5.8979	6.77607	5.80698	6.43932	6.22442	6.67563	-5.36641	-4.34053	-4.77686	-5.80611	-4.28689	-3.97757	0.654854	0.716995	0.529632	0.280115	0.767684	0.561298	Ensembl	6785	chr14:51193954-51297839:-	chr14	-	51193954	51297839	ninein [Source:HGNC Symbol;Acc:HGNC:14906]	ASHG19AP1B11532164111	protein_coding	CGAGCAGTGCACGCAGATTCCTACAGAAGGATTGGGCACCTGTGAAAACTGGGCTGCTAT	NM_182944
NM_001308047	protein_coding	PRUNE2	6.41854	8.29719	5.46577	7.05157	6.89466	6.27319	-4.84577	-2.81941	-5.11807	-5.19385	-3.61665	-4.38	0.111279	0.242308	0.116381	0.0876761	0.286062	0.218033	Refseq	12522	chr9:79226292-79521003:-	chr9	-	79226292	79521003		ASHG19AP1B14137541911	protein_coding	AGGAGATTCAGGATACTATGGGGACGGTCTAAATGCCATCATTGTGTTTGCCGCCTGTTT	NM_001308047
ENST00000512720	lncRNA	RP11-613C6.2	5.1544	6.66667	5.96233	6.50228	5.88894	6.37805	-6.10991	-4.44993	-4.62151	-5.74315	-4.62237	-4.27515	0.0452406	0.0851664	0.143933	0.0610493	0.144495	0.246224	Ensembl	575	chr17:47785696-47797422:+	chr17	+	47785696	47797422		ASHGV4000160711	lncRNA	TCACTAGGCTTCCAAGGGGGAGAGCGGCACAGCTGGTGTTTGTATGCTGCTGTTTGCGTA
ENST00000375180	protein_coding	FAM120C	6.73974	7.73344	6.88762	8.05502	6.98748	7.64054	-4.52456	-3.38316	-3.69622	-4.1904	-3.52384	-3.01266	0.344651	0.397122	0.314397	0.290149	0.350413	0.37301	Ensembl	8057	chrX:54094757-54209688:-	chrX	-	54094757	54209688	family with sequence similarity 120C [Source:HGNC Symbol;Acc:HGNC:16949]	ASHG19AP1B11038227911	protein_coding	CAAGGGAGGAGCCGGGGATTTGCAGGTCTCCATCCAATCCCACCCCAAGGAGGAAAACTG	NM_017848
ENST00000379127	protein_coding	C9orf24	7.71159	8.83471	8.23382	9.01107	8.13631	8.3675	-3.55272	-2.2819	-2.35002	-3.23435	-2.375	-2.2857	0.133641	0.217565	0.31943	0.202655	0.379758	0.366302	Ensembl	596	chr9:34379017-34381558:-	chr9	-	34379017	34381558	chromosome 9 open reading frame 24 [Source:HGNC Symbol;Acc:HGNC:19919]	ASHG19AP1B12994423511	protein_coding	AGCAACCGACTGTAAGATGTGTACCTCCCTACGAGCACCGGCCCGGAATGCAGTGTGCTG	NM_001252195
ENST00000606521	lncRNA	TBX18	10.0459	9.90556	9.49474	10.132	9.16235	8.34399	-1.21843	-1.21104	-1.0891	-2.11344	-1.34896	-2.3092	0.086793	0.100937	0.242183	0.0775693	0.359551	0.378591	Ensembl	1262	chr6:85451742-85473166:-	chr6	-	85451742	85473166	T-box 18 [Source:HGNC Symbol;Acc:HGNC:11595]	ASHG19AP1A10387060411	lncRNA	AGGCTTCCGAGACTCCGGGCGCAACAGATAATAGTGAAGAAACCTCTACAAGAAGTGAGA
ENST00000453304	protein_coding	UNC5C	4.84798	5.9856	4.34335	6.96125	5.26149	5.68888	-6.41633	-5.131	-6.24049	-5.28417	-5.24982	-4.96432	0.0771092	0.107766	0.0996233	0.11709	0.148164	0.312581	Ensembl	9875	chr4:96083655-96470357:-	chr4	-	96083655	96470357	unc-5 netrin receptor C [Source:HGNC Symbol;Acc:HGNC:12569]	ASHG19AP1B11036237811	protein_coding	TGGAAGGAGAAGGGCAGATCTTCCAGCTCAACTGCACCGTGTCAGAGGAACCTACTGGCA	NM_003728
NR_145428	lncRNA	NOP56	7.30545	7.98968	7.27595	8.55168	7.06919	7.55171	-3.95886	-3.12693	-3.30789	-3.69375	-3.44212	-3.10149	0.244305	0.387783	0.573535	0.324398	0.436541	0.486026	Refseq	2184	chr20:2633178-2639039:+	chr20	+	2633178	2639039		ASHG19AP1A10011296711	lncRNA	AGGAGTCCTCAACCTGGGGAGATGAGTGAAAAACCCAAAAAGAAGAAAAAGCAAAAGCCC	NR_145428
ENST00000240364	protein_coding	FAM117A	12.1775	12.1296	11.2018	11.0308	11.0504	10.3349	0.913187	1.01304	0.617986	-1.2146	0.539109	-0.318253	0.957538	0.968793	0.465396	0.74336	0.466986	0.19113	Ensembl	2365	chr17:47787694-47841529:-	chr17	-	47787694	47841529	family with sequence similarity 117 member A [Source:HGNC Symbol;Acc:HGNC:24179]	ASHG19AP1B10011718511	protein_coding	GCTTACACAAAATTGAAGAATGTTAATGTTCGAGTTTTCTTATCTTGTGTTTAGAGGTTG	NM_030802
ENST00000210633	protein_coding	SEMA4G	6.66599	7.54314	6.78584	8.75948	7.26482	7.94538	-4.59832	-3.57346	-3.798	-3.48594	-3.24649	-2.70781	0.42184	0.510537	0.450046	0.461741	0.50245	0.707616	Ensembl	4094	chr10:102732592-102745372:+	chr10	+	102732592	102745372	semaphorin 4G [Source:HGNC Symbol;Acc:HGNC:10735]	ASHG19AP1B11870892811	protein_coding	ACCACCATAGCCAACAGGTCCCAGGGAAGCAGGACAGCACTGATACAGGACATAGAGAGA	NM_017893
ENST00000276297	protein_coding	DLC1	5.24357	5.72701	5.35939	6.38185	6.20637	6.95014	-6.02073	-5.38959	-5.22445	-5.86357	-4.30494	-3.70306	0.386803	0.234069	0.307257	0.177183	0.468696	0.57171	Ensembl	7447	chr8:12940870-13372395:-	chr8	-	12940870	13372395	DLC1 Rho GTPase activating protein [Source:HGNC Symbol;Acc:HGNC:2897]	ASHG19AP1B10019667011	protein_coding	CTGAATTTAGTAGACAGAAGTCACTAGGAATGCCTTGACAGGATCCTGCCTTAGCTAAGG	NM_001348081
ENST00000257787	protein_coding	AKIRIN2	9.43344	9.82428	8.61533	9.3739	8.54739	8.71896	-1.83087	-1.29232	-1.96851	-2.87152	-1.96393	-1.93424	0.744509	0.761141	0.358609	0.417716	0.300841	0.168196	Ensembl	1662	chr6:88384790-88411927:-	chr6	-	88384790	88411927	akirin 2 [Source:HGNC Symbol;Acc:HGNC:21407]	ASHG19AP1B10191922311	protein_coding	TGGAGAACAGCCTGCTAGCTATGTTTCATGAATCACGTATCCTGCATTTGTGGGCTGCCT	NM_018064
ENST00000445983	protein_coding	CITED1	10.8385	9.78837	9.16439	10.9486	8.84532	7.58494	-0.425807	-1.32823	-1.41945	-1.29687	-1.66599	-3.06825	0.0633421	0.0470328	0.126916	0.0775606	0.161625	0.234669	Ensembl	820	chrX:71521490-71525764:-	chrX	-	71521490	71525764	Cbp/p300 interacting transactivator with Glu/Asp rich carboxy-terminal domain 1 [Source:HGNC Symbol;Acc:HGNC:1986]	ASHG19AP1B13496456611	protein_coding	TCCCGGCTCCGCCACTTTCTAGCGCTGTGACCTTGGCACAACAGCTCCAGCTGGCAGCAT	NM_001144887
NR_148028	lncRNA	PCCA	7.98963	8.34988	7.08094	7.9284	7.28482	6.95033	-3.27468	-2.76672	-3.5029	-4.31702	-3.22649	-3.70286	0.878858	0.872502	0.831513	0.856711	0.808952	0.473697	Refseq	2545	chr13:100741269-101182691:+	chr13	+	100741269	101182691		ASHG19AP1A10620728211	lncRNA	TTTTCAAGAAAATTCAAGGTGGAAGTTGATGGGTCGAAACTAAATGTGACCAGCACGTGG	NR_148028
ENST00000575842	protein_coding	ACTG1	9.71674	9.47129	8.90914	9.53637	9.28796	9.17225	-1.54757	-1.64531	-1.6747	-2.70905	-1.22335	-1.48095	0.622308	0.555289	0.167237	0.204785	0.167848	0.0685349	Ensembl	2256	chr17:79477015-79479807:-	chr17	-	79477015	79479807	actin gamma 1 [Source:HGNC Symbol;Acc:HGNC:144]	ASHG19AP1B12179634311	protein_coding	CCTTTTCCGGGCAGGTCGCAATGGAAGAAGAGATCGCCGCGCTGGTCATTGACAATGGCT
ENST00000440121	protein_coding	TTC21A	5.37173	5.37887	4.54032	5.65006	4.43498	5.2408	-5.89258	-5.73773	-6.04352	-6.59536	-6.07633	-5.4124	0.587254	0.327153	0.50912	0.272817	0.633752	0.588544	Ensembl	3941	chr3:39149298-39180370:+	chr3	+	39149298	39180370	tetratricopeptide repeat domain 21A [Source:HGNC Symbol;Acc:HGNC:30761]	ASHG19AP1B12393905211	protein_coding	AGAGGCTTCAGAGAGGCAATGTACTTCATGATGCAGCAGAACTACTCAGAGGCCCTGGAG	NM_001105513
ENST00000456174	protein_coding	HDAC9	5.65699	6.22497	5.23671	6.62677	5.20722	5.7559	-5.60732	-4.89163	-5.34713	-5.61865	-5.30409	-4.8973	0.316056	0.562301	0.316593	0.246169	0.408744	0.451138	Ensembl	2307	chr7:18548896-18706523:+	chr7	+	18548896	18706523	histone deacetylase 9 [Source:HGNC Symbol;Acc:HGNC:14065]	ASHG19AP1B11634559111	protein_coding	TCTGCCTTGTGGAAGGGGTGGGGAAGCCTTTATCAATGGGTAGGTGGGAGAACCAGGGGA	NM_001204148
ENST00000448255	lncRNA	AC093375.1	7.60798	7.72091	6.76689	7.54353	7.28402	7.12659	-3.65633	-3.3957	-3.81695	-4.70189	-3.22729	-3.52661	0.823064	0.612725	0.447839	0.354213	0.561787	0.543301	Ensembl	797	chr2:156868129-156881125:-	chr2	-	156868129	156881125		ASHGV4000105111	lncRNA	TAAGATGTGTATTCCTGAGCCTGAGTCTACTGACAAATATACCACATCCCCAGAGTAAGT
ENST00000483287	lncRNA	ZNF462	7.33008	7.57184	6.95336	6.76243	6.90799	7.20238	-3.93423	-3.54476	-3.63048	-5.483	-3.60332	-3.45082	0.755244	0.746422	0.559459	0.588024	0.691585	0.515534	Ensembl	676	chr9:109771470-109773299:+	chr9	+	109771470	109773299	zinc finger protein 462 [Source:HGNC Symbol;Acc:HGNC:21684]	ASHG19AP1A10117065011	lncRNA	AGGTAACACTTCTGCTTTCTCTTTGCAGAGCTGATGAGATTTTCTGACCACGGGGCTGCT
ENST00000276373	protein_coding	SLC18A1	3.76664	6.1768	5.57295	5.73177	5.84658	6.22807	-7.49767	-4.9398	-5.01089	-6.51366	-4.66473	-4.42512	0.142876	0.448418	0.484013	0.487376	0.564725	0.739327	Ensembl	2753	chr8:20002366-20040717:-	chr8	-	20002366	20040717	solute carrier family 18 member A1 [Source:HGNC Symbol;Acc:HGNC:10934]	ASHG19AP1B10376941411	protein_coding	CCTCAGATAACAGGAGGCAATAAATCCAACAGCACATCCACGTTCAGAGAACAGTGTCCC	NM_003053
ENST00000389194	protein_coding	LTN1	7.99783	8.1862	7.77255	7.59383	7.75455	7.46323	-3.26648	-2.9304	-2.81129	-4.65159	-2.75677	-3.18997	0.880237	0.842504	0.720793	0.53759	0.688237	0.531507	Ensembl	7749	chr21:30300466-30365270:-	chr21	-	30300466	30365270	listerin E3 ubiquitin protein ligase 1 [Source:HGNC Symbol;Acc:HGNC:13082]	ASHG19AP1B13138827711	protein_coding	GATTATTGAAAAGGCATGTCCTAGTTCAGATAAACATGCTTTAGTAACTCCTTGGCTCAA
HBMT00001462415	protein_coding	CATG00000105394.1	6.40448	6.32087	5.44111	6.0569	5.56332	4.96211	-4.85982	-4.79573	-5.14273	-6.18852	-4.94799	-5.69108	0.724502	0.648635	0.497702	0.57463	0.750537	0.542313	FANTOM5CAT	10814	chr9:38067445-38078258:+	chr9	+	38067445	38078258	At least 1 of the 10 top ranked transcript is CPAT coding and max ORF size >=300, NOT annotated as nonCoding in GENCODE	ASHG19AP1B12650450311	protein_coding	GCCTTATGTTGTAGGAGCTGGCAAGGATCCATTTAATACAGGACCTCGGCCGGGTGCGGT
ENST00000585124	protein_coding	AURKB	13.2595	13.9001	12.8965	13.9572	13.1774	13.8093	1.99524	2.78351	2.31269	1.71177	2.66612	3.15613	0.630856	0.675453	0.542769	0.449367	0.546434	0.429424	Ensembl	1227	chr17:8108091-8113916:-	chr17	-	8108091	8113916	aurora kinase B [Source:HGNC Symbol;Acc:HGNC:11390]	ASHG19AP1B10125053511	protein_coding	AGAGTAGCAGTGCCTTGGACCCCAGCTCTCCTCCCCCTTTCTCTCTAAGGATGGCCCAGA	NM_004217
NR_144366	lncRNA	ZNF783	7.31957	7.10652	6.58865	7.81995	7.14855	7.407	-3.94473	-4.01008	-3.99519	-4.42547	-3.36276	-3.2462	0.777808	0.613301	0.582145	0.413708	0.621699	0.58926	Refseq	4568	chr7:148959262-148982085:+	chr7	+	148959262	148982085		ASHG19AP1A10749417111	lncRNA	AGAGGTGGGACGTCCAAGGATGATGGGCACTGATTCTGTCATGACCTGCCTGGCGATCAT	NR_144366
ENST00000618666	protein_coding	CCNT1	9.0843	9.42975	8.74617	10.0504	8.58591	8.84008	-2.18001	-1.68685	-1.83767	-2.195	-1.92541	-1.81312	0.099449	0.103499	0.193658	0.0988134	0.177927	0.252816	Ensembl	6915	chr12:49082241-49110781:-	chr12	-	49082241	49110781	cyclin T1 [Source:HGNC Symbol;Acc:HGNC:1599]	ASHG19AP1B13018723011	protein_coding	CGCGCCTGCGTCCTCGCCTCAAGGTTTTTTCTGGTCGCATATTGGCTGTTAACTCGGCTA	NM_001277842
NM_080740	protein_coding	ZNF280A	9.40818	10.3031	9.68533	9.91654	9.49291	9.39005	-1.85613	-0.813501	-0.898508	-2.32888	-1.0184	-1.26315	0.10487	0.192759	0.343881	0.107265	0.350923	0.315073	Refseq	2175	chr22:22868061-22874624:-	chr22	-	22868061	22874624		ASHG19AP1B11368330111	protein_coding	TTTGAGCCCTTTCCCAGTCAAATGCTCCCAACAGGCATCCCTTATTCTGACCTCAGAGGT	NM_080740
ENST00000433898	protein_coding	NDUFB3	7.42298	7.63406	7.23526	7.795	7.09761	7.5356	-3.84133	-3.48254	-3.34858	-4.45042	-3.4137	-3.11759	0.186032	0.202096	0.315173	0.150455	0.33123	0.351452	Ensembl	503	chr2:201936731-201950467:+	chr2	+	201936731	201950467	NADH:ubiquinone oxidoreductase subunit B3 [Source:HGNC Symbol;Acc:HGNC:7698]	ASHG19AP1B13563866911	protein_coding	TGGCTCCGGTTGCAGAGTTGAGTGTCCTGAGAGGTCAGATTGCTGTCAGGCAGAAGAACA	NM_001257102
ENST00000626620	protein_coding	KCNMA1	6.53111	8.27768	7.60478	6.33285	7.37368	7.6784	-4.73319	-2.83892	-2.97906	-5.91257	-3.13763	-2.97479	0.740944	0.84431	0.614119	0.54979	0.637725	0.508238	Ensembl	3660	chr10:78647024-79397400:-	chr10	-	78647024	79397400	potassium calcium-activated channel subfamily M alpha 1 [Source:HGNC Symbol;Acc:HGNC:6284]	ASHG19AP1B10004370311	protein_coding	CCTGGATATTGGTGTAGTATGCATGCCAACTGATATTCAATCAACATCTCCTGCCAGCAT	NM_001161353
ENST00000407025	protein_coding	PPP1R7	10.8689	11.0728	10.7373	11.7605	11.1571	11.812	-0.395398	-0.0438472	0.153452	-0.484875	0.645822	1.15883	0.170699	0.152348	0.256105	0.145441	0.268681	0.220331	Ensembl	1592	chr2:242089053-242122439:+	chr2	+	242089053	242122439	protein phosphatase 1 regulatory subunit 7 [Source:HGNC Symbol;Acc:HGNC:9295]	ASHG19AP1B11201933011	protein_coding	ATGCGGTTTCCTCCCGACTCGCGATCAAAATGGCTTCTCGCCTCCAGACTGTTCCGGCTC
ENST00000400895	protein_coding	AGTRAP	7.66187	8.40795	7.76268	8.11246	7.86643	7.97647	-3.60244	-2.70865	-2.82116	-4.13296	-2.64488	-2.67673	0.324477	0.35991	0.375966	0.182373	0.393901	0.37016	Ensembl	786	chr1:11796181-11810373:+	chr1	+	11796181	11810373	angiotensin II receptor associated protein [Source:HGNC Symbol;Acc:HGNC:13539]	ASHG19AP1B12741777311	protein_coding	GGTGATTCTCCTAGGTCACTGGCTGCTGACAACCTGCTTCTGGAGACATTTCTCTGCCAA	NM_001040197
ENST00000300730	protein_coding	PGAP2	7.35461	7.69596	7.19149	7.87178	7.08199	6.53629	-3.9097	-3.42064	-3.39235	-4.37365	-3.42932	-4.11691	0.165904	0.285991	0.361962	0.193837	0.39662	0.398355	Ensembl	1843	chr11:3819049-3847582:+	chr11	+	3819049	3847582	post-GPI attachment to proteins 2 [Source:HGNC Symbol;Acc:HGNC:17893]	ASHG19AP1B10323817411	protein_coding	TCACCTGCATTCTCTGGCGGTTGACCAAGAAGCACACAGATCGCAAGTCCTACAGCTGGA	NM_001346400
NM_001353035	protein_coding	CDC27	8.95316	9.07596	8.13084	8.53222	8.47357	8.59225	-2.31115	-2.04064	-2.453	-3.7132	-2.03774	-2.06094	0.398686	0.351382	0.450312	0.183343	0.544074	0.486095	Refseq	5816	chr17:45195063-45266705:-	chr17	-	45195063	45266705		ASHG19AP1B13416323811	protein_coding	CCCAAAGAATCCCTCGTTTACTTCTTAATAGGAAAGATCCTAAAGGAGCCAATAACCAGA	NM_001353035
ENST00000331148	lncRNA	CLSTN3	5.95724	6.60796	5.23717	6.20705	5.35783	6.22988	-5.30706	-4.50864	-5.34667	-6.03838	-5.15349	-4.42331	0.267296	0.260443	0.196899	0.147302	0.209216	0.33956	Ensembl	2288	chr12:7308501-7311541:+	chr12	+	7308501	7311541	calsyntenin 3 [Source:HGNC Symbol;Acc:HGNC:18371]	ASHG19AP1A10081290411	lncRNA	AAGACTGTGGAGCACACACGTCCTACCAGAATCGGCAGTCCTGTGTGACGGGGGCTGTTG
NM_001301726	protein_coding	TCFL5	7.62369	8.08349	7.06651	7.55334	7.71181	7.44051	-3.64061	-3.03311	-3.51733	-4.69208	-2.7995	-3.21268	0.431245	0.442915	0.436473	0.293009	0.521968	0.537901	Refseq	2880	chr20:61482846-61493115:-	chr20	-	61482846	61493115		ASHG19AP1B10962373111	protein_coding	CCAGGAAAGACATGGAGATTCTCTTAAAAAGACTGGGTGACTATACTTCCATGGACTGGG	NM_001301726
ENST00000545738	protein_coding	LIMS2	6.597	6.74785	5.91904	7.73864	6.27865	5.64044	-4.6673	-4.36875	-4.6648	-4.50678	-4.23267	-5.01275	0.132326	0.174479	0.184314	0.104506	0.233945	0.285132	Ensembl	1730	chr2:128396296-128432676:-	chr2	-	128396296	128432676	LIM zinc finger domain containing 2 [Source:HGNC Symbol;Acc:HGNC:16084]	ASHG19AP1B11632583611	protein_coding	GTCGCTGCCACCATGACGGGAAGGAAAAGAAAGTGGGGAGAGACAGGAACAGGGTCCGGA	NM_001136037
ENST00000461961	lncRNA	OBP2B	6.92093	6.76768	5.98888	7.96809	6.03559	6.18718	-4.34338	-4.34892	-4.59496	-4.27734	-4.47573	-4.46602	0.0920278	0.0910432	0.123412	0.10411	0.167839	0.254932	Ensembl	557	chr9:136080664-136084628:-	chr9	-	136080664	136084628	odorant binding protein 2B [Source:HGNC Symbol;Acc:HGNC:23381]	ASHG19AP1A10245322011	lncRNA	GCCTGCTCCACATGGGAAAGCTTGTGGGTAGGAATTCTGATACCAACCGGGAGGCCCTGG	NR_110243
ENST00000287482	protein_coding	SASS6	7.07231	7.57611	6.74979	6.99539	6.24816	6.36027	-4.192	-3.54049	-3.83405	-5.25004	-4.26315	-4.29293	0.802115	0.79707	0.684425	0.668247	0.820632	0.473035	Ensembl	3880	chr1:100549119-100598511:-	chr1	-	100549119	100598511	SAS-6 centriolar assembly protein [Source:HGNC Symbol;Acc:HGNC:25403]	ASHG19AP1B10782194211	protein_coding	TCTGAGGAAGATTTTCAAAGTTTAAAATTCCAGCAAGGTCTTCTGGTAGACTTCTTAGCT	NM_001304829
ENST00000529689	protein_coding	CCDC90B	8.69649	8.95194	10.0829	11.0218	7.8333	7.39154	-2.56782	-2.16467	-0.50093	-1.22363	-2.67801	-3.26165	0.103373	0.113331	0.160579	0.0941352	0.185879	0.237036	Ensembl	4014	chr11:82970139-82997450:-	chr11	-	82970139	82997450	coiled-coil domain containing 90B [Source:HGNC Symbol;Acc:HGNC:28108]	ASHG19AP1B10010877111	protein_coding	ATCTTTTTCCTACACTAAACTACAAGTTCTCAGAAGGCCTCTAGACACATGTGAGGTACT	NM_021825
ENST00000443758	protein_coding	CCDC141	7.50464	7.69233	6.46266	6.76467	6.99117	6.80481	-3.75966	-3.42428	-4.12118	-5.48075	-3.52014	-3.84839	0.260593	0.294387	0.262758	0.0680141	0.337495	0.455635	Ensembl	9131	chr2:179694484-179914790:-	chr2	-	179694484	179914790	coiled-coil domain containing 141 [Source:HGNC Symbol;Acc:HGNC:26821]	ASHG19AP1B10449770811	protein_coding	TTTCCAGAGCCTACACTGACATGGTACAAGAAGGGCCAGAAATTGTCTGCAGATGGGCAC	NM_173648
MI0000109	pre-miRNA	hsa-mir-103a-1	5.43071	5.9216	4.86186	6.11875	5.88053	5.63474	-5.8336	-5.195	-5.72198	-6.12668	-4.63079	-5.01845	0.601521	0.589825	0.346873	0.641794	0.440831	0.431169		78	chr5:167987901-167987978:-	chr5	-	167987901	167987978		ASHG38SM110010845311	smallRNA	TCGGCTTCTTTACAGTGCTGCCTTGTTGCATATGGATCAAGCAGCATTGTACAGGGCTAT
ENST00000558583	protein_coding	SHISA9	3.46108	5.56848	4.54623	6.27402	3.93355	4.99322	-7.80323	-5.54812	-6.03761	-5.97141	-6.57776	-5.65998	0.213424	0.185226	0.203314	0.175402	0.253996	0.394875	Ensembl	6724	chr16:12995477-13334270:+	chr16	+	12995477	13334270	shisa family member 9 [Source:HGNC Symbol;Acc:HGNC:37231]	ASHG19AP1B12305794411	protein_coding	AGTCACCAAAAGCTGACAAGGTCAATGACGACTTCTACACCAAGCGACGGCACCTGGCTG	NM_001145204
ENST00000507796	lncRNA	FAM138E	7.16567	7.8073	7.4967	8.27928	7.56572	7.02315	-4.09864	-3.3093	-3.08714	-3.96614	-2.94559	-3.63005	0.0732065	0.0998026	0.158237	0.0642909	0.156848	0.17096	Ensembl	1187	chr15:102495088-102496615:+	chr15	+	102495088	102496615		ASHGV4000355011	lncRNA	CCAAATTCTTGTCGGATGCCCTCACAGAATTGAGATTATGTACGTAAAACACAAGGTGCC
ENST00000618335	protein_coding	CARHSP1	7.25752	8.25231	7.38519	8.43247	7.40848	7.76505	-4.00679	-2.86429	-3.19865	-3.81295	-3.10284	-2.88815	0.546191	0.693819	0.568749	0.667458	0.519118	0.545883	Ensembl	2972	chr16:8946800-8962576:-	chr16	-	8946800	8962576	calcium regulated heat stable protein 1 [Source:HGNC Symbol;Acc:HGNC:17150]	ASHG19AP1B13607233611	protein_coding	GCCTGGCCGCGCCAGCTGTGGCTCGAGGAGGCCTCTCGGAGCCTCAGTTTCCCCATCTGC	NM_001278261
ENST00000440322	lncRNA	AC010127.5	6.02136	6.66438	5.86522	6.83337	6.28141	6.04333	-5.24295	-4.45222	-4.71862	-5.41205	-4.22991	-4.60986	0.0570321	0.0910733	0.120421	0.0489936	0.192191	0.252873	Ensembl	2260	chr2:166790367-166806401:+	chr2	+	166790367	166806401		ASHGV4002973211	lncRNA	CTCAGCCTACTCTTACAGCTGAATAGTGCATACCAACTTCAATTAATTATAAACTCATGT
ENST00000368909	protein_coding	DMBT1	4.69161	6.14722	4.73947	5.6119	4.55978	5.33806	-6.57269	-4.96938	-5.84437	-6.63352	-5.95153	-5.31514	0.418893	0.526205	0.228009	0.145867	0.206255	0.610857	Ensembl	7686	chr10:124320181-124403252:+	chr10	+	124320181	124403252	deleted in malignant brain tumors 1 [Source:HGNC Symbol;Acc:HGNC:2926]	ASHG19AP1B12407912311	protein_coding	ACTGTGGCCATAGTGAAGACGCTGGTGTCATCTGCTCAGGACCTGAATCCAGTTTGGCCC	NM_007329
MI0017322-pri-3	pri-miRNA	pri-3-hsa-mir-4689	6.93234	7.6265	6.73887	7.51095	7.15142	7.13811	-4.33197	-3.4901	-3.84497	-4.73447	-3.3599	-3.51509	0.34929	0.325606	0.391029	0.306981	0.418186	0.355076		100	chr1:5922642-5922742:-	chr1	-	5922642	5922742		ASHG38SM110010250911	smallRNA	CTCAAGCCTGCCCTGGGTGGGGGCTGAGACCCCGGCTCTGAGACGGCAGCAGTCGGGTAG
CUST_2_PI418767722			10.782	11.2843	10.5457	11.8422	10.6147	10.8221	-0.482299	0.167711	-0.0381364	-0.403203	0.103357	0.168952	0.492304	0.54398	0.43639	0.405345	0.359202	0.423869									CUST_2_PI418767722	control_housekeeping
ENST00000370210	protein_coding	HAUS7	6.92404	7.55242	7.06249	7.29425	6.95544	6.75627	-4.34027	-3.56418	-3.52135	-4.95117	-3.55587	-3.89693	0.607798	0.487233	0.530472	0.413217	0.565912	0.661103	Ensembl	1593	chrX:152727018-152760974:-	chrX	-	152727018	152760974	HAUS augmin like complex subunit 7 [Source:HGNC Symbol;Acc:HGNC:32979]	ASHG19AP1B11392335211	protein_coding	ACCAGGAGCTCCTCAAGAGATTTATTCACGTGACCAATGGCCTATGACACAGCCCCAGGA
ENST00000494440	protein_coding	PLA1A	10.454	11.1872	10.3285	10.9157	10.5721	11.2997	-0.810261	0.0705737	-0.255317	-1.32972	0.06081	0.64653	0.392692	0.423493	0.45469	0.289384	0.394363	0.367402	Ensembl	1775	chr3:119319118-119348658:+	chr3	+	119319118	119348658	phospholipase A1 member A [Source:HGNC Symbol;Acc:HGNC:17661]	ASHG19AP1B10003354511	protein_coding	CTTCCAGGCTGGCTCAGGCGTCCTCTCCTCCAGGTGGATGCACAAGTCTTCCTCCATCTG	NM_001293225
ENST00000373171	lncRNA	RP11-552E20.3	5.91988	7.05971	6.17976	5.6709	6.32944	6.44195	-5.34443	-4.05689	-4.40408	-6.57452	-4.18187	-4.21125	0.668543	0.553969	0.399695	0.572392	0.522753	0.459259	Ensembl	554	chr6:40312083-40313890:-	chr6	-	40312083	40313890		ASHGV4000014711	lncRNA	GAAAACAATGGGTCTAGCAGGACAAAAGTGACATTTCCCAGAGTTTCTTGCTGTTTGGAT
ENST00000395572	protein_coding	SUN3	6.03171	7.19822	6.54504	6.36609	6.23087	6.6946	-5.23259	-3.91838	-4.0388	-5.87934	-4.28045	-3.9586	0.288359	0.35985	0.358459	0.120746	0.35119	0.425167	Ensembl	1348	chr7:48026750-48068716:-	chr7	-	48026750	48068716	Sad1 and UNC84 domain containing 3 [Source:HGNC Symbol;Acc:HGNC:22429]	ASHG19AP1B12613587111	protein_coding	TCTAAGTACAATGCTTACACTGACTTTTCTTCTTGTAGGACTCCTAAATCATCAGTGGCT	NM_152782
ENST00000549330	lncRNA	RP11-626P14.1	4.50179	5.61294	4.80051	3.75922	3.91478	5.1512	-6.76252	-5.50366	-5.78333	-8.4862	-6.59654	-5.50199	0.0927798	0.133487	0.16133	0.0224361	0.102884	0.309048	Ensembl	497	chr14:27244701-27291313:-	chr14	-	27244701	27291313		ASHGV4001389211	lncRNA	GTATCGAATCCCGTAATAGGTTTCTGCCTATTGAGTCCAAATAAATGGTGGTTATCAAAA
ENST00000444217	lncRNA	AC013472.6	5.64824	6.19825	5.00038	6.84273	4.73914	5.50062	-5.61607	-4.91835	-5.58346	-5.40269	-5.77217	-5.15257	0.633149	0.355505	0.37815	0.618973	0.306541	0.435717	Ensembl	407	chr2:27272551-27273132:-	chr2	-	27272551	27273132		ASHGV4002649911	lncRNA	GCTTCGGCGCGGCGCATTATCGGGCTGTGCCGAACCCCCCGGGCCGCCCTGGGATCGCGG
ENST00000359314	protein_coding	CD2AP	8.39974	8.01629	7.55821	6.47488	7.3707	6.67398	-2.86457	-3.10031	-3.02563	-5.77054	-3.14061	-3.97921	0.908098	0.839314	0.780467	0.401428	0.766923	0.23053	Ensembl	5412	chr6:47445525-47594999:+	chr6	+	47445525	47594999	CD2 associated protein [Source:HGNC Symbol;Acc:HGNC:14258]	ASHG19AP1B11275231011	protein_coding	ACTGCGAAAAGATTTGGAAGAAGAGAAGACAATGAGAAGTAATCTAGAGATGGAAATAGA	NM_012120
NR_152415	lncRNA	ANKRD30BL	5.95072	7.115	6.25004	6.73681	6.44546	6.48049	-5.31359	-4.00161	-4.3338	-5.50862	-4.06586	-4.1727	0.229061	0.281351	0.309947	0.121135	0.313578	0.300938	Refseq	2314	chr2:132905167-133015542:-	chr2	-	132905167	133015542		ASHG19AP1A10181498911	lncRNA	ACCCACATCTTAGCCTGGACATGGCCTAGACCTTCATGCGTTCATCAACAACTTTTGGAA	NR_152415
ENST00000393430	protein_coding	ZFP1	9.33879	10.4989	9.65001	10.2313	9.70698	9.67618	-1.92552	-0.617686	-0.933833	-2.01413	-0.804334	-0.977019	0.365092	0.532544	0.472503	0.263966	0.463985	0.435633	Ensembl	3250	chr16:75182480-75206134:+	chr16	+	75182480	75206134	ZFP1 zinc finger protein [Source:HGNC Symbol;Acc:HGNC:23328]	ASHG19AP1B12177080211	protein_coding	AGGTACGAGAGGGGCTTCCAGTTCTGCCTTCATAGTTCTCTGCCTTTGCCCAAAACTGCA	NM_001318473
ENST00000520870	lncRNA	RP11-152P17.3	6.70511	7.59184	6.7119	6.532	6.7813	6.63733	-4.5592	-3.52477	-3.87194	-5.71342	-3.73001	-4.01586	0.764772	0.704015	0.436325	0.375993	0.557776	0.599688	Ensembl	445	chr8:106838798-106846266:+	chr8	+	106838798	106846266		ASHGV4005105611	lncRNA	GTGAAGATTGGCAAACTGATAATAACTCCCCAAATCTATTACACTGACATGTATCATCAA
ENST00000378578	protein_coding	DYNLT3	8.8749	9.29982	8.51194	9.0043	8.33518	7.72485	-2.3894	-1.81678	-2.0719	-3.24112	-2.17614	-2.92835	0.931892	0.926068	0.50726	0.714161	0.508818	0.245314	Ensembl	2217	chrX:37698089-37706890:-	chrX	-	37698089	37706890	dynein light chain Tctex-type 3 [Source:HGNC Symbol;Acc:HGNC:11694]	ASHG19AP1B11139577911	protein_coding	GGCTAAAGCCATTAACTTAAGAATTTGTCAGTGTATCCTTTCCAAAAAGAGTAATAGTTG	NM_006520
ENST00000257766	protein_coding	CEP162	8.08139	9.1702	8.40196	8.51705	8.40004	8.36999	-3.18292	-1.9464	-2.18188	-3.72837	-2.11127	-2.28321	0.152908	0.191379	0.372584	0.111504	0.32203	0.432487	Ensembl	5063	chr6:84833960-84937314:-	chr6	-	84833960	84937314	centrosomal protein 162 [Source:HGNC Symbol;Acc:HGNC:21107]	ASHG19AP1B11558457111	protein_coding	TCCGGGTTATTCCTCCTCATTCCTCAAAGATTTTAGCTGCTGTTTCACTGACTTCTTGGA	NM_001286206
ENST00000373863	protein_coding	EYA3	5.06382	5.93672	4.70139	4.81615	5.13933	5.05694	-6.20049	-5.17988	-5.88245	-7.42928	-5.37199	-5.59625	0.552998	0.275275	0.480684	0.323337	0.488452	0.569136	Ensembl	1729	chr1:28303784-28415075:-	chr1	-	28303784	28415075	EYA transcriptional coactivator and phosphatase 3 [Source:HGNC Symbol;Acc:HGNC:3521]	ASHG19AP1B12155396011	protein_coding	ATGAAGAAATTGCAGCCAAACAGCAACTCTATTTCTTAGACATGGAGGCATTGGGTTGCC	NM_001282560
ENST00000357654		BRCA1	9.08491	8.9083	8.4096	8.97654	8.58411	8.64905	-2.1794	-2.2083	-2.17424	-3.26888	-1.9272	-2.00414	0.932972	0.902519	0.857962	0.908283	0.782178	0.528194	Agilent		chr17:41196481-41196422					Homo sapiens BRCA1, DNA repair associated (BRCA1), transcript variant 2, mRNA [NM_007300]	A_23_P207400	pos
uc004dvy.1	protein_coding	LAS1L	12.6706	13.4546	12.5501	12.94	12.6224	12.6873	1.40627	2.33795	1.96624	0.694611	2.11104	2.03413	0.395861	0.442395	0.487109	0.257733	0.470213	0.409005	knownGene	3886	chrX:64732463-64739361:-	chrX	-	64732463	64739361	Homo sapiens LAS1-like (S. cerevisiae) (LAS1L), transcript variant 3, mRNA.	ASHG19AP1B11401440911	protein_coding	CTAAAGCTGCCTCCTTCCCTGACTGACCTCCCACTCTCTCCTCAGCACCTTGGGCCTGAG
ENST00000407315	protein_coding	THAP4	11.7672	11.8534	11.8214	11.6653	13.7798	15.8831	0.502924	0.736801	1.23752	-0.580166	3.26851	5.22993	0.482028	0.530676	0.426075	0.285789	0.414094	0.412995	Ensembl	2367	chr2:242523820-242576864:-	chr2	-	242523820	242576864	THAP domain containing 4 [Source:HGNC Symbol;Acc:HGNC:23187]	ASHG19AP1B11374899611	protein_coding	GCGAGAAGCGCGCCGTCTCCTTCCACAGGTTCCCCCTAAAGGACTCAAAACGTCTAATCC	NM_015963
ENST00000526601		ZNF195	10.7336	10.9497	10.3887	11.3866	10.2502	10.7957	-0.530724	-0.166897	-0.195096	-0.858786	-0.261142	0.142481	0.895491	0.893386	0.841715	0.758032	0.798082	0.694695	Agilent		chr11:3380673-3380614					Homo sapiens zinc finger protein 195 (ZNF195), transcript variant 3, mRNA [NM_007152]	A_23_P252748	pos
ENST00000458916	snoRNA	RF01210	11.8497	12.1853	11.3629	12.0441	11.6511	11.8479	0.585437	1.06867	0.77903	-0.201335	1.13979	1.1947	0.601047	0.637843	0.486295	0.395602	0.496135	0.413165		104	chr2:16043792-16043895:+	chr2	+	16043792	16043895		ASHG38SM110003165511	smallRNA	TGAGTTTTCAGGTGCATGGGTGAGATGTGCCTCCCTCAAATCTTGTTCAGACATTGGCAC
ENST00000279147	protein_coding	ORAOV1	11.2708	10.8477	10.2832	10.6672	10.5912	10.2953	0.00646804	-0.268856	-0.300609	-1.57825	0.0799127	-0.357898	0.786848	0.795449	0.582396	0.491157	0.604391	0.364119	Ensembl	2478	chr11:69480331-69490115:-	chr11	-	69480331	69490115	oral cancer overexpressed 1 [Source:HGNC Symbol;Acc:HGNC:17589]	ASHG19AP1B12718206411	protein_coding	TCTAGATGGTGGGATCAGGGGCCTTTGCTGTGTTTCCCTTGGTGGATTTTTGTGTTTTGT	NM_153451
ENST00000613385	protein_coding	C18orf32	6.68222	5.82792	4.77944	4.88854	4.87473	4.99246	-4.58209	-5.28868	-5.8044	-7.35688	-5.63658	-5.66074	0.762464	0.447303	0.263087	0.222628	0.355502	0.115668	Ensembl	5395	chr18:47003620-47013622:-	chr18	-	47003620	47013622	chromosome 18 open reading frame 32 [Source:HGNC Symbol;Acc:HGNC:31690]	ASHG19AP1B12792415211	protein_coding	ACATTCAGTTTAACTGGTAGTTCATTTTCTTTTAAAGTCTATTGAAATATTCAAAAGGGA	NM_001199346
ENST00000557900	lncRNA	RP11-1069G10.2	6.48902	7.19681	6.51204	6.49347	6.77152	6.66909	-4.77529	-3.91979	-4.0718	-5.75195	-3.73979	-3.9841	0.575014	0.575474	0.491122	0.259986	0.543946	0.431877	Ensembl	1225	chr15:63188011-63191742:+	chr15	+	63188011	63191742		ASHG19AP1A10002775911	lncRNA	CTTCTCTCAACACCAGTATGTCCAAGGAGGATGCATTTTTATTGCTTTTGTGGTCTTAAC
ENST00000599218	protein_coding	PRICKLE3	5.09082	6.01144	4.78652	6.16097	5.05278	5.6135	-6.17348	-5.10516	-5.79732	-6.08445	-5.45854	-5.03969	0.221272	0.245202	0.205369	0.146067	0.281299	0.339893	Ensembl	2062	chrX:49031903-49042845:-	chrX	-	49031903	49042845	prickle planar cell polarity protein 3 [Source:HGNC Symbol;Acc:HGNC:6645]	ASHG19AP1B13382283811	protein_coding	CGCGCGGTGGCCTGACGGTCGCAAGGATTACATTCGCCTGACCCGGCCCGGCTTGACCCT	NM_006150
MI0003556-pri-3	pri-miRNA	pri-3-hsa-mir-551a	9.16642	9.77997	8.95083	10.267	9.06079	9.26263	-2.09789	-1.33663	-1.63301	-1.97844	-1.45052	-1.39057	0.615765	0.598291	0.514801	0.507754	0.471798	0.439129		100	chr1:3477169-3477269:-	chr1	-	3477169	3477269		ASHG38SM110011398711	smallRNA	GCCCTGGAAACCACAGATGGGGAGGGGTTGATGGCACCCAGCCTCCCCCAAGCCTGGGAA
ENST00000317716	protein_coding	CDHR3	13.3924	10.6843	10.2382	10.8823	10.0682	9.19306	2.12808	-0.432348	-0.345619	-1.36312	-0.443097	-1.46013	0.114897	0.145076	0.218124	0.138223	0.330301	0.335226	Ensembl	3813	chr7:105603685-105674218:+	chr7	+	105603685	105674218	cadherin related family member 3 [Source:HGNC Symbol;Acc:HGNC:26308]	ASHG19AP1B11669118611	protein_coding	GCAGGAAGCAATCATTCTCCTGGCTCTCCTGGGTGCCATGTCAGGGGGAGAAGCACTACA	NM_152750
ENST00000299694	protein_coding	BEAN1	8.32306	8.87335	8.40983	8.31585	8.36701	8.49112	-2.94124	-2.24325	-2.17401	-3.92958	-2.14431	-2.16208	0.280415	0.32036	0.359529	0.125098	0.341526	0.347973	Ensembl	2160	chr16:66461274-66516172:+	chr16	+	66461274	66516172	brain expressed associated with NEDD4 1 [Source:HGNC Symbol;Acc:HGNC:24160]	ASHG19AP1B11481107511	protein_coding	GTGCTGTCCTTCTAGGTGGCTGCTCATAGCTGGGGATGGTGAGTGGCTGTGTTCTGGCCT	NM_001136106
ENST00000357599	protein_coding	SEMA5B	8.56907	9.13022	8.47105	8.94239	8.66534	8.73768	-2.69524	-1.98638	-2.11279	-3.30303	-1.84597	-1.91551	0.131412	0.177925	0.303652	0.108352	0.322246	0.332472	Ensembl	4792	chr3:122628041-122746659:-	chr3	-	122628041	122746659	semaphorin 5B [Source:HGNC Symbol;Acc:HGNC:10737]	ASHG19AP1B13418811311	protein_coding	ACCCGCCTCTGGGAGTGAGTGGTTCCAGCTGGTGCCTGGCCTGTGTCTCTTGGATGCCCT	NM_001031702
ENST00000371176	protein_coding	BLNK	7.40975	7.88507	7.2171	8.53658	7.25691	7.13123	-3.85456	-3.23153	-3.36674	-3.70884	-3.2544	-3.52197	0.686286	0.667463	0.529658	0.472157	0.551862	0.585115	Ensembl	1715	chr10:97951458-98031297:-	chr10	-	97951458	98031297	B cell linker [Source:HGNC Symbol;Acc:HGNC:14211]	ASHG19AP1B14135049811	protein_coding	CCACCTGAAAAAGGTCGAAACAGTGGGGCCTGGGAAACCAAGTCACCTCCACCAGCTGCA	NM_001114094
ENST00000641600	protein_coding	OR8H1	16.6717	14.478	15.7888	13.4783	16.8649	17.2027	5.40739	3.36141	5.20493	1.23286	6.35354	6.54951	0.623086	0.585873	0.46923	0.272448	0.452463	0.405121	Ensembl	2927	chr11:56055938-56059730:-	chr11	-	56055938	56059730	olfactory receptor family 8 subfamily H member 1 [Source:HGNC Symbol;Acc:HGNC:14824]	ASHG19AP1B11606255311	protein_coding	ATGTCCTTGGTCTCCCTATAAAAACAATTGAATCCTTCATGTTTGCATTTCTGTTGTGCT
ENST00000439321	lncRNA	NIFK-AS1	8.96545	9.71019	9.30929	9.91501	9.08635	9.23617	-2.29885	-1.40641	-1.27455	-2.33041	-1.42496	-1.41703	0.204196	0.246898	0.286855	0.142946	0.26703	0.339734	Ensembl	1273	chr2:122407559-122409114:+	chr2	+	122407559	122409114		ASHGV4002943511	lncRNA	AAATTGTGCCCTGCGACTTCCCGTAACAGAGCTGTGTGTCCACGCTCCCTTTTCCGAGCA
ENST00000367847	protein_coding	ALDH8A1	4.15151	5.37155	4.06848	5.36124	4.85986	5.9685	-7.1128	-5.74506	-6.51536	-6.88418	-5.65145	-4.68469	0.422933	0.519573	0.317634	0.339978	0.393913	0.514297	Ensembl	1587	chr6:135239311-135271222:-	chr6	-	135239311	135271222	aldehyde dehydrogenase 8 family member A1 [Source:HGNC Symbol;Acc:HGNC:15471]	ASHG19AP1B13868761511	protein_coding	CTGGGCTGCATGCACTACACGGTGCGGGCCCCGGTGGGAGTCGGTGTTCCACCAGGTGTG	NM_001193480
NM_019050	protein_coding	USP53	11.0467	10.9467	9.82695	9.98655	9.27135	8.06546	-0.217644	-0.169869	-0.756893	-2.25887	-1.23997	-2.58774	0.897184	0.975952	0.479091	0.336696	0.443949	0.12819	Refseq	6612	chr4:120133782-120216673:+	chr4	+	120133782	120216673		ASHG19AP1B10092112511	protein_coding	GAAGGAGAAAAGTGCCAAGGAGGAATGAAAAAGTAGAACAAGATTTGCTTTGAGGTCACA	NM_019050
ENST00000368653	protein_coding	MKI67	10.1259	8.63458	8.60007	10.6048	9.16825	10.063	-1.13841	-2.48202	-1.98377	-1.6406	-1.34306	-0.590227	0.904353	0.890332	0.707823	0.703306	0.733531	0.634342	Ensembl	11417	chr10:129894923-129924468:-	chr10	-	129894923	129924468	marker of proliferation Ki-67 [Source:HGNC Symbol;Acc:HGNC:7107]	ASHG19AP1B11802898211	protein_coding	CGCGGAGTGTCAAGAGGTGTGCAGAAAATCCAAAGAAGGCTGAGGACAATGTGTGTGTCA	NM_001145966
ENST00000443584	protein_coding	RGS9	5.22598	6.18934	5.39891	5.9112	5.21139	6.01027	-6.03832	-4.92726	-5.18493	-6.33422	-5.29993	-4.64293	0.286557	0.266712	0.338111	0.199204	0.22767	0.574512	Ensembl	2078	chr17:63133566-63221706:+	chr17	+	63133566	63221706	regulator of G protein signaling 9 [Source:HGNC Symbol;Acc:HGNC:10004]	ASHG19AP1B13765383111	protein_coding	GAGTAGCAAAGTAAGAACCCGAAGGGGACGTGCCGTATGCATGGGTGGCTGTGGGTGTGC	NM_001165933
ENST00000376267	protein_coding	ZSCAN5C	6.94468	7.57116	6.79386	7.49139	6.86306	6.73651	-4.31963	-3.54544	-3.78998	-4.75404	-3.64825	-3.91668	0.353396	0.400559	0.480121	0.247502	0.40394	0.398833	Ensembl	1491	chr19:56717283-56720569:+	chr19	+	56717283	56720569	zinc finger and SCAN domain containing 5C [Source:HGNC Symbol;Acc:HGNC:34294]	ASHG19AP1B10009429711	protein_coding	GATGATCCGAGACACGTGTCCAGCCAGCGGACCTCCTCTGTGAACCAGATGTGTCCGGAG	NM_001358413
ENST00000405303	protein_coding	TAPT1	7.85705	8.58373	7.59186	7.92241	7.752	7.44724	-3.40726	-2.53287	-2.99198	-4.32301	-2.75931	-3.20596	0.61547	0.88737	0.346049	0.192037	0.214547	0.151948	Ensembl	4591	chr4:16162128-16228164:-	chr4	-	16162128	16228164	transmembrane anterior posterior transformation 1 [Source:HGNC Symbol;Acc:HGNC:26887]	ASHG19AP1B11595684911	protein_coding	GGAGAGGCGCCGGGGCCGCACAGAGCTTTCATTGTTGAGGTTCCTCAGTGCTGAACTAAC	NM_153365
ENST00000409845	lncRNA	AC011997.1	6.78884	7.00582	6.76383	6.73463	6.36671	6.6375	-4.47547	-4.11078	-3.82001	-5.51079	-4.1446	-4.0157	0.772353	0.57289	0.485188	0.23662	0.497885	0.474874	Ensembl	1032	chr2:198557830-198639547:+	chr2	+	198557830	198639547		ASHG19AP1A10004663711	lncRNA	ATATTCAGCATTCTGCCATATTTAGTGCATTCCATTTTGTATTAACCTACTGAGGATACT
ENST00000393282	protein_coding	NOX4	5.75768	4.92284	6.12976	6.02968	5.40649	6.11487	-5.50663	-6.19376	-4.45408	-6.21575	-5.10482	-4.53833	0.645436	0.235421	0.502768	0.302601	0.328643	0.422161	Ensembl	560	chr11:89222074-89224733:-	chr11	-	89222074	89224733	NADPH oxidase 4 [Source:HGNC Symbol;Acc:HGNC:7891]	ASHG19AP1B10498229511	protein_coding	CACCAGATGTTGGGGGAACTGTCTTGAAACCTATACATTTCAGATGGGCACCCAGAGAGT	NR_120406
ENST00000343195	protein_coding	KCNIP2	6.0924	8.26442	6.01605	7.27687	6.69874	6.8547	-5.17191	-2.85218	-4.56779	-4.96855	-3.81257	-3.79849	0.0417926	0.140318	0.0780259	0.041015	0.0969554	0.157756	Ensembl	663	chr10:103587110-103603325:-	chr10	-	103587110	103603325	potassium voltage-gated channel interacting protein 2 [Source:HGNC Symbol;Acc:HGNC:15522]	ASHG19AP1B13699259711	protein_coding	TGTCCGATTCCCGAGACCTGGACGGCTCCTACGACCAGCTCACGGACAGCGTGGACGATG	NM_173195
ENST00000609129	protein_coding	ZBTB8B	7.71362	8.40638	8.04476	7.91399	8.05876	8.36364	-3.55069	-2.71022	-2.53908	-4.33143	-2.45255	-2.28956	0.609942	0.744237	0.559287	0.354436	0.498082	0.440468	Ensembl	12834	chr1:32930670-32962287:+	chr1	+	32930670	32962287	zinc finger and BTB domain containing 8B [Source:HGNC Symbol;Acc:HGNC:37057]	ASHG19AP1B10012348311	protein_coding	GTACCAGGTCTGTTTATATAGGTCAGTGTTGCCCAGGTTGTATTGTTTTGCTGTTTTTAC	NM_001145720
ENST00000399438	protein_coding	TRAPPC13	10.8319	10.0265	9.18936	8.86092	9.61371	8.74919	-0.43236	-1.09013	-1.39448	-3.3845	-0.897607	-1.904	0.946712	0.955564	0.711946	0.825434	0.883733	0.477113	Ensembl	3221	chr5:64920543-64962060:+	chr5	+	64920543	64962060	trafficking protein particle complex 13 [Source:HGNC Symbol;Acc:HGNC:25828]	ASHG19AP1B12457043911	protein_coding	TGAAATGTCTGTACAAAATAAAGTGCAAGCAGTGTAAAATTGAAGTCTGTCTTTGTTTCA	NM_024941
ENST00000379530	protein_coding	TMEM14B	9.30637	8.88062	8.43126	8.82788	8.4095	8.39816	-1.95793	-2.23599	-2.15258	-3.41754	-2.10182	-2.25503	0.812909	0.85266	0.305687	0.50467	0.257858	0.108524	Ensembl	787	chr6:10748044-10757180:+	chr6	+	10748044	10757180	transmembrane protein 14B [Source:HGNC Symbol;Acc:HGNC:21384]	ASHG19AP1B12476107111	protein_coding	CACAGCACTGGTTGTTTCTGGTGGGATCGTTGGCTATGTAAAAACAGCCGCTACATCTGT	NM_001127711
MICT00000317598	protein_coding	CATG00000094958.1	10.3426	11.0904	10.526	11.0711	10.4508	10.7302	-0.921707	-0.0262217	-0.0578554	-1.17434	-0.0604896	0.0769909	0.305345	0.410581	0.427474	0.261684	0.400546	0.439633	FANTOM5CAT	13378	chr7:2688105-2701631:-	chr7	-	2688105	2701631	At least 1 of the 10 top ranked transcript is CPAT coding and max ORF size >=300, NOT annotated as nonCoding in GENCODE	ASHG19AP1B10018090811	protein_coding	CACTGTCATCCTTCCTGTCTGTCCAGGCGTCCCTTACTCCCTTGGGCCCCTGCTCAATCC
ENST00000641874	protein_coding	OR5H1	9.46321	10.3602	9.66421	9.54712	9.07486	9.2762	-1.80109	-0.756384	-0.919627	-2.6983	-1.43645	-1.377	0.108329	0.205425	0.341156	0.115062	0.308079	0.294828	Ensembl	5999	chr3:97849565-97857392:+	chr3	+	97849565	97857392	olfactory receptor family 5 subfamily H member 1 [Source:HGNC Symbol;Acc:HGNC:8346]	ASHG19AP1B10003758011	protein_coding	CTCTCTCTTCCCTCATCAGTCAGTCATCATAAAAGCAAAAATCTAAAAGTCAAATATGTG
ENST00000641374	protein_coding	OR9K2	7.66651	8.1423	7.56332	8.52051	7.47762	8.0204	-3.5978	-2.9743	-3.02052	-3.72491	-3.0337	-2.63279	0.123292	0.140385	0.238318	0.12716	0.277344	0.373858	Ensembl	1122	chr12:55523465-55524586:+	chr12	+	55523465	55524586	olfactory receptor family 9 subfamily K member 2 [Source:HGNC Symbol;Acc:HGNC:15339]	ASHG19AP1B11598586011	protein_coding	TGCCCTGTGCCTCTCAACAGGTTTCTACCATGGGTGACAGGGGAACAAGCAATCACTCAG	NM_001005243
ENST00000522322	protein_coding	C14orf159	6.65758	6.96667	6.2422	7.30619	6.6743	6.53066	-4.60673	-4.14993	-4.34164	-4.93923	-3.83701	-4.12253	0.278585	0.270138	0.289978	0.168828	0.336248	0.267377	Ensembl	2856	chr14:91581030-91691699:+	chr14	+	91581030	91691699	D-glutamate cyclase [Source:HGNC Symbol;Acc:HGNC:20498]	ASHG19AP1B10763493911	protein_coding	TGGTGTGCTTTGGACCTGTGTACCCACCCAAGGCTAAAGGCAGAGCCAGATGGAGAAGGA	NM_001102367
ENST00000253099	protein_coding	MRPL4	9.66796	10.0751	9.7315	10.2943	9.9786	10.3975	-1.59635	-1.04154	-0.852343	-1.95117	-0.532717	-0.255665	0.429715	0.470685	0.357531	0.299218	0.335742	0.315774	Ensembl	1455	chr19:10362643-10370721:+	chr19	+	10362643	10370721	mitochondrial ribosomal protein L4 [Source:HGNC Symbol;Acc:HGNC:14276]	ASHG19AP1B11878792811	protein_coding	GAAGCTGGGTCTTCTTGCTGTGAGGTCGCGTTCCCCAGTGTTACGGAGGGTCCTTGAGGC	NM_015956
ENST00000589881	protein_coding	ZNF24	8.07108	7.47571	6.7965	6.43269	7.4766	6.67516	-3.19323	-3.64089	-3.78734	-5.81273	-3.03471	-3.97804	0.876969	0.580858	0.422026	0.379537	0.548755	0.182368	Ensembl	7419	chr18:32912191-32920618:-	chr18	-	32912191	32920618	zinc finger protein 24 [Source:HGNC Symbol;Acc:HGNC:13032]	ASHG19AP1B12741057811	protein_coding	TGGGACATTCTTCTGTGCAATAAAGTTTGAGAAGTATCATTCTTGATATATGGGGCTGAT	NM_001308123
ENST00000413644	protein_coding	CD164	8.81522	9.35312	7.99421	8.76185	8.50116	8.09253	-2.44909	-1.76348	-2.58963	-3.48358	-2.01015	-2.56067	0.849593	0.847208	0.523902	0.670933	0.612354	0.298818	Ensembl	2414	chr6:109687717-109703660:-	chr6	-	109687717	109703660	CD164 molecule [Source:HGNC Symbol;Acc:HGNC:1632]	ASHG19AP1B13327119911	protein_coding	TGCAGCCAGTTTCATTGGAGGAATTGTCCTGGTCTTGGAAATAAGATGCCACACAAGGAA	NM_001142403
ENST00000216797	protein_coding	NFKBIA	15.1803	14.7227	13.5156	12.5122	13.6674	11.9674	3.91596	3.60605	2.93172	0.266809	3.15607	1.31416	0.923276	0.933115	0.50985	0.570304	0.656315	0.27644	Ensembl	1558	chr14:35870717-35873952:-	chr14	-	35870717	35873952	NFKB inhibitor alpha [Source:HGNC Symbol;Acc:HGNC:7797]	ASHG19AP1B13045487611	protein_coding	ACATAATGTATTGTTGGTAATTATTTTGGTACTTTTATGATGTATATTTATTAAACAGAT	NM_020529
ENST00000325351	protein_coding	ZNF784	7.80129	8.91402	7.97995	8.83844	8.0985	8.22742	-3.46302	-2.20258	-2.60389	-3.40698	-2.41281	-2.42578	0.321046	0.385411	0.35999	0.256521	0.421594	0.498985	Ensembl	2021	chr19:56132108-56135967:-	chr19	-	56132108	56135967	zinc finger protein 784 [Source:HGNC Symbol;Acc:HGNC:33111]	ASHG19AP1B12176297311	protein_coding	AAGAGACTCTGGGATCCCATCACCTCAAAGCCAGAGGGTCCCCAAGTCACCGCTGAGAGC	NM_203374
ENST00000520760	lncRNA	RP11-43A14.1	5.02255	6.97377	5.48926	5.82805	5.12771	5.81377	-6.24176	-4.14284	-5.09458	-6.41738	-5.3836	-4.83943	0.266304	0.293464	0.233322	0.152345	0.268204	0.316197	Ensembl	316	chr8:675188-675877:-	chr8	-	675188	675877		ASHGV4004880211	lncRNA	TGACCGATCACATGCAAGGTTCTGATGGAGTCACAAGCTGGTCACTGCCGCTGGTCCTGT
ENST00000479852	lncRNA	ADCK3	7.38945	9.23537	7.18023	7.68979	6.70471	6.80803	-3.87486	-1.88123	-3.40361	-4.55563	-3.8066	-3.84516	0.584539	0.791687	0.484512	0.28228	0.36433	0.386778	Ensembl	1938	chr1:227170708-227175245:+	chr1	+	227170708	227175245	coenzyme Q8A [Source:HGNC Symbol;Acc:HGNC:16812]	ASHG19AP1A10849094511	lncRNA	TGGAGTGTGACTACCAGCGAGAGGCCGCCTGTGCCCGCAAGTTCAGGTGTGGCCCCCGGC
ENST00000252102	protein_coding	NDUFA2	8.30714	7.45355	7.11647	7.06996	7.17842	6.81795	-2.95717	-3.66305	-3.46737	-5.17546	-3.33289	-3.83524	0.899214	0.792706	0.336947	0.570605	0.43953	0.119741	Ensembl	804	chr5:140024870-140027370:-	chr5	-	140024870	140027370	NADH:ubiquinone oxidoreductase subunit A2 [Source:HGNC Symbol;Acc:HGNC:7685]	ASHG19AP1B10419047111	protein_coding	AGGCAAAGTAGCTTAATATAAAAATAAAACTTTATTCTGTCTCATCAAAAGCTACCAGCT	NM_002488
ENST00000551187	lncRNA	RP11-61A14.1	7.23554	8.09775	7.38442	7.7828	7.65104	7.68237	-4.02877	-3.01885	-3.19942	-4.46262	-2.86027	-2.97083	0.739071	0.835883	0.500057	0.50102	0.554213	0.486032	Ensembl	434	chr16:66875336-66887351:-	chr16	-	66875336	66887351		ASHG19AP1A10004914311	lncRNA	AGGCATGTATTACCTCTTTAACAACCAAATAAAAGTTGATCCAGTTCTTTCCTTCCTGCA
NM_001318221	protein_coding	AHSP	7.1361	7.88984	7.60578	8.19622	7.36627	7.24121	-4.12821	-3.22676	-2.97806	-4.0492	-3.14505	-3.41198	0.0908047	0.0989761	0.184248	0.0717657	0.178327	0.212545	Refseq	564	chr16:31539173-31540125:+	chr16	+	31539173	31540125		ASHG19AP1B11826941611	protein_coding	TATCTTAGGCTGACACTTGACTCCTTGCCTACATCTATAGCTTGGCACAGAGAGATTCAC	NM_001318221
ENST00000185150	protein_coding	ERLEC1	10.8592	11.2785	10.5456	10.6973	10.6959	10.6554	-0.405155	0.161945	-0.0382153	-1.54817	0.184597	0.00220997	0.979968	0.975638	0.688664	0.747315	0.6998	0.495842	Ensembl	2433	chr2:54014217-54045956:+	chr2	+	54014217	54045956	endoplasmic reticulum lectin 1 [Source:HGNC Symbol;Acc:HGNC:25222]	ASHG19AP1B10719192311	protein_coding	CAGGTGACTGTAAAACTAAAGTGCAAAGAATCAGATTCACCTCATGCTGTTACTGTATAT	NM_015701
ENST00000421176	protein_coding	ZNF284	11.5721	10.6931	10.3602	10.3125	10.5871	9.88121	0.307801	-0.423531	-0.223673	-1.9329	0.0757826	-0.771985	0.827614	0.7907	0.440006	0.438165	0.611054	0.242509	Ensembl	4351	chr19:44576297-44593766:+	chr19	+	44576297	44593766	zinc finger protein 284 [Source:HGNC Symbol;Acc:HGNC:13078]	ASHG19AP1B10002748011	protein_coding	TATCTGTAAAAGATGTAGCATTGTCATGGACTCCTTAATAAACGTGAAGACTTTAATCCA	NM_001037813
ENST00000485727	protein_coding	CCDC14	7.60175	7.5734	6.99109	7.27119	6.73194	7.1305	-3.66256	-3.54321	-3.59275	-4.97423	-3.77937	-3.5227	0.249344	0.201832	0.319335	0.105056	0.334521	0.312243	Ensembl	7917	chr3:123632564-123675930:-	chr3	-	123632564	123675930	coiled-coil domain containing 14 [Source:HGNC Symbol;Acc:HGNC:25766]	ASHG19AP1B12742155511	protein_coding	GATATGATCATTGAATGCCTACCTGATCACTGAATGCCTATGGAGTCAGCATCTTCAGAT
ENST00000514905	lncRNA	ZBED3-AS1	5.6714	6.54603	5.63543	6.37989	6.34562	6.14475	-5.59291	-4.57057	-4.94841	-5.86553	-4.1657	-4.50845	0.180119	0.276309	0.351965	0.17008	0.403474	0.293329	Ensembl	1156	chr5:76382592-76435336:+	chr5	+	76382592	76435336	ZBED3 antisense RNA 1 [Source:HGNC Symbol;Acc:HGNC:44188]	ASHG19AP1A10472071511	lncRNA	AGGCCAGCCTAGGTCTTGTATGAAACCTGTGAGGAAGAATACATGGGTCTGAGAACCAAG
ENST00000416502	lncRNA	AC002451.3	10.224	10.8337	10.4522	10.6401	10.1531	10.4361	-1.04028	-0.28293	-0.131611	-1.60535	-0.358245	-0.217064	0.539028	0.584668	0.508446	0.374548	0.466219	0.4493	Ensembl	307	chr7:95225994-95236456:+	chr7	+	95225994	95236456		ASHGV4004816111	lncRNA	AGATTTCTCCCTTACTATTCCTGCTCATTGTCTTCTGTGGACTAATACTGAACATGAAAC
ENST00000378621	protein_coding	LANCL3	5.65264	6.81044	6.05165	5.97789	5.9569	6.04722	-5.61167	-4.30616	-4.53219	-6.26753	-4.55441	-4.60598	0.186097	0.362043	0.290073	0.123981	0.328782	0.416091	Ensembl	10298	chrX:37430822-37543716:+	chrX	+	37430822	37543716	LanC like 3 [Source:HGNC Symbol;Acc:HGNC:24767]	ASHG19AP1B11234149011	protein_coding	TATTACCTCTGACTGGTTTGCTCAATTCTTATTTACCGAGGAATTCAAGGCCGGTTCTCG	NM_198511
ENST00000307201	protein_coding	ABHD15	9.93095	10.5882	9.25376	9.7811	9.35096	8.92083	-1.33336	-0.528431	-1.33008	-2.46432	-1.16035	-1.73237	0.670302	0.794134	0.554839	0.465635	0.546932	0.473868	Ensembl	3592	chr17:27887565-27894155:-	chr17	-	27887565	27894155	abhydrolase domain containing 15 [Source:HGNC Symbol;Acc:HGNC:26971]	ASHG19AP1B10006378011	protein_coding	CCTCATCTGACGTTCTTTTGCCGTTTCTAAGCAGGATAAATAAAAAGGAACTGAAATTAA	NM_198147
MI0017450-pri-3	pri-miRNA	pri-3-hsa-mir-4802	6.00692	6.31761	5.04091	6.43851	5.12915	5.31838	-5.25739	-4.799	-5.54293	-5.80691	-5.38216	-5.33482	0.424934	0.212883	0.215161	0.189625	0.205091	0.294309		100	chr4:40503967-40504067:-	chr4	-	40503967	40504067		ASHG38SM110012072311	smallRNA	GGCCAAGCAGGAGACAGGTGGAAGAAGATGTGTGCATTTGAGGGCCTCGCTGTGGGGCTT
ENST00000341211	protein_coding	ADCK1	6.04174	7.03323	6.16679	6.67218	5.88133	5.69892	-5.22257	-4.08337	-4.41705	-5.57325	-4.62998	-4.95428	0.66411	0.464907	0.512653	0.617684	0.501586	0.510554	Ensembl	1972	chr14:78266482-78400295:+	chr14	+	78266482	78400295	aarF domain containing kinase 1 [Source:HGNC Symbol;Acc:HGNC:19038]	ASHG19AP1B10833899511	protein_coding	ACTTGCAGCTGAGATCTAAGATCCATGATTTGTTCCAGAGCTTCGATGACACCCCTCTGG	NM_001142545
ENST00000495310	protein_coding	TFDP2	9.72349	9.53557	8.23567	8.01412	8.53189	7.14589	-1.54082	-1.58103	-2.34817	-4.23131	-1.97942	-3.5073	0.930479	0.890891	0.460612	0.452029	0.53073	0.156019	Ensembl	1442	chr3:141671118-141747488:-	chr3	-	141671118	141747488	transcription factor Dp-2 [Source:HGNC Symbol;Acc:HGNC:11751]	ASHG19AP1B11430089011	protein_coding	CCAAAAACCTTAGGACCAATAAATGTGAATGTTGGACCCCAAATGTGATAGAAAACGGGC	NM_001178141
ENST00000398544	protein_coding	WDPCP	6.71718	7.31256	6.84092	7.67072	7.35233	7.2635	-4.54713	-3.80404	-3.74292	-4.57471	-3.15898	-3.38969	0.747786	0.39269	0.481745	0.457764	0.542996	0.48009	Ensembl	2063	chr2:63348966-63665141:-	chr2	-	63348966	63665141	WD repeat containing planar cell polarity effector [Source:HGNC Symbol;Acc:HGNC:28027]	ASHG19AP1B11686812711	protein_coding	ACTCTTAGCACAAATAAAATGGAATGTTTTCGTCTCTACATTCAGCTCTTCTCACAGACA	NM_001042692
ENST00000281513	protein_coding	NBAS	8.61307	9.54573	8.46411	9.23304	8.57124	8.53356	-2.65123	-1.57087	-2.11973	-3.01238	-1.94007	-2.11963	0.288376	0.397051	0.523498	0.318246	0.527725	0.501893	Ensembl	7281	chr2:15307033-15701454:-	chr2	-	15307033	15701454	neuroblastoma amplified sequence [Source:HGNC Symbol;Acc:HGNC:15625]	ASHG19AP1B10212094511	protein_coding	AAGCCTCCTGGCCCCAGAGACAGGTAGACATAGCTGACATTGAGAATGAAGAGAACCGCT	NM_015909
ENST00000440496	lncRNA	LL0XNC01-157D4.1	6.87962	7.33466	7.07971	7.10956	6.94361	6.74664	-4.38469	-3.78194	-3.50413	-5.13586	-3.5677	-3.90655	0.765044	0.784252	0.545579	0.77294	0.565976	0.484779	Ensembl	2101	chrX:102024107-102140334:+	chrX	+	102024107	102140334		ASHGV4005763011	lncRNA	GCAATCTGTGATTACGGTATGCATTCTTCCATGGTTTCTACGTTTTTGTCTATTCTATAA
ENST00000330513	protein_coding	TGIF1	8.68777	9.59414	8.53855	9.55191	8.45718	8.67326	-2.57654	-1.52246	-2.04529	-2.69352	-2.05413	-1.97994	0.368704	0.445417	0.41641	0.311744	0.380896	0.420291	Ensembl	1980	chr18:3451675-3458409:+	chr18	+	3451675	3458409	TGFB induced factor homeobox 1 [Source:HGNC Symbol;Acc:HGNC:11776]	ASHG19AP1B12174518011	protein_coding	GAAACTCGGATCAACTGGCAGTCGTTGTTGGTAGAACGCCCTAAGGACCCCTCCCCGCGG	NM_170695
MI0019299-pri-3	pri-miRNA	pri-3-hsa-mir-4666b	10.5561	11.302	10.7562	11.4025	10.8099	11.08	-0.70819	0.185443	0.172359	-0.842884	0.298636	0.426772	0.529119	0.587346	0.537672	0.429548	0.497748	0.328774		100	chrX:29592465-29592565:+	chrX	+	29592465	29592565		ASHG38SM110004324911	smallRNA	ATTTAGACAGTGACACAAATCCAAACCATAACTTTCCGTCCCTGGCCCCTCCCAAATCTC
ENST00000638155	protein_coding	UBE3A	5.86593	6.00524	4.86939	5.36633	5.25237	4.7517	-5.39838	-5.11136	-5.71445	-6.87909	-5.25894	-5.9015	0.533712	0.140573	0.227396	0.0687505	0.207067	0.169201	Ensembl	9131	chr15:25578875-25684133:-	chr15	-	25578875	25684133	ubiquitin protein ligase E3A [Source:HGNC Symbol;Acc:HGNC:12496]	ASHG19AP1B11658324811	protein_coding	GCAGGATGGAGAAGCTGCACCAGTGTTATTGGAATATGACATCTGATGCTGGAGGGTCGC
NM_001204419	protein_coding	RGS6	6.92815	6.65454	6.12978	5.53532	5.69801	5.47549	-4.33615	-4.46206	-4.45406	-6.71011	-4.8133	-5.1777	0.765809	0.705812	0.831809	0.416245	0.792056	0.64191	Refseq	5724	chr14:72399755-73033238:+	chr14	+	72399755	73033238		ASHG19AP1B13513123511	protein_coding	ACGCACAGATCGACAGACATTGTTTGAAAATGTCCAAAGTGGCTGAAAGCAAAGAGCCCA	NM_001204419
ENST00000483270	lncRNA	DNAJC16	6.86495	7.88156	6.72105	8.06336	6.90114	6.3913	-4.39936	-3.23504	-3.86279	-4.18206	-3.61017	-4.26189	0.0861718	0.12615	0.240662	0.140888	0.356395	0.395494	Ensembl	2847	chr1:15886103-15918874:+	chr1	+	15886103	15918874	DnaJ heat shock protein family (Hsp40) member C16 [Source:HGNC Symbol;Acc:HGNC:29157]	ASHG19AP1A10200103511	lncRNA	TGGCCACCCTCCTTTAAGATCTTAGAGGATGTAAGGAAGAAGGTTGAGAAGTACCCATCT
ENST00000539869	protein_coding	PDE10A	7.51733	8.47741	7.90189	8.6857	7.77376	7.60699	-3.74697	-2.63919	-2.68195	-3.55972	-2.73755	-3.04621	0.351305	0.449597	0.483655	0.301156	0.486874	0.396452	Ensembl	4401	chr6:165744539-166075557:-	chr6	-	165744539	166075557	phosphodiesterase 10A [Source:HGNC Symbol;Acc:HGNC:8772]	ASHG19AP1B10861358711	protein_coding	TGCGAGCTGCTTCCGAAGGCTGACCGAGTGCTTCCTGAGCCCCAGTTTGACAGATGAAAA	NM_001130690
ERCC-00075_180			4.49783	5.4739	4.64359	4.85526	4.34582	4.73601	-6.76648	-5.6427	-5.94025	-7.39016	-6.1655	-5.91719	0.416436	0.532016	0.527694	0.340775	0.523834	0.433457									ERCC-00075_180	pos
MI0014142-pri-3	pri-miRNA	pri-3-hsa-mir-3125	8.10968	9.05791	8.65602	9.13683	8.30545	8.42059	-3.15463	-2.05869	-1.92782	-3.1086	-2.20587	-2.23261	0.21949	0.281729	0.451014	0.206546	0.351666	0.375915		100	chr2:12877560-12877660:+	chr2	+	12877560	12877660		ASHG38SM110003343211	smallRNA	GCCCCTTGGGTTTCACCTTTTCACCTCCGTCACATCTCGACAGCTAGTAAGTCTCGTGGG
ENST00000532316	lncRNA	RP11-687M24.5	3.70066	5.30198	3.85798	5.42312	2.58721	4.46997	-7.56365	-5.81462	-6.72586	-6.8223	-7.9241	-6.18322	0.11391	0.230516	0.189836	0.150636	0.145161	0.466744	Ensembl	586	chr11:125028357-125034505:-	chr11	-	125028357	125034505		ASHGV4000779311	lncRNA	TTAGCGAACAACCGGGGCCGAGTTCCAAGATATCACCGGTGCTGAGGGGACCGAGATGAG
ENST00000544915	protein_coding	ARNTL2	8.2851	8.93329	8.32372	8.08083	7.54479	6.29554	-2.97921	-2.18331	-2.26012	-4.16459	-2.96652	-4.35766	0.598627	0.638803	0.501324	0.290089	0.310305	0.431819	Ensembl	6785	chr12:27485787-27578222:+	chr12	+	27485787	27578222	aryl hydrocarbon receptor nuclear translocator like 2 [Source:HGNC Symbol;Acc:HGNC:18984]	ASHG19AP1B10146976511	protein_coding	TTCCACGAAAACGCAAAGGAAGTGATTCAGACCCATCCCAAGTGGAAGATGGTGAACACC
ENST00000443071	protein_coding	BEGAIN	7.60111	6.54136	6.71147	8.60445	6.04531	5.11847	-3.6632	-4.57524	-3.87237	-3.64097	-4.46601	-5.53473	0.12876	0.0916879	0.126898	0.106816	0.169296	0.56375	Ensembl	2744	chr14:101003490-101034407:-	chr14	-	101003490	101034407	brain enriched guanylate kinase associated [Source:HGNC Symbol;Acc:HGNC:24163]	ASHG19AP1B13444020911	protein_coding	CGTTTGGTTTCTCGCAGGCCTCTGCCGCAGACATGGAGAAACTCAGCGCGCTGCAGGAGC	NM_001159531
ENST00000482609	lncRNA	RP11-129B22.1	7.50878	8.92405	6.71623	7.19512	7.10937	6.4682	-3.75553	-2.19255	-3.86761	-5.0503	-3.40194	-4.185	0.827919	0.91516	0.78452	0.606965	0.725825	0.766758	Ensembl	6505	chr3:64053640-64088807:+	chr3	+	64053640	64088807		ASHGV4000397911	lncRNA	GGCCAAGGAGTTTCATCAATCAAGGAACTTAAAACTCCAAATTGGACTCGCACAATTTCT
ENST00000426922	lncRNA	RP11-492M23.1	4.88159	5.79612	4.88736	6.18932	5.16093	5.47699	-6.38272	-5.32048	-5.69648	-6.05611	-5.35039	-5.1762	0.506127	0.602738	0.482507	0.274148	0.742812	0.62404	Ensembl	980	chr10:29081732-29097148:+	chr10	+	29081732	29097148		ASHGV4000545511	lncRNA	ATTGTGATCTTAAGGGCTGTAACCCAGAGAATCTGGTTCTTCCTGGAGTATTTCAGCAGG
ENST00000302514	protein_coding	C1QTNF4	6.534	7.66668	6.65903	7.65045	6.69717	9.11969	-4.73031	-3.44992	-3.92481	-4.59498	-3.81414	-1.53351	0.730225	0.822268	0.873046	0.682752	0.719312	0.78467	Ensembl	1664	chr11:47611216-47616211:-	chr11	-	47611216	47616211	C1q and TNF related 4 [Source:HGNC Symbol;Acc:HGNC:14346]	ASHG19AP1B12057551711	protein_coding	CGCTGTCGGTTAAGCTGATGAAGAACCGCGACGAGGTGCAGGCCATGATTTACGACGACG	NM_031909
MI0017262	pre-miRNA	hsa-mir-4635	5.5182	6.55429	6.26693	7.45329	6.32717	6.49519	-5.74611	-4.56231	-4.31691	-4.79213	-4.18414	-4.158	0.0291505	0.048364	0.094423	0.0474152	0.107373	0.149398		79	chr5:1063011-1063089:-	chr5	-	1063011	1063089		ASHG38SM110006223111	smallRNA	GGTTCTGACCCCACTTGGATCACGCCGACAACACTGGTCTTGAAGTCAGAACCCGCAAAG
ENST00000300811	protein_coding	ZNF428	8.25732	9.125	8.15297	9.54798	8.54683	8.79512	-3.00699	-1.9916	-2.43087	-2.69744	-1.96449	-1.85807	0.401477	0.461552	0.450974	0.362267	0.473575	0.399214	Ensembl	1412	chr19:44111371-44124026:-	chr19	-	44111371	44124026	zinc finger protein 428 [Source:HGNC Symbol;Acc:HGNC:20804]	ASHG19AP1B10074625911	protein_coding	GGGCTACGCCAGCTTGGAAGAAGATGATGAAGACCTTTCCCCAGGCCCCGAGCATTCCTC	NM_182498
NM_001348040	protein_coding	BBS9	8.52512	8.23934	7.26883	8.11414	7.33777	7.34644	-2.73919	-2.87726	-3.31501	-4.13129	-3.17354	-3.30676	0.763478	0.680571	0.634795	0.46836	0.536463	0.385339	Refseq	3896	chr7:33169152-33645680:+	chr7	+	33169152	33645680		ASHG19AP1B11546713511	protein_coding	ACCACCATTAGAATTGACTTGTGATCAGTTCACCTTTGAATTTATGAGCATTCCGCGAGT	NM_001348040
ENST00000412167	protein_coding	KIT	8.83654	10.4373	9.49535	9.5551	9.61018	9.42244	-2.42777	-0.679268	-1.08849	-2.69033	-0.901131	-1.23076	0.496453	0.564184	0.516064	0.246986	0.474428	0.458774	Ensembl	3470	chr4:55524085-55605177:+	chr4	+	55524085	55605177	KIT proto-oncogene receptor tyrosine kinase [Source:HGNC Symbol;Acc:HGNC:6342]	ASHG19AP1B12719704411	protein_coding	ACTTTGCATTTAAAGAGCAAATCCATCCCCACACCCTGTTCACTCCTTTGCTGATTGGTT	NM_001093772
ENST00000525706	lncRNA	RP11-1007G5.2	7.93925	9.27111	8.51803	9.02398	8.71738	8.61785	-3.32506	-1.84549	-2.06581	-3.22144	-1.79393	-2.03534	0.225078	0.339507	0.340646	0.227363	0.439997	0.386207	Ensembl	1387	chr11:128396037-128400284:+	chr11	+	128396037	128400284		ASHGV4000936111	lncRNA	CTGGATTGGCTCCCATACAATAAAAATCTTTCTTCCGTTGAGTTGGTGAAAAGAAGAGAA
ENST00000359142	protein_coding	ATP2B1	6.0676	7.90546	7.55718	6.19544	7.52192	7.70848	-5.19671	-3.21115	-3.02666	-6.04999	-2.98939	-2.94472	0.161452	0.391783	0.406896	0.0778833	0.464176	0.431993	Ensembl	6977	chr12:89981826-90049888:-	chr12	-	89981826	90049888	ATPase plasma membrane Ca2+ transporting 1 [Source:HGNC Symbol;Acc:HGNC:814]	ASHG19AP1B10263708411	protein_coding	TGTTTTCCTCTTCTACTGCTTCTACTACTGTGGGGTATTCGAGTGGTGAATGCATTTCGT	NM_001001323
ENST00000502521	lncRNA	RP11-933H2.4	7.7737	8.40954	8.08617	7.98798	8.38551	8.36122	-3.49061	-2.70706	-2.49767	-4.25745	-2.1258	-2.29198	0.859112	0.794213	0.622142	0.284422	0.606316	0.398818	Ensembl	1978	chr3:131043936-131100319:-	chr3	-	131043936	131100319		ASHGV4000392911	lncRNA	TTTAAGCAGGAAGAAGACTACAAACCACCATCTACCATCTGCCAGGCCCTGGAATTTGAA
ENST00000527524	protein_coding	GRIK4	4.83158	6.02167	5.38997	5.71833	5.28685	5.79736	-6.43272	-5.09493	-5.19387	-6.5271	-5.22446	-4.85584	0.502286	0.576005	0.380237	0.381998	0.561717	0.675685	Ensembl	5861	chr11:120382409-120859613:+	chr11	+	120382409	120859613	glutamate ionotropic receptor kainate type subunit 4 [Source:HGNC Symbol;Acc:HGNC:4582]	ASHG19AP1B11123795411	protein_coding	GCGGAAAGAGCAGATAGAATTTTCCCATACCATGGCCTTGGCTTCCGGTGGAACGTGCCG	NM_014619
MI0016069-pri-3	pri-miRNA	pri-3-hsa-mir-3668	5.13444	7.68496	7.01796	5.3752	7.50682	7.9344	-6.12986	-3.43164	-3.56588	-6.87023	-3.00449	-2.71879	0.546103	0.821893	0.58292	0.475626	0.648166	0.52728		100	chr6:140526453-140526553:+	chr6	+	140526453	140526553		ASHG38SM110001072611	smallRNA	TTTATATATGAGGAAACTGAAGTCTGAAAGTATTATGCCCTTTGTGTCTCTATTTTGAAA
ENST00000380412	protein_coding	ZNF768	11.951	12.2144	11.112	11.8242	11.5242	11.2685	0.686682	1.09776	0.528137	-0.421192	1.01292	0.615336	0.761646	0.83783	0.565712	0.537381	0.563506	0.399611	Ensembl	2315	chr16:30535322-30537910:-	chr16	-	30535322	30537910	zinc finger protein 768 [Source:HGNC Symbol;Acc:HGNC:26273]	ASHG19AP1B10026385211	protein_coding	CTTCCTCAGGCTTTGGAGCCCCTGAGTTTGAGTTCAATAAAAACTTTATGTGGTAAACGA	NM_024671
ENST00000613094	protein_coding	PITX2	9.0136	10.4804	9.59993	9.84578	9.44457	9.83317	-2.2507	-0.636191	-0.983905	-2.39965	-1.06674	-0.820028	0.572449	0.702337	0.516781	0.424278	0.513431	0.465954	Ensembl	3240	chr4:111538584-111563279:-	chr4	-	111538584	111563279	paired like homeodomain 2 [Source:HGNC Symbol;Acc:HGNC:9005]	ASHG19AP1B10793058611	protein_coding	GGGAAGCCACTGAGAGGAGCAAATGTGGACTTGAGGGAAACTCTCTCCCCCACCCCCACT	NM_153426
ENST00000596131	protein_coding	AC114494.1	5.59402	6.40847	5.83844	5.95786	6.09803	5.59105	-5.67029	-4.70813	-4.7454	-6.28756	-4.41328	-5.06215	0.155217	0.468399	0.333731	0.164768	0.405505	0.344135	Ensembl	423	chr1:31902192-31902614:-	chr1	-	31902192	31902614		ASHG19AP1B10014276611	protein_coding	TTGGCAAATGGGGGTTGCATTTCTGTTCTGGAGATGGGAGCACAATCACCCTCAGCCCAT
ENST00000323906	protein_coding	CD37	8.33677	8.69567	8.02163	8.6359	8.37673	8.11653	-2.92754	-2.42094	-2.56221	-3.60953	-2.13458	-2.53667	0.480848	0.513753	0.450307	0.375917	0.363401	0.388632	Ensembl	1265	chr19:49838657-49843863:+	chr19	+	49838657	49843863	CD37 molecule [Source:HGNC Symbol;Acc:HGNC:1666]	ASHG19AP1B12447907711	protein_coding	CCACCCACAAGATTATTTTTCACCCAAACCTCAAATAAATCCCCTGCGTTTTTGGTAAAA	NM_001774
ENST00000239940	protein_coding	PFN2	15.7081	14.8377	15.8587	13.7825	16.8824	17.5955	4.44382	3.7211	5.27482	1.5371	6.37109	6.94229	0.58761	0.606857	0.456397	0.260499	0.367294	0.347612	Ensembl	2261	chr3:149682691-149688896:-	chr3	-	149682691	149688896	profilin 2 [Source:HGNC Symbol;Acc:HGNC:8882]	ASHG19AP1B13144720011	protein_coding	AGCGCGCTCTGAGGTTCGTCCCTCATCGCTGAACCCGCGTCCTCCCGCCGCAGCTCCTCG	NM_053024
MI0008190-pri-3	pri-miRNA	pri-3-hsa-mir-320d-1	8.02626	7.32778	6.58294	6.90427	6.66127	6.0897	-3.23805	-3.78882	-4.0009	-5.34116	-3.85005	-4.5635	0.847279	0.783523	0.432243	0.110035	0.415466	0.146978		100	chr13:41301862-41301962:-	chr13	-	41301862	41301962		ASHG38SM110002313811	smallRNA	TTTAGTGGAGTTTAACAGCAGTAAAGAAGTATCCATATGCAGCAGAGAGAAGCAAAGAGG
ENST00000254442	protein_coding	WDR7	5.28571	7.41437	6.98915	5.9214	7.15129	7.32342	-5.97859	-3.70223	-3.59469	-6.32403	-3.36003	-3.32978	0.14893	0.286193	0.494361	0.069192	0.522019	0.461823	Ensembl	14083	chr18:54318616-54703837:+	chr18	+	54318616	54703837	WD repeat domain 7 [Source:HGNC Symbol;Acc:HGNC:13490]	ASHG19AP1B12326436811	protein_coding	TCTCACAATATTACCTTTTCCAGTGTTCACTCATCTTAAACATCCTCAGTTGAAATCCGT	NM_015285
NR_148708	lncRNA	ENOSF1	7.19611	8.11	7.36175	7.99242	7.04986	7.30312	-4.0682	-3.0066	-3.22209	-4.253	-3.46146	-3.35008	0.494791	0.573911	0.512949	0.368769	0.40504	0.45951	Refseq	4558	chr18:670320-712664:-	chr18	-	670320	712664		ASHG19AP1A10855411311	lncRNA	AGGGGAAGGACACAGAGCTCTTGAGCCCCCTTCTAGATTCAAGGATCCCAGGATGCTGGT	NR_148708
ENST00000380779	protein_coding	MID1	2.87728	5.66427	5.08093	3.22281	5.00297	4.11683	-8.38703	-5.45233	-5.50291	-9.02262	-5.50834	-6.53637	0.254682	0.335518	0.70294	0.118753	0.378982	0.329771	Ensembl	6044	chrX:10413596-10544995:-	chrX	-	10413596	10544995	midline 1 [Source:HGNC Symbol;Acc:HGNC:7095]	ASHG19AP1B10846661711	protein_coding	TGCCTACGGCGATGTTTCTTCAAAAAGAACTAGTGTGCAGTCCATTGATAGCTGATCAGC	NM_001193277
ENST00000346872	protein_coding	IKZF3	7.72697	8.13733	7.12282	6.99049	7.09739	6.98839	-3.53734	-2.97927	-3.46102	-5.25494	-3.41392	-3.66481	0.857004	0.621821	0.578602	0.359319	0.585052	0.559149	Ensembl	9667	chr17:37913968-38020441:-	chr17	-	37913968	38020441	IKAROS family zinc finger 3 [Source:HGNC Symbol;Acc:HGNC:13178]	ASHG19AP1B12499097611	protein_coding	AGTAAAAGAACAGCCATAAAATAAGTATCTGTTACGAGTAACTGAAGACCCCATTCTCCA	NM_012481
ENST00000583621	protein_coding	MYO1D	6.27575	7.26279	6.17355	5.55776	6.45765	6.47204	-4.98856	-3.85381	-4.41029	-6.68767	-4.05366	-4.18116	0.453334	0.388179	0.363961	0.110113	0.474583	0.36584	Ensembl	1916	chr17:31086830-31204195:-	chr17	-	31086830	31204195	myosin ID [Source:HGNC Symbol;Acc:HGNC:7598]	ASHG19AP1B10691941111	protein_coding	CCCCTGGAAACATGTGGGATTGCTATAATTTGATAGACTGCCTTGTTGATGCCCAGAACA	NM_001303280
ENST00000555112	lncRNA	SAMD4A	7.56533	8.3976	8.02809	7.38092	8.07461	8.13944	-3.69898	-2.719	-2.55575	-4.8645	-2.4367	-2.51376	0.258479	0.305511	0.420007	0.099616	0.386355	0.357872	Ensembl	2287	chr14:55034350-55170585:+	chr14	+	55034350	55170585	sterile alpha motif domain containing 4A [Source:HGNC Symbol;Acc:HGNC:23023]	ASHG19AP1A10860856211	lncRNA	ACTTGCCGTTTCCACAATCAGAAATGCATTTCACCCATGTCTTTCACCCTGGGGTTTTGG
ENST00000409271	protein_coding	EDAR	6.55626	7.57282	6.93251	8.81359	7.10102	7.29193	-4.70805	-3.54378	-3.65133	-3.43183	-3.4103	-3.36126	0.301692	0.312258	0.410294	0.422614	0.430713	0.400328	Ensembl	4323	chr2:109510927-109605725:-	chr2	-	109510927	109605725	ectodysplasin A receptor [Source:HGNC Symbol;Acc:HGNC:2895]	ASHG19AP1B10420595011	protein_coding	TTCTGCTGGGACTGAAGCTGACCTCCAACAGAAGCCAGACCATCCGAGCCATCCTGGGAG
NR_148926	lncRNA	RP5-942I16.1	8.90158	10.3518	9.54998	9.8221	9.7833	9.72345	-2.36272	-0.764784	-1.03386	-2.42332	-0.728016	-0.929742	0.126899	0.263478	0.362205	0.123364	0.359499	0.361258	Refseq	2058	chr7:69059790-69062610:-	chr7	-	69059790	69062610		ASHG19AP1A10315124211	lncRNA	GGTCACACTCCTTCAGCTTCCCCGTTTCTGAATCCCAGGTCTATCCACGGCCTTCTCAAC	NR_148926
uc010rlw.1	protein_coding	RP11-864I4.1	9.11912	9.49648	8.37316	9.35988	8.61551	8.17266	-2.14519	-1.62012	-2.21068	-2.88555	-1.8958	-2.48053	0.120792	0.182831	0.21997	0.0752271	0.221908	0.211686	knownGene	1633	chr11:62327073-62342401:-	chr11	-	62327073	62342401	Homo sapiens eukaryotic translation elongation factor 1 gamma (EEF1G), mRNA.	ASHG19AP1B12647935711	protein_coding	TCATCCCGTTCTTAAACTGGACCCTGTACACGTATCCTGAAAACTGGAGGGCCTTCAAGG
uc002xci.1	protein_coding	UQCC1	6.33851	7.39118	6.82749	6.80773	6.85692	7.03421	-4.92579	-3.72542	-3.75635	-5.43769	-3.65439	-3.61899	0.148015	0.235659	0.291116	0.0779991	0.306961	0.306129	knownGene	3700	chr20:33931920-33982103:-	chr20	-	33931920	33982103	Homo sapiens ubiquinol-cytochrome c reductase complex chaperone (UQCC), nuclear gene encoding mitochondrial protein, transcript variant 2, mRNA.	ASHG19AP1B10001122711	protein_coding	AGGTACACTCTTTGCCTTCCATGTAGGGAGTATGATTTAGATTCCTGACAGATTATTATT
ENST00000537025	protein_coding	KPNA2	9.69405	11.115	10.4448	10.0451	10.4208	10.4919	-1.57026	-0.00162939	-0.139057	-2.20031	-0.0905529	-0.161269	0.356851	0.526081	0.48291	0.267988	0.519212	0.388193	Ensembl	2456	chr17:66032076-66042958:+	chr17	+	66032076	66042958	karyopherin subunit alpha 2 [Source:HGNC Symbol;Acc:HGNC:6395]	ASHG19AP1B12519147711	protein_coding	TGCCCTGGCACATAATTTTTAGCTCTTTCTCCCTTTGTCTCATAACCATGTCCACCAACG	NM_001320611
NM_181838	protein_coding	UBE2D2	8.15533	8.43772	7.59856	7.99482	7.88384	7.7081	-3.10898	-2.67888	-2.98528	-4.2506	-2.62747	-2.94509	0.632273	0.843589	0.369007	0.371864	0.437429	0.216878	Refseq	2879	chr5:138940751-139008018:+	chr5	+	138940751	139008018		ASHG19AP1B10011779711	protein_coding	TGCATCTTTACACTCTTGCACAAAAGTTAAGGAATAAATGTCCACTGCTTTTGGTTTTAA	NM_181838
ENST00000206249	protein_coding	ESR1	4.14825	5.49399	5.21519	6.04297	4.6927	5.47928	-7.11606	-5.62261	-5.36865	-6.20245	-5.81862	-5.17392	0.0454898	0.0593532	0.102941	0.0383432	0.118683	0.347381	Ensembl	6458	chr6:152128686-152424409:+	chr6	+	152128686	152424409	estrogen receptor 1 [Source:HGNC Symbol;Acc:HGNC:3467]	ASHG19AP1B10008698011	protein_coding	CCAGCACCTTTGTAATGCATATGAGCTCGGGAGACCAGTACTTAAAGTTGGAGGCCCGGG	NM_000125
ENST00000396969	protein_coding	DNAJB1	9.74318	10.9791	9.41932	9.54761	9.22241	8.51279	-1.52112	-0.137453	-1.16452	-2.69782	-1.28891	-2.14041	0.480324	0.671641	0.676853	0.363507	0.605646	0.52799	Ensembl	1287	chr19:14626461-14640120:-	chr19	-	14626461	14640120	DnaJ heat shock protein family (Hsp40) member B1 [Source:HGNC Symbol;Acc:HGNC:5270]	ASHG19AP1B10078054311	protein_coding	ACGATACCCGTCGTATTCAAAGATGTTATCAGGCCTGGCATGCGGCGAAAAGTTCCTGGA	NM_001300914
ENST00000465466	lncRNA	RP4-726N20.2	7.31594	7.53963	7.46629	8.38596	6.99719	7.15197	-3.94837	-3.57697	-3.11755	-3.85946	-3.51413	-3.50123	0.0979424	0.125499	0.240942	0.148189	0.282597	0.437925	Ensembl	1648	chr7:140395136-140396877:-	chr7	-	140395136	140396877		ASHGV4000350211	lncRNA	CCCAGTCAAGCAGTCCGTGCGCAGCCGCTTCTGAAAAGGCGGCCTCCAACGCGAGCGAAA
NR_145683	lncRNA	CHD1L	8.43696	9.4431	8.85239	9.43336	9.00643	9.11393	-2.82735	-1.6735	-1.73145	-2.81207	-1.50488	-1.53927	0.509013	0.583061	0.495064	0.375032	0.494971	0.401864	Refseq	2933	chr1:146714291-146767447:+	chr1	+	146714291	146767447		ASHG19AP1A10578403811	lncRNA	ACCTTGTCAGAGTAGTCTTCAGTCTCCTGTTGACCGGAACTCCCATCCAGAACAGCCTCC	NR_145683
ENST00000309048	protein_coding	CENPS	9.82018	10.2283	9.16453	10.2885	9.58579	9.25576	-1.44412	-0.888263	-1.41931	-1.95695	-0.925527	-1.39743	0.343471	0.401017	0.408755	0.27986	0.549471	0.4603	Ensembl	896	chr1:10490500-10502866:+	chr1	+	10490500	10502866	centromere protein S [Source:HGNC Symbol;Acc:HGNC:23163]	ASHG19AP1B11376774011	protein_coding	ACTCCCAGGTCTCACTCCAGAACATAAAAATGGTGTGTGATCAAATGGTATATATTAGAA	NM_199294
ENST00000316218	protein_coding	PDIA5	10.2054	10.8097	10.7616	10.1914	11.1826	10.4234	-1.05893	-0.306852	0.177719	-2.05403	0.671329	-0.229838	0.116104	0.254346	0.324963	0.109483	0.351936	0.289457	Ensembl	1799	chr3:122785917-122880951:+	chr3	+	122785917	122880951	protein disulfide isomerase family A member 5 [Source:HGNC Symbol;Acc:HGNC:24811]	ASHG19AP1B10017215811	protein_coding	GCGGCTCCGTTTATCACCTGACCGATGAAGACTTTGACCAGTTTGTGAAGGAACACTCCT	NM_006810
ENST00000306193	protein_coding	CBR4	9.85059	9.00985	8.27914	7.96418	8.90912	7.73022	-1.41372	-2.10675	-2.3047	-4.28125	-1.60219	-2.92298	0.93038	0.914768	0.609848	0.577614	0.764054	0.2473	Ensembl	3443	chr4:169908741-169931409:-	chr4	-	169908741	169931409	carbonyl reductase 4 [Source:HGNC Symbol;Acc:HGNC:25891]	ASHG19AP1B11684099411	protein_coding	AGAGGTAGCAAGAAAGAAAATTAGAGTGAATGTAGTTGCACCAGGATTTGTACACACAGA	NM_032783
ENST00000519097	protein_coding	TEK	9.20428	9.91405	9.67013	9.61865	9.75693	9.93497	-2.06003	-1.20255	-0.913712	-2.62678	-0.754381	-0.718223	0.594567	0.631539	0.61082	0.341873	0.51149	0.354809	Ensembl	3836	chr9:27109139-27229685:+	chr9	+	27109139	27229685	TEK receptor tyrosine kinase [Source:HGNC Symbol;Acc:HGNC:11724]	ASHG19AP1B10523193111	protein_coding	GCCAGCTTAGTTCTCTGTGGAGTCAGCTTGCTCCTTTCTGCTTCCTTCCTACCAGCTACT	NM_001290078
ENST00000378644	protein_coding	SYCE1L	4.43779	4.86658	4.77278	5.45977	4.6838	5.63353	-6.82651	-6.25003	-5.81106	-6.78566	-5.82751	-5.01966	0.309771	0.456651	0.408648	0.304049	0.392394	0.606868	Ensembl	858	chr16:77233294-77246902:+	chr16	+	77233294	77246902	synaptonemal complex central element protein 1 like [Source:HGNC Symbol;Acc:HGNC:37236]	ASHG19AP1B12075509511	protein_coding	AGGAGGTCTTGGGCAAAAAGCAAGAGGCACTGAGGATCCTCCAGATGCACTGCCAAGAGA	NM_001129979
ENST00000264263	protein_coding	GFM1	7.88672	7.71033	7.19972	7.68327	7.60417	7.01331	-3.37758	-3.40627	-3.38412	-4.56215	-2.90715	-3.63989	0.559166	0.360413	0.528312	0.246067	0.555197	0.217564	Ensembl	3453	chr3:158362386-158410358:+	chr3	+	158362386	158410358	G elongation factor mitochondrial 1 [Source:HGNC Symbol;Acc:HGNC:13780]	ASHG19AP1B12393250611	protein_coding	CAGGTCTGGCAGTCAGATTGTTCGATATGGTGAGATTCCAGCTGAATTAAGGGCGGCGGC	NM_001308164
ENST00000457372	lncRNA	GS1-278J22.1	5.04594	6.60279	6.20245	5.7458	6.25638	6.13044	-6.21837	-4.51381	-4.38139	-6.49962	-4.25494	-4.52276	0.40026	0.381551	0.422664	0.187102	0.616568	0.413655	Ensembl	366	chr7:53582685-53584809:-	chr7	-	53582685	53584809		ASHGV4000123011	lncRNA	CTAATCACTGCTCTCTGTTATCTCAACAGTCAACTGAGTTTGGATACATAAACTAATATG
ENST00000257118	protein_coding	PHC2	14.5525	14.8046	14.7073	14.8758	14.3202	15.0276	3.28823	3.68802	4.12349	2.63033	3.80889	4.37443	0.237005	0.298562	0.32217	0.291091	0.292861	0.324353	Ensembl	3870	chr1:33789227-33841194:-	chr1	-	33789227	33841194	polyhomeotic homolog 2 [Source:HGNC Symbol;Acc:HGNC:3183]	ASHG19AP1B12985799211	protein_coding	GCCCGGCCCCCCACCCCCGCCCAGGTACAGAACTTGACCCTCCGAACACAGCAGACACCA	NM_198040
ENST00000333837	protein_coding	NELL2	3.92976	5.38948	5.08698	5.59022	4.6526	4.99763	-7.33455	-5.72712	-5.49686	-6.6552	-5.85871	-5.65557	0.0403565	0.0394336	0.0920234	0.0267287	0.0744875	0.143741	Ensembl	2943	chr12:44902386-45307711:-	chr12	-	44902386	45307711	neural EGFL like 2 [Source:HGNC Symbol;Acc:HGNC:7751]	ASHG19AP1B10581743211	protein_coding	TTTAATCCTCAAAATAGGGAGACGATGGACTGAGCTGATCCGCACCATGGAGTCTCGGGT	NM_001145110
ENST00000358207	protein_coding	SMARCAL1	6.57706	6.843	6.25834	6.78012	6.46475	6.11856	-4.68725	-4.2736	-4.3255	-5.46531	-4.04657	-4.53464	0.212409	0.185423	0.323445	0.172571	0.402921	0.506134	Ensembl	3056	chr2:217277466-217347740:+	chr2	+	217277466	217347740	SWI/SNF related, matrix associated, actin dependent regulator of chromatin, subfamily a like 1 [Source:HGNC Symbol;Acc:HGNC:11102]	ASHG19AP1B12248812011	protein_coding	TGGCGCCCGCTTACCTTGAGGCTGGGTTGGAAAAAGACTATGTTAGCAAGTGTCACGCCA	NM_001127207
ENST00000317502	protein_coding	MTG1	5.38449	5.36788	4.85704	6.01287	4.73072	6.52457	-5.87982	-5.74873	-5.7268	-6.23255	-5.78059	-4.12863	0.580897	0.521742	0.484821	0.215331	0.573666	0.463492	Ensembl	1560	chr10:135207675-135234174:+	chr10	+	135207675	135234174	mitochondrial ribosome associated GTPase 1 [Source:HGNC Symbol;Acc:HGNC:32159]	ASHG19AP1B14114931911	protein_coding	GCGGCGCAGAGGAGGTCAGCTGCGGGAGCGTTTCCGGGGACGGTGCCGCCATGAGATTGA	NM_138384
ENST00000338591	protein_coding	KLHL17	11.3478	11.585	11.2095	11.589	11.4029	11.0428	0.0835205	0.468405	0.625664	-0.656439	0.891595	0.389609	0.414806	0.520919	0.193823	0.193069	0.182793	0.128131	Ensembl	2560	chr1:895967-901095:+	chr1	+	895967	901095	kelch like family member 17 [Source:HGNC Symbol;Acc:HGNC:24023]	ASHG19AP1B10129864611	protein_coding	GCTGCTGCCCCTGAAACAGGTTCTGGAACTGGTCTCTAGCGACAGCCTGAACGTGCCTTC	NM_198317
ENST00000530401	protein_coding	FBXO3	6.89013	7.55381	6.56327	6.85729	6.70002	6.10856	-4.37418	-3.56279	-4.02057	-5.38814	-3.81129	-4.54464	0.591899	0.690746	0.589914	0.317669	0.614246	0.519653	Ensembl	7410	chr11:33762511-33796064:-	chr11	-	33762511	33796064	F-box protein 3 [Source:HGNC Symbol;Acc:HGNC:13582]	ASHG19AP1B10627291611	protein_coding	CGGGATCTAATCAATCGAAGACTTAGCCAGCTATCAAGTCATGATCCGCTGTGGAGAAGA
ENST00000515728	lncRNA	RP11-115I3.1	3.91885	5.94096	4.77177	3.06413	4.49564	5.19995	-7.34546	-5.17564	-5.81207	-9.1813	-6.01567	-5.45324	0.386088	0.598036	0.514131	0.130421	0.592911	0.582959	Ensembl	824	chr4:101581436-101596270:-	chr4	-	101581436	101596270		ASHGV4003781511	lncRNA	GAAGGAGATATCTTTTTCAGTTGTGCGTCAATTTCAGTATGTTGCCTGCAATAACAAATA
ENST00000494664	protein_coding	TIMMDC1	8.3537	7.99308	7.53171	6.89644	7.30517	7.1329	-2.91061	-3.12352	-3.05213	-5.34898	-3.20614	-3.52029	0.903685	0.840376	0.46701	0.734896	0.727971	0.292308	Ensembl	2394	chr3:119217379-119243937:+	chr3	+	119217379	119243937	translocase of inner mitochondrial membrane domain containing 1 [Source:HGNC Symbol;Acc:HGNC:1321]	ASHG19AP1B11774031111	protein_coding	TCGCAAAAGATTAAAGTTGAATTTTACAGTTCGTATATTCATGTGGTCCTTTGAAAGGGT	NM_016589
ENST00000505518	lncRNA	CTD-2218G20.2	5.13656	6.4914	5.75849	4.25002	5.33603	5.89873	-6.12775	-4.6252	-4.82535	-7.99541	-5.17529	-4.75447	0.557165	0.669203	0.470101	0.21848	0.447998	0.361469	Ensembl	2008	chr5:32947549-32962573:+	chr5	+	32947549	32962573		ASHGV4000370211	lncRNA	GCTAATTGAGCTTGTGCATTTGTTGGCTATTGCTGCTACAGTGGATGCTGTTGTTCAGTA
ENST00000392086	protein_coding	DNAJB2	7.17243	7.72038	7.27859	7.8791	6.75366	6.5623	-4.09188	-3.39622	-3.30525	-4.36632	-3.75766	-4.09089	0.764216	0.814046	0.675998	0.676968	0.438972	0.782203	Ensembl	1946	chr2:220144066-220151620:+	chr2	+	220144066	220151620	DnaJ heat shock protein family (Hsp40) member B2 [Source:HGNC Symbol;Acc:HGNC:5228]	ASHG19AP1B12015692211	protein_coding	CTGTCAGAGATGGAGGCAGCTGGGAAGAAACCCGCAGATGTGTTCTGAGCTGGATGCCGG	NM_001039550
ENST00000448521	protein_coding	DBNL	8.41968	8.63046	8.06195	8.76581	7.95669	8.31287	-2.84463	-2.48614	-2.52189	-3.47961	-2.55462	-2.34033	0.288078	0.468635	0.440388	0.22021	0.40863	0.337213	Ensembl	1808	chr7:44084239-44100932:+	chr7	+	44084239	44100932	drebrin like [Source:HGNC Symbol;Acc:HGNC:2696]	ASHG19AP1B13395769211	protein_coding	CGCGTGGCTGGCACAGGGGAGGGTGGCCTGGAGGAGATGGTGGAGGAGCTCAACAGCGGG	NM_001014436
ENST00000506329	lncRNA	RP11-855O10.2	8.68265	9.90628	8.98016	9.51631	9.2363	9.03672	-2.58166	-1.21032	-1.60368	-2.72911	-1.27502	-1.61647	0.205321	0.336482	0.347224	0.164131	0.390125	0.378052	Ensembl	2349	chr11:61355966-61375022:+	chr11	+	61355966	61375022		ASHGV4000852311	lncRNA	ACCTTCAACCCCTGAGCTTTCCTGCCTTCGAGTCCTCGGAGCTCTCCTGGAGGCTGAGCA
ENST00000458022	protein_coding	SHF	6.29268	6.94487	5.83653	7.02141	5.67804	6.10382	-4.97163	-4.17173	-4.74731	-5.22401	-4.83328	-4.54938	0.195863	0.248353	0.212274	0.134681	0.228637	0.286861	Ensembl	1163	chr15:45459911-45473405:-	chr15	-	45459911	45473405	Src homology 2 domain containing F [Source:HGNC Symbol;Acc:HGNC:25116]	ASHG19AP1B12476660611	protein_coding	TGGGCCCAGGACTTGGCTAGCTATCCTAGAAGACTATGCGGACCCGTTTGATGTTCAGGA	NM_001301171
ENST00000403601	protein_coding	IL17RC	5.79448	6.51426	5.72765	6.61064	5.39695	6.3586	-5.46983	-4.60234	-4.85619	-5.63479	-5.11437	-4.29459	0.648676	0.670425	0.543133	0.711475	0.485247	0.315755	Ensembl	2388	chr3:9958803-9975305:+	chr3	+	9958803	9975305	interleukin 17 receptor C [Source:HGNC Symbol;Acc:HGNC:18358]	ASHG19AP1B14016017111	protein_coding	ACTGCAGGGGGCTCGAAGTCTGGAACAGCATCCCGAGCTGCTGGGCCCTGCCCTGGCTCA	NM_153460
ENST00000391970	lncRNA	PTPRC	10.1103	10.9656	10.3045	10.4122	10.6286	11.2956	-1.15397	-0.151002	-0.279361	-1.83323	0.117265	0.642419	0.295771	0.431402	0.416453	0.145849	0.396288	0.312638	Ensembl	408	chr1:198608418-198672475:+	chr1	+	198608418	198672475	protein tyrosine phosphatase, receptor type C [Source:HGNC Symbol;Acc:HGNC:9666]	ASHG19AP1A10444528211	lncRNA	GCCTTACCTGCACGCACCTCCAACACCACCATCACAGCGAACACCTCAGATGCCTACCTT
ENST00000319517	protein_coding	ADGRL2	9.49225	9.26279	9.58848	9.86168	10.1793	10.6718	-1.77206	-1.85381	-0.99536	-2.38374	-0.331988	0.0186232	0.893907	0.925085	0.869047	0.715844	0.873848	0.684327	Ensembl	5479	chr1:82266082-82457880:+	chr1	+	82266082	82457880	adhesion G protein-coupled receptor L2 [Source:HGNC Symbol;Acc:HGNC:18582]	ASHG19AP1B10636293111	protein_coding	AGCACTTCAACACTTAATCAAGGACATTCACTGAACAATGCCAGGGATACAAGTGCCATG	NM_012302
ENST00000354666	protein_coding	ELOVL2	7.36372	7.1275	7.62445	7.1971	8.64919	7.1025	-3.90059	-3.98911	-2.95939	-5.04833	-1.86213	-3.5507	0.801426	0.592556	0.439941	0.441308	0.513299	0.157445	Ensembl	3997	chr6:10980992-11044547:-	chr6	-	10980992	11044547	ELOVL fatty acid elongase 2 [Source:HGNC Symbol;Acc:HGNC:14416]	ASHG19AP1B10018020311	protein_coding	GCTGCAGAAGCCATTTCTCTTTGTAGATAAAAAGCATTATCTATGATTGTTGTATAATAA	NM_017770
(+)E1A_r60_a107			7.11031	6.24336	6.82424	9.54432	7.52152	7.19524	-4.154	-4.87324	-3.7596	-2.70111	-2.9898	-3.45795	0.384565	0.5394	0.395606	0.106771	0.337549	0.241335									(+)E1A_r60_a107	pos
ENST00000357440	protein_coding	SLC29A2	8.1234	8.91787	8.27434	9.52815	8.1435	8.6187	-3.14091	-2.19873	-2.3095	-2.71727	-2.36781	-2.0345	0.0880648	0.10864	0.173768	0.100182	0.161528	0.312078	Ensembl	2514	chr11:66129993-66139291:-	chr11	-	66129993	66139291	solute carrier family 29 member 2 [Source:HGNC Symbol;Acc:HGNC:11004]	ASHG19AP1B10027236011	protein_coding	AAATCCGCCCGAGGCTACCTGTGCGACTCCAGCCGCCCTGCACCGGAATCTGGGGAGACC	NM_001532
ENST00000341846	protein_coding	TRIM29	10.8641	11.3381	10.9274	11.1453	10.4375	7.89961	-0.400158	0.221544	0.343556	-1.10009	-0.0738285	-2.75359	0.755994	0.855851	0.668149	0.564999	0.413206	0.45991	Ensembl	3328	chr11:119981983-120009161:-	chr11	-	119981983	120009161	tripartite motif containing 29 [Source:HGNC Symbol;Acc:HGNC:17274]	ASHG19AP1B12592956411	protein_coding	CTACTTCAGCATGGACTCTATGGAAGGCAAGAGGTCGCCGTACGCAGGGCTCCAGCTGGG	NM_012101
ENST00000454115	lncRNA	LINC00205	6.54901	6.27206	6.77679	8.14203	7.40336	8.39228	-4.7153	-4.84454	-3.80705	-4.10339	-3.10795	-2.26092	0.511899	0.244655	0.479885	0.412385	0.52083	0.587698	Ensembl	389	chr21:46707967-46710493:+	chr21	+	46707967	46710493	long intergenic non-protein coding RNA 205 [Source:HGNC Symbol;Acc:HGNC:16420]	ASHG19AP1A10065319811	lncRNA	GGGAAGTCGGTGGACCCTGCAGGCCAGTGGGGAGGGGAGACATAAGACATCAGTCAGTAC
ENST00000253470	lncRNA	TTTY11	7.53814	8.55027	8.14061	8.62962	8.1935	8.41732	-3.72617	-2.56633	-2.44323	-3.61581	-2.31781	-2.23588	0.199806	0.276017	0.421602	0.157506	0.367151	0.480072	Ensembl	837	chrY:8651351-8685423:-	chrY	-	8651351	8685423		ASHGV4005560811	lncRNA	GATCCAGTGTCAGCTCCAGCCTATTCAATTTCAATTTTTGAAATGGAGTCATTACTAATA
ENST00000513398	protein_coding	ACTN3	4.48881	5.4311	4.68952	5.4668	3.57014	5.68675	-6.7755	-5.6855	-5.89432	-6.77863	-6.94118	-4.96645	0.294888	0.348072	0.264331	0.241992	0.11908	0.367599	Ensembl	2939	chr11:66314312-66330800:+	chr11	+	66314312	66330800	actinin alpha 3 (gene/pseudogene) [Source:HGNC Symbol;Acc:HGNC:165]	ASHG19AP1B13586139811	protein_coding	CCCTACTTAATGGGGCCCGGGTGTCCGAGAGCGTGCCGAGCGGAGCGAAGCCAGGAGCCC	NM_001104
350	spike-in	350	6.74263	7.55684	6.87698	7.41039	6.6121	6.9963	-4.52168	-3.55976	-3.70686	-4.83503	-3.89921	-3.6569															ASSPINKEIN100008508	spike-in	TGTGAGGAGCATTGCGAACCCTAGAGCTGTCCGGTCAAATAACCCCCTCACAATAAGTGT
ENST00000237264	protein_coding	TBPL1	7.27085	7.32231	6.65047	6.72724	6.71215	6.38462	-3.99346	-3.79429	-3.93337	-5.51818	-3.79916	-4.26858	0.822312	0.697927	0.615885	0.729431	0.748194	0.340904	Ensembl	4228	chr6:134274333-134311570:+	chr6	+	134274333	134311570	TATA-box binding protein like 1 [Source:HGNC Symbol;Acc:HGNC:11589]	ASHG19AP1B11402648711	protein_coding	TGTGCACAAATAAAAGTTTGGAAAAGATCTCTCTTCATTCTATAACTTTTATTCCCCATT	NM_004865
ENST00000370500	protein_coding	GTF2B	9.39098	9.67032	8.94412	9.21762	8.7498	8.54292	-1.87333	-1.44628	-1.63972	-3.02781	-1.76152	-2.11028	0.931515	0.941922	0.473576	0.674279	0.458668	0.241274	Ensembl	1351	chr1:89318615-89357301:-	chr1	-	89318615	89357301	general transcription factor IIB [Source:HGNC Symbol;Acc:HGNC:4648]	ASHG19AP1B11450872811	protein_coding	ACAGGCATCAGCTGAAAAGAGGACCCAAAAAGAAATTGGAGATATTGCTGGTGTTGCTGA	NM_001514
ENST00000380450	protein_coding	SHBG	4.55726	5.87374	4.80296	5.63973	5.32317	5.11916	-6.70705	-5.24286	-5.78088	-6.6057	-5.18815	-5.53403	0.311252	0.582429	0.511909	0.187626	0.389851	0.483143	Ensembl	1271	chr17:7533460-7536701:+	chr17	+	7533460	7536701	sex hormone binding globulin [Source:HGNC Symbol;Acc:HGNC:10839]	ASHG19AP1B14075438311	protein_coding	GTCTGAGCCGCCGAGTGGACAGTGGCTGATTATGGAGAGCAGAGGCCCACTGGCTACCTC	NM_001040
ENST00000479634	lncRNA	MLLT10	10.3345	10.4283	9.69351	10.0778	9.86967	9.63421	-0.929763	-0.688332	-0.890327	-2.16767	-0.641645	-1.01898	0.838341	0.901938	0.589905	0.624579	0.632334	0.397652	Ensembl	165	chr10:21823678-21884313:+	chr10	+	21823678	21884313	MLLT10, histone lysine methyltransferase DOT1L cofactor [Source:HGNC Symbol;Acc:HGNC:16063]	ASHG19AP1A10164242511	lncRNA	CAGCGTCGCGGTGCATCAAGAGATGTGAACTTTGTCCCCATAAGGATGGAGCTTTAAAAA
ENST00000367091	protein_coding	FCMR	7.85087	7.90941	7.07718	8.29928	7.92416	7.34521	-3.41344	-3.20719	-3.50666	-3.94614	-2.58715	-3.30799	0.516778	0.375528	0.396122	0.344451	0.562359	0.414446	Ensembl	1950	chr1:207077731-207095343:-	chr1	-	207077731	207095343	Fc fragment of IgM receptor [Source:HGNC Symbol;Acc:HGNC:14315]	ASHG19AP1B11250051811	protein_coding	CCCCATGGACTAAGCAGGGGTCTGGTATAAAAACACTCCTGGAAACGCCTTTGCCCTGAT	NM_005449
ENST00000555265	protein_coding	C14orf145	4.43888	5.46842	4.76438	5.30848	4.01008	4.52147	-6.82543	-5.64818	-5.81946	-6.93695	-6.50124	-6.13173	0.463078	0.52699	0.458516	0.251465	0.266961	0.473443	Ensembl	4662	chr14:80962821-81408129:-	chr14	-	80962821	81408129	centrosomal protein 128 [Source:HGNC Symbol;Acc:HGNC:20359]	ASHG19AP1B12671914011	protein_coding	GCGGCTAGTTCAAGTTGCCATAGCTGCGAGTCTGGGGAGAGCACAGTCGGTTGAGTCGCT
ENST00000370580	protein_coding	BCL10	9.45403	9.20354	8.13121	7.97806	8.16017	7.58929	-1.81028	-1.91306	-2.45263	-4.26736	-2.35114	-3.06391	0.908108	0.921359	0.804187	0.864863	0.723629	0.529185	Ensembl	2819	chr1:85731931-85742773:-	chr1	-	85731931	85742773	B cell CLL/lymphoma 10 [Source:HGNC Symbol;Acc:HGNC:989]	ASHG19AP1B10887396711	protein_coding	ACATCTGAAAGGACTAAAATGTAGCAGTTGTGAACCTTTTCCAGATGGAGCCACGAACAA	NM_001320715
NM_001288952	protein_coding	IFI27	8.87147	9.18952	8.79538	9.25919	8.36736	8.87598	-2.39283	-1.92708	-1.78846	-2.98623	-2.14396	-1.77722	0.389365	0.395019	0.388287	0.235748	0.356085	0.340903	Refseq	734	chr14:94577079-94583036:+	chr14	+	94577079	94583036		ASHG19AP1B14288267711	protein_coding	ACGGTGAGGTCAGCTTCACATTCTCAGGAACTCTCCTTCTTTGGGGAGCCTCAGATGGGA	NM_001288952
ENST00000319760	protein_coding	OR4A5	7.61753	8.36492	7.91368	7.84614	7.84482	8.48045	-3.64678	-2.75168	-2.67016	-4.39929	-2.66649	-2.17275	0.336098	0.41502	0.3418	0.231504	0.400177	0.340853	Ensembl	1071	chr11:51411378-51412448:-	chr11	-	51411378	51412448	olfactory receptor family 4 subfamily A member 5 [Source:HGNC Symbol;Acc:HGNC:15162]	ASHG19AP1B10003755611	protein_coding	ATGTAGTCAAGGTCTTCCCAGTGAAGTTTTCAGGTTTCTAAGGGCAAGTCAAGGATCCCA	NM_001005272
ENST00000444716	protein_coding	MYRIP	8.09322	8.52023	7.83961	8.25729	7.61043	7.6151	-3.17109	-2.59637	-2.74423	-3.98814	-2.90088	-3.0381	0.283458	0.295821	0.335278	0.1835	0.299903	0.342295	Ensembl	2678	chr3:39850405-40299657:+	chr3	+	39850405	40299657	myosin VIIA and Rab interacting protein [Source:HGNC Symbol;Acc:HGNC:19156]	ASHG19AP1B10685070411	protein_coding	GCCTGGACAGCTCCCTGATCGGTCTTGTTTCATCATCTGTGTTGAGTAACCATGGGGAGG	NM_001284423
ENST00000341189	protein_coding	ARMCX3	9.57146	10.0567	9.1089	10.0908	9.41863	9.78498	-1.69285	-1.05991	-1.47494	-2.15459	-1.09268	-0.868212	0.641167	0.639251	0.456221	0.188874	0.310939	0.171496	Ensembl	3730	chrX:100877787-100882833:+	chrX	+	100877787	100882833	armadillo repeat containing, X-linked 3 [Source:HGNC Symbol;Acc:HGNC:24065]	ASHG19AP1B12444869611	protein_coding	AGGAAGAGGAGAAGGAAATTGTCCCGAATCCCTGCAGTGGGTCCAAGCCTCTCCCGGGTG	NM_016607
ENST00000340635	protein_coding	PDE4D	12.2612	11.8113	11.074	12.0691	10.8728	11.247	0.996876	0.694727	0.490193	-0.176294	0.361533	0.593834	0.107028	0.190639	0.304141	0.153018	0.352889	0.510404	Ensembl	8232	chr5:58264865-59189625:-	chr5	-	58264865	59189625	phosphodiesterase 4D [Source:HGNC Symbol;Acc:HGNC:8783]	ASHG19AP1B10025648311	protein_coding	CACCACCAGTACCCGCTCCGGCAGCCCCAGTTCCGCCTCCTGCATCCCCATCACCACCTG	NM_001349242
NR_046469	lncRNA	RP11-909M7.3	11.1801	11.1051	10.3237	12.5437	11.0861	11.2057	-0.0842148	-0.0115029	-0.260133	0.298323	0.574826	0.552454	0.407674	0.363749	0.374614	0.34593	0.436619	0.390916	Refseq	1656	chr14:101292445-101327360:+	chr14	+	101292445	101327360		ASHG19AP1A10843756511	lncRNA	CCCTTGTCCACGGGCTCTCCTTGCATCAGCAGGTTCCCAGTGCCCCCGACAAGCCCCTGC	NR_046469
ENST00000285298	protein_coding	MRPS17	7.29143	7.78105	7.13446	7.9489	7.26416	7.3332	-3.97287	-3.33555	-3.44938	-4.29653	-3.24715	-3.32	0.772542	0.640083	0.482484	0.520263	0.488841	0.462831	Ensembl	1845	chr7:56019512-56024194:+	chr7	+	56019512	56024194	mitochondrial ribosomal protein S17 [Source:HGNC Symbol;Acc:HGNC:14047]	ASHG19AP1B11963673611	protein_coding	GTCTTGGCGGAGGTGACCAAAGCCACGTAATGTCCGTAGTTCGCTCATCCGTCCATGCCA	NM_015969
NR_046106	lncRNA	NOL8	6.88906	6.82586	6.1052	5.94519	6.21334	6.10298	-4.37525	-4.29074	-4.47864	-6.30024	-4.29797	-4.55022	0.785071	0.707485	0.533822	0.572975	0.849936	0.549117	Refseq	5130	chr9:95059640-95087876:-	chr9	-	95059640	95087876		ASHG19AP1A10562804611	lncRNA	TGGCTGTGGAGTTACAATCCCATCATCTTTTGTTGTCATAACGATATAGAGACCTACAGA	NR_046106
MICT00000368981	protein_coding	CATG00000110104.1	5.30178	6.09066	5.32313	6.39677	5.61202	5.85492	-5.96253	-5.02594	-5.26071	-5.84865	-4.89929	-4.79828	0.219118	0.332684	0.250676	0.166303	0.292069	0.279597	FANTOM5CAT	556	chr9:138882869-138884677:-	chr9	-	138882869	138884677	At least 1 of the 10 top ranked transcript is CPAT coding and max ORF size >=300, NOT annotated as nonCoding in GENCODE	ASHG19AP1B10021957511	protein_coding	GAATCACGGGAGAGACAGGAGAAGGAGGCCCAGAACGCCCAGAACAGAGGGACCTGCATG
ENST00000216036	protein_coding	RSPH14	8.48154	8.68293	8.32089	9.15489	7.82726	7.70703	-2.78276	-2.43367	-2.26295	-3.09053	-2.68405	-2.94617	0.0987264	0.0852106	0.168147	0.0854126	0.189073	0.262692	Ensembl	1291	chr22:23401593-23484280:-	chr22	-	23401593	23484280	radial spoke head 14 homolog [Source:HGNC Symbol;Acc:HGNC:13437]	ASHG19AP1B11415373311	protein_coding	CGCCCGTGCGCTCCTTAATGTCAGCATATCTCGAGAGGGCAAGAAACAGGTGTGTCATTT	NM_014433
NR_149161	lncRNA	CAPS2	6.23064	7.10713	6.45555	7.17612	6.33892	6.31612	-5.03366	-4.00947	-4.1283	-5.06931	-4.17239	-4.33707	0.0577009	0.072778	0.101839	0.0436041	0.0968745	0.142344	Refseq	4337	chr12:75669759-75784717:-	chr12	-	75669759	75784717		ASHG19AP1A10123889911	lncRNA	AAAGACTTGTGTTACGGTCCCACGACTTGATTTGGGAAGCCTTGTTGACTCTGATGATGA	NR_149161
ENST00000497805	lncRNA	PDE9A	7.51007	8.11982	7.65354	8.17709	7.88897	8.15688	-3.75424	-2.99678	-2.9303	-4.06834	-2.62234	-2.49632	0.280327	0.34267	0.420534	0.242907	0.429502	0.486205	Ensembl	1908	chr21:44073889-44195619:+	chr21	+	44073889	44195619	phosphodiesterase 9A [Source:HGNC Symbol;Acc:HGNC:8795]	ASHG19AP1A10491510511	lncRNA	GCTGCTACCAGGAAGGCCAGCGCATCCCTCCAGAGCATTCAAAATCAATGAACTGAAAGC
ENST00000358912	protein_coding	PELI1	5.42914	5.76177	5.26871	5.90733	5.63018	6.60385	-5.83517	-5.35483	-5.31513	-6.33809	-4.88114	-4.04934	0.273505	0.276045	0.24218	0.234256	0.262572	0.242356	Ensembl	3750	chr2:64319786-64371588:-	chr2	-	64319786	64371588	pellino E3 ubiquitin protein ligase 1 [Source:HGNC Symbol;Acc:HGNC:8827]	ASHG19AP1B13206486811	protein_coding	TTGCGAGTGTATGTCAGTGACCCAGAGGCGGTGTGAGGCGGAGGGACCGTCGGGGGGCGC	NM_020651
ENST00000425033	lncRNA	HCG23	4.84945	5.46481	4.53763	2.94397	4.46959	3.79135	-6.41486	-5.6518	-6.04621	-9.30145	-6.04172	-6.86185	0.522759	0.527826	0.631824	0.180906	0.633704	0.357913	Ensembl	3458	chr6:32223488-32233615:+	chr6	+	32223488	32233615		ASHGV4004489511	lncRNA	TCTTATATTTTATATTTGTTGCTAAGATGTTCCATTAAAAATAATTTCGAAGTTATTCAT
ENST00000361605	protein_coding	C1orf174	8.01492	8.46739	7.73354	8.23932	8.05631	8.20272	-3.24939	-2.64922	-2.8503	-4.0061	-2.455	-2.45048	0.65708	0.669378	0.526899	0.37152	0.533793	0.39161	Ensembl	1666	chr1:3805689-3816849:-	chr1	-	3805689	3816849	chromosome 1 open reading frame 174 [Source:HGNC Symbol;Acc:HGNC:27915]	ASHG19AP1B13855364311	protein_coding	TGCCCAGGAAGTTGCTGGTTCCACGTCTGCCAAGACAGCATGTCTGACTTCCTCATCCCA	NM_207356
ENST00000333190	protein_coding	ZNF804B	10.9561	11.5008	10.4691	11.1165	10.4168	10.5522	-0.308249	0.384198	-0.114762	-1.12896	-0.0944904	-0.101012	0.55426	0.609379	0.435366	0.300045	0.36851	0.395646	Ensembl	4659	chr7:88388682-88966346:+	chr7	+	88388682	88966346	zinc finger protein 804B [Source:HGNC Symbol;Acc:HGNC:21958]	ASHG19AP1B12404530311	protein_coding	AGGGGACCCCTGTGCAAGAACGGATCTCCCTCTCCGGATTTTGCAGAAAAGAAGTCCACA	NM_181646
ENST00000481448	protein_coding	RCAN1	8.39359	8.21874	8.65491	9.65497	9.4825	9.9452	-2.87072	-2.89787	-1.92893	-2.59046	-1.02881	-0.707998	0.900684	0.854806	0.720481	0.619593	0.588402	0.367858	Ensembl	2816	chr21:35888782-35899148:-	chr21	-	35888782	35899148	regulator of calcineurin 1 [Source:HGNC Symbol;Acc:HGNC:3040]	ASHG19AP1B12041948211	protein_coding	CCTGTGTGGCAAACAGTGATATCTTCAGCGAAAGTGAAACCAGGCCCTGAACCTGTATTC
ENST00000358334	protein_coding	MYOF	9.79807	9.72965	9.23727	9.51871	9.03484	8.15925	-1.46623	-1.38695	-1.34657	-2.72671	-1.47648	-2.49395	0.868912	0.830458	0.767925	0.651066	0.713877	0.487265	Ensembl	6680	chr10:95066187-95241951:-	chr10	-	95066187	95241951	myoferlin [Source:HGNC Symbol;Acc:HGNC:3656]	ASHG19AP1B10767678511	protein_coding	GCTGCCTCTGGTGGGGAAGTGGAAGTAAACACAGGAGAAACAGAGGTAGGCTTTGTTCCA	NM_133337
NM_001345843	protein_coding	C19orf57	4.67428	6.15144	5.23486	4.89862	4.95313	5.64069	-6.59003	-4.96516	-5.34898	-7.34681	-5.55818	-5.01251	0.406874	0.374243	0.395071	0.111244	0.367429	0.396823	Refseq	2933	chr19:13993161-14016978:-	chr19	-	13993161	14016978		ASHG19AP1B14007467611	protein_coding	CCTGTTGCAGTGGCCAAGGCCCAGCCGAGGACCTTCGTGGGGATCCAGGCCTCTGAGGCC	NM_001345843
ENST00000412090	protein_coding	KRTAP5-2	6.76144	8.57576	7.30388	8.00834	7.06172	7.36242	-4.50287	-2.54084	-3.27996	-4.23709	-3.4496	-3.29078	0.416628	0.633498	0.490858	0.305643	0.455993	0.418499	Ensembl	1118	chr11:1618407-1619524:-	chr11	-	1618407	1619524	keratin associated protein 5-2 [Source:HGNC Symbol;Acc:HGNC:23597]	ASHG19AP1B10018037011	protein_coding	TTCTGAGTGATCACTAAGAACCAGCTTCTCAACCACCATCAGGACCCTGGATCCTCCTGG
ENST00000395323	protein_coding	LBH	10.0892	8.35432	9.01126	10.0473	10.0275	9.73292	-1.17506	-2.76228	-1.57258	-2.1981	-0.483802	-0.92028	0.512196	0.869019	0.242866	0.0488751	0.188638	0.106828	Ensembl	2933	chr2:30454397-30482894:+	chr2	+	30454397	30482894	limb bud and heart development [Source:HGNC Symbol;Acc:HGNC:29532]	ASHG19AP1B13208032511	protein_coding	TGTGCAAAGCAAGCAAGGAACATTTGGGGTAAGAAAACAAACATGAGGCAAAAGAAAAAA	NM_030915
ENST00000373547	protein_coding	PPP6C	7.79106	8.01775	6.74483	6.40613	7.19078	6.67581	-3.47325	-3.09886	-3.83901	-5.8393	-3.32053	-3.97738	0.867912	0.841173	0.503382	0.40592	0.439725	0.210044	Ensembl	4118	chr9:127908852-127952097:-	chr9	-	127908852	127952097	protein phosphatase 6 catalytic subunit [Source:HGNC Symbol;Acc:HGNC:9323]	ASHG19AP1B11207181411	protein_coding	ACTGGAGGTCAGGTTCCTGACACAAACTACATATTTATGGGTGATTTTGTAGACAGAGGT	NM_002721
NM_001329670	protein_coding	ARRDC3	9.4145	8.789	8.0195	8.42085	7.63496	6.36293	-1.8498	-2.3276	-2.56434	-3.82457	-2.87635	-4.29027	0.95195	0.899432	0.579742	0.58853	0.564734	0.123286	Refseq	4583	chr5:90664449-90676114:-	chr5	-	90664449	90676114		ASHG19AP1B11318554211	protein_coding	AGGAAAATTGTATGGAGACATAAGCGAATCACCATGATTTTTAAATGAAAGTATCGACGT	NM_001329670
ENST00000335895	protein_coding	BTF3	17.0332	16.3889	16.2222	16.8192	15.7794	16.0472	5.76892	5.27228	5.63837	4.57377	5.26804	5.39401	0.264002	0.0724212	0.238076	0.101986	0.177631	0.184091	Ensembl	897	chr5:72794233-72801320:+	chr5	+	72794233	72801320	basic transcription factor 3 [Source:HGNC Symbol;Acc:HGNC:1125]	ASHG19AP1B13092009511	protein_coding	GCCTTGTGTCACTTCCGGCCTCCCTTTAGCTGCCATCTTGCGTCCCCGCGTGTGTGCGCC	NM_001207
ENST00000522202	protein_coding	HDAC11	6.28423	6.83212	6.10411	5.78661	6.29722	6.12656	-4.98008	-4.28448	-4.47973	-6.45882	-4.21409	-4.52664	0.607428	0.691997	0.475821	0.26892	0.490125	0.273129	Ensembl	1559	chr3:13521911-13546733:+	chr3	+	13521911	13546733	histone deacetylase 11 [Source:HGNC Symbol;Acc:HGNC:19086]	ASHG19AP1B10450719311	protein_coding	GCTGGTGGTGCACACGAGGCGCTATCTTAATGAGCTCAAGAGGAAGGTGCTGAGGCCCCT	NM_001136041
NR_147966	lncRNA	PPP6R3	9.49619	10.4075	9.65379	10.1089	9.44492	9.72505	-1.76812	-0.709138	-0.93005	-2.13655	-1.0664	-0.928146	0.687522	0.719261	0.57939	0.498127	0.562692	0.543195	Refseq	5392	chr11:68228186-68382801:+	chr11	+	68228186	68382801		ASHG19AP1A10012869111	lncRNA	CAACTAGCGGCGGGTCGTGGGCACCTCCAGGCTCAGAAGGAAAGAAAACATCTCCCAGGA	NR_147966
NR_147128	lncRNA	TAPBPL	8.66587	8.79582	8.34693	8.48874	8.59599	9.31336	-2.59843	-2.32078	-2.23691	-3.75669	-1.91533	-1.33983	0.470687	0.570554	0.469579	0.282461	0.451362	0.338135	Refseq	2050	chr12:6561177-6571488:+	chr12	+	6561177	6571488		ASHG19AP1A10393363411	lncRNA	CCTGGGGCTTCAGAGACGGCAAGAGTAGAAAGAAAGAGTAGTCACGTGCTCCCAGAAGGA	NR_147128
ENST00000262735	protein_coding	PPARA	6.76356	7.50427	6.58215	7.67466	6.82908	6.45319	-4.50075	-3.61233	-4.00169	-4.57076	-3.68223	-4.20001	0.480329	0.478671	0.501105	0.309321	0.464858	0.356819	Ensembl	9965	chr22:46546499-46639653:+	chr22	+	46546499	46639653	peroxisome proliferator activated receptor alpha [Source:HGNC Symbol;Acc:HGNC:9232]	ASHG19AP1B13068258911	protein_coding	GCTCAGAACTGAGAAGCTGTCACCACAGTAGCTTGGAGCTCGGCGGCACAACCAGCACCA	NM_005036
NR_146333	lncRNA	RPL5	14.834	15.1191	14.1596	14.0183	14.2997	14.1253	3.56964	4.00248	3.57576	1.77288	3.7884	3.47207	0.979041	0.991364	0.875428	0.942646	0.910726	0.829394	Refseq	1024	chr1:93297543-93307481:+	chr1	+	93297543	93307481		ASHG19AP1A10357585011	lncRNA	TGGTGTGAAGGTTGGCCTGACAAATTATGCTGCAGCCAAGTGGAGGTGACTGGTGATGAA	NR_146333
MI0022557-pri-3	pri-miRNA	pri-3-hsa-mir-6722	4.91933	5.47326	4.62448	4.9305	5.42513	6.05459	-6.34497	-5.64334	-5.95936	-7.31493	-5.08619	-4.5986	0.106353	0.12525	0.170051	0.0511896	0.209877	0.252897		100	chr9:139641255-139641355:-	chr9	-	139641255	139641355		ASHG38SM110011661311	smallRNA	CTACACAGGGGACACCTACAGGGCAGCCGGGCTGTGGGGGTAGCCGTGCTGGGGCAGGAG
ENST00000337653	protein_coding	CHAT	7.01567	6.72158	6.85975	8.84864	6.86641	7.33908	-4.24864	-4.39502	-3.72409	-3.39679	-3.6449	-3.31411	0.198919	0.328716	0.232772	0.0543885	0.17061	0.0851479	Ensembl	2458	chr10:50822083-50873150:+	chr10	+	50822083	50873150	choline O-acetyltransferase [Source:HGNC Symbol;Acc:HGNC:1912]	ASHG19AP1B10004832411	protein_coding	AGAGAGGAGGGAGGAGGTACAAGAGGAAGGAGAGAAGTGCGGCCAGCTTGCTTTCTCCAG	NM_020549
ENST00000292586	protein_coding	C5orf45	5.72132	5.64574	5.31149	5.44278	5.50325	6.22556	-5.54299	-5.47086	-5.27235	-6.80264	-5.00807	-4.42764	0.444618	0.251782	0.262966	0.200181	0.176066	0.308507	Ensembl	1238	chr5:179264276-179285887:-	chr5	-	179264276	179285887	MRN complex interacting protein [Source:HGNC Symbol;Acc:HGNC:30817]	ASHG19AP1B13947930411	protein_coding	GCGGCGGGACAAATGCAGAGCGCACGCGCTTGGCTGCCTGGCGACTGCACAAGCAGGGAT	NM_016175
ENST00000263795	protein_coding	WDR76	7.57029	7.86132	7.39774	8.1435	7.5766	7.83659	-3.69402	-3.25528	-3.1861	-4.10192	-2.93472	-2.81661	0.181267	0.1753	0.243692	0.108061	0.245802	0.221657	Ensembl	3978	chr15:44119161-44160617:+	chr15	+	44119161	44160617	WD repeat domain 76 [Source:HGNC Symbol;Acc:HGNC:25773]	ASHG19AP1B11415534811	protein_coding	GGCTGAGAAGGCGGACTCCAGACAGCGACCCCAGATGAAGGTAAATGAATATAAAGAAAA	NM_024908
ENST00000645843	protein_coding	ABHD18	6.65946	6.39174	5.59408	5.50782	6.08136	5.78099	-4.60485	-4.72486	-4.98976	-6.7376	-4.42995	-4.87221	0.756994	0.660004	0.52572	0.366112	0.777839	0.302937	Ensembl	5827	chr4:128886461-128961082:+	chr4	+	128886461	128961082	abhydrolase domain containing 18 [Source:HGNC Symbol;Acc:HGNC:26111]	ASHG19AP1B10014903311	protein_coding	AGAACAGTATCAGTATCTCTATAAAAATAACCAAAATTTTCCCCAAATATGTGTGATCTG	NM_001358451
ENST00000435070	protein_coding	CPSF6	9.21725	10.2653	9.47894	10.3169	9.94216	9.68203	-2.04706	-0.851322	-1.10491	-1.92849	-0.569149	-0.971169	0.546	0.645867	0.588726	0.492674	0.554953	0.55538	Ensembl	6616	chr12:69633317-69668138:+	chr12	+	69633317	69668138	cleavage and polyadenylation specific factor 6 [Source:HGNC Symbol;Acc:HGNC:13871]	ASHG19AP1B13764527711	protein_coding	GGGCCAGCAGGACCAGGAGGGCCACCCCCACCTTTTCCAGCTGGACAGACTCCACCACGT	NM_007007
ENST00000257831	protein_coding	EHF	7.97326	8.31541	7.45194	6.20577	6.48953	5.1997	-3.29104	-2.8012	-3.1319	-6.03966	-4.02179	-5.45349	0.879336	0.869379	0.92726	0.654816	0.871508	0.603873	Ensembl	3150	chr11:34642658-34682604:+	chr11	+	34642658	34682604	ETS homologous factor [Source:HGNC Symbol;Acc:HGNC:3246]	ASHG19AP1B10007991911	protein_coding	ACTTCTGTAAAGGTTTAACTTAGTGTTGTCAAGTAACAGTTACTGAAAGAGCTGAGAAAA	NM_012153
ENST00000398897	protein_coding	ERG	7.20898	7.45275	6.90904	7.72552	6.92631	7.16974	-4.05532	-3.66385	-3.6748	-4.51991	-3.585	-3.48346	0.244893	0.193028	0.338964	0.153742	0.31004	0.253848	Ensembl	4651	chr21:39751949-39956824:-	chr21	-	39751949	39956824	ERG, ETS transcription factor [Source:HGNC Symbol;Acc:HGNC:3446]	ASHG19AP1B13945730611	protein_coding	CGGACCCAGCAGCTCATATCAAGGAACTCTCCTGATGAATGCAGTGTGGCCAAAGGCGGG	NM_001243429
ENST00000519067	protein_coding	SLC45A4	6.62585	7.20133	6.28802	6.10255	6.04313	6.13351	-4.63845	-3.91527	-4.29582	-6.14287	-4.46818	-4.51968	0.751531	0.762007	0.817262	0.565599	0.833418	0.648848	Ensembl	7483	chr8:142217265-142238669:-	chr8	-	142217265	142238669	solute carrier family 45 member 4 [Source:HGNC Symbol;Acc:HGNC:29196]	ASHG19AP1B10718694411	protein_coding	TCAGTGACTAAAATATTTTTATCAAATTTCCTCTCTGTAGACGCCTGCAGGTATTGACGT	NM_001286648
ENST00000233154	protein_coding	NCK2	9.42438	9.53696	8.80514	9.41717	9.6295	9.10948	-1.83993	-1.57964	-1.7787	-2.82825	-0.881811	-1.54371	0.866827	0.93924	0.706749	0.566573	0.666834	0.302032	Ensembl	2683	chr2:106361354-106510730:+	chr2	+	106361354	106510730	NCK adaptor protein 2 [Source:HGNC Symbol;Acc:HGNC:7665]	ASHG19AP1B10151152511	protein_coding	CGCGGGCGGCCCACGGCGAGATTTCATGTGTTCTTTGTATACAAGCGACGTCCCAGATTA	NM_003581
ENCT00000216401	protein_coding	CATG00000041280.1	8.72496	9.4439	8.94398	9.50671	8.72046	9.34538	-2.53934	-1.6727	-1.63986	-2.73871	-1.79085	-1.30781	0.088638	0.138924	0.275583	0.0890424	0.24929	0.395375	FANTOM5CAT	5677	chr19:49601772-49611859:-	chr19	-	49601772	49611859	At least 1 of the 10 top ranked transcript is CPAT coding and max ORF size >=300, NOT annotated as nonCoding in GENCODE	ASHG19AP1B10002873311	protein_coding	CATTCCCCTGTACCTAGCCTATTTGACCTTTGTGCCAGACCCAGGCTCTCAGCAGCGTGG
ENST00000483391	protein_coding	CHIA	8.84251	8.79833	8.48921	9.18108	9.31616	9.38567	-2.4218	-2.31827	-2.09463	-3.06434	-1.19515	-1.26753	0.732375	0.657404	0.582707	0.464184	0.636413	0.43503	Ensembl	1188	chr1:111833484-111863179:+	chr1	+	111833484	111863179	chitinase, acidic [Source:HGNC Symbol;Acc:HGNC:17432]	ASHG19AP1B12916743311	protein_coding	AGCCCAGGCTGTTGCTTTCCAGTCTGGTGGTGAATCCTCCATAGTCTGGAACAGCCAGCT	NM_001258002
NR_033397	lncRNA	PRMT1	6.48299	6.6648	6.34853	7.01335	6.7954	6.94496	-4.78131	-4.4518	-4.23531	-5.23207	-3.71591	-3.70824	0.314225	0.301876	0.261998	0.125971	0.374862	0.30128	Refseq	1568	chr19:50180409-50191707:+	chr19	+	50180409	50191707		ASHG19AP1A10514677911	lncRNA	GCTAGAGACGGGGTCAGAGAGACTGGAGAGATGGTAGGCGTGGCTGAGGTGTCCTGTGGC	NR_033397
ENST00000426126	protein_coding	ZDHHC17	8.88727	9.18991	8.51826	8.61982	8.64013	8.53152	-2.37704	-1.92669	-2.06559	-3.62561	-1.87119	-2.12168	0.881087	0.915117	0.708852	0.575192	0.623322	0.391942	Ensembl	5259	chr12:77157368-77247476:+	chr12	+	77157368	77247476	zinc finger DHHC-type containing 17 [Source:HGNC Symbol;Acc:HGNC:18412]	ASHG19AP1B11041818211	protein_coding	GGTTCTTCTGGTTTTGGAATGATCTCAACTTTTTATTTATCCATCTTCCATTCCTTGCCA	NM_015336
ENST00000327839	protein_coding	CLECL1	8.47328	9.03486	8.38789	8.97084	8.31791	8.37103	-2.79103	-2.08174	-2.19595	-3.27459	-2.1934	-2.28216	0.518011	0.633	0.456228	0.382859	0.416603	0.453977	Ensembl	670	chr12:9875091-9885895:-	chr12	-	9875091	9885895	C-type lectin like 1 [Source:HGNC Symbol;Acc:HGNC:24462]	ASHG19AP1B10470637011	protein_coding	ACATTACTGCTATGGTGAGATTTAACATTTAGAGGTGACAGCATCCCCCACACTGGCAGT	NM_172004
ENST00000360804		SPP1	14.7907	8.18408	9.11188	7.56034	6.29949	6.26194	3.52635	-2.93252	-1.47196	-4.68509	-4.21182	-4.39126	0.930535	0.724429	0.777296	0.306625	0.491384	0.270903	Agilent		chr4:88903920-88903979					Homo sapiens secreted phosphoprotein 1 (SPP1), transcript variant 1, mRNA [NM_001040058]	A_23_P7313	pos
ENST00000362705	snoRNA	SNORD114-1	7.74092	6.36771	7.70766	7.92278	7.28516	8.58432	-3.52339	-4.74889	-2.87618	-4.32264	-3.22616	-2.06888	0.100889	0.192737	0.0638152	0.0207068	0.0341701	0.0362888		72	chr14:101416170-101416241:+	chr14	+	101416170	101416241	small nucleolar RNA, C/D box 114-1 [Source:HGNC Symbol;Acc:HGNC:32989]	ASHG38SM110008910111	smallRNA	TGATGACTGGTGGCGTATGAGTCATTGACGGTGAATACAGGTCTGGAAGTCTGAGGTCCA
NM_001300986	protein_coding	PTBP2	6.12285	6.59428	6.42302	6.22636	6.61925	6.58903	-5.14145	-4.52232	-4.16082	-6.01906	-3.89206	-4.06416	0.397611	0.380027	0.317399	0.178144	0.28716	0.199924	Refseq	3539	chr1:97187161-97280605:+	chr1	+	97187161	97280605		ASHG19AP1B12688563311	protein_coding	TGGACGGGTATGTAATCGGGCCGGCGAGAAGAATCGTCACTGAGGTTGCAGTTGGCGTGA	NM_001300986
ENST00000444842	protein_coding	KCNK2	13.4838	14.2833	13.5412	14.0654	13.6853	14.0434	2.21951	3.16667	2.95739	1.81993	3.17402	3.39023	0.52711	0.597456	0.524539	0.351397	0.496675	0.414351	Ensembl	3379	chr1:215256579-215410436:+	chr1	+	215256579	215410436	potassium two pore domain channel subfamily K member 2 [Source:HGNC Symbol;Acc:HGNC:6277]	ASHG19AP1B10616585111	protein_coding	GTGGTTTCTCCTTCCCTGCCCCCACCCCTAGGCTCACCTCTGCAGTCTTTTACCCCAGTT	NM_001017425
ENST00000373443	protein_coding	AZIN2	5.31989	5.84475	4.44464	5.55091	5.14331	4.94789	-5.94442	-5.27185	-6.1392	-6.69451	-5.368	-5.70531	0.32374	0.597526	0.459474	0.179331	0.543916	0.397882	Ensembl	2048	chr1:33546768-33586130:+	chr1	+	33546768	33586130	antizyme inhibitor 2 [Source:HGNC Symbol;Acc:HGNC:29957]	ASHG19AP1B13192729611	protein_coding	GCCTCACAGGCCACCACGGACGAGGTAGCTGCCTTCTTCGTGGCTGACCTGGGTGCCATA	NM_001293562
ENST00000284165	protein_coding	MAX	8.56201	8.75053	8.16189	8.68185	8.21436	8.40758	-2.7023	-2.36607	-2.42195	-3.56357	-2.29696	-2.24561	0.712152	0.697885	0.486416	0.362774	0.410182	0.321369	Ensembl	3155	chr14:65541920-65569206:-	chr14	-	65541920	65569206	MYC associated factor X [Source:HGNC Symbol;Acc:HGNC:6913]	ASHG19AP1B10985284911	protein_coding	CCCTTGGTTGCCTTTTAGTCCGTGCACTGGAGAAGGCGAGGTCAAGTGCCCAACTGCAGA
ENST00000340305	protein_coding	TMEM201	9.34386	9.52805	9.35969	10.2998	9.10429	8.85719	-1.92045	-1.58855	-1.22415	-1.94564	-1.40703	-1.79601	0.275517	0.315036	0.296996	0.157348	0.384626	0.248435	Ensembl	3851	chr1:9648980-9665012:+	chr1	+	9648980	9665012	transmembrane protein 201 [Source:HGNC Symbol;Acc:HGNC:33719]	ASHG19AP1B10001776911	protein_coding	TCGCGCCTGGCCTAGATGTCGTGTTTTGGATGCTGTGTTTTCAATAAATGCCTCTGGGGC	NM_001010866
ENST00000413619	protein_coding	TMEM210	10.402	10.7636	10.2375	10.7983	10.0527	9.34481	-0.862284	-0.353022	-0.346336	-1.44716	-0.458624	-1.30839	0.133421	0.165622	0.293781	0.10974	0.275692	0.305088	Ensembl	873	chr9:140065380-140066861:-	chr9	-	140065380	140066861	transmembrane protein 210 [Source:HGNC Symbol;Acc:HGNC:34059]	ASHG19AP1B10357551511	protein_coding	CCCCTTGGGCCTCACATATTTGTCCCTTCTGCTCATCCCTGCTGCAGCTGGAACCTACTG	NM_001282477
MI0016892	pre-miRNA	hsa-mir-4525	5.95458	6.58832	5.82573	5.56605	5.98314	5.86219	-5.30973	-4.52828	-4.75811	-6.67938	-4.52817	-4.791	0.656186	0.694397	0.40098	0.290497	0.485923	0.290244		75	chr17:80626109-80626183:-	chr17	-	80626109	80626183		ASHG38SM110011688611	smallRNA	GGGGGATGTGCATGCTGGTTGGGGTGGGCTGCCTGTGGACCAATCAGCGTGCACTTCCCC
ENST00000597120	protein_coding	AC008948.1	6.69182	7.12045	6.47812	7.75174	6.28838	7.55911	-4.57249	-3.99615	-4.10572	-4.49369	-4.22293	-3.09409	0.446358	0.376373	0.297706	0.367535	0.351092	0.477134	Ensembl	1584	chr5:101569696-101571279:+	chr5	+	101569696	101571279		ASHG19AP1B10022820511	protein_coding	CAGGCTTGTAAAATACTTTATCAAATCAATGCATCAGTTAAAGCAGGGGTCCCCAGCCCT
NR_149015	lncRNA	C2orf27A	6.94167	6.91826	5.02278	5.263	6.33199	4.7142	-4.32264	-4.19834	-5.56106	-6.98242	-4.17932	-5.93899	0.776636	0.620139	0.364269	0.193775	0.662934	0.264221	Refseq	3589	chr2:132440000-132457436:+	chr2	+	132440000	132457436		ASHG19AP1A10349768211	lncRNA	CTAAATGGGACTGTTTCATTATTTTGATGGCTGAAGAATATTTCCTAGTCTACTTTGAAA	NR_149015
ENST00000540140	protein_coding	UTY	7.49627	8.62559	7.89235	8.43227	7.65282	7.92309	-3.76804	-2.49101	-2.69149	-3.81315	-2.8585	-2.73011	0.422231	0.636003	0.517891	0.116509	0.443365	0.243653	Ensembl	6652	chrY:15360259-15592550:-	chrY	-	15360259	15592550	ubiquitously transcribed tetratricopeptide repeat containing, Y-linked [Source:HGNC Symbol;Acc:HGNC:12638]	ASHG19AP1B10241163211	protein_coding	GGGTGCCATGAACACAGCACAGCAGCAATCCTTGTCACTACACATGATTACTTCTAGCCA	NM_001258261
MI0016060	pre-miRNA	hsa-mir-3659	6.11308	6.06581	5.85651	5.40648	5.21163	4.45411	-5.15123	-5.05079	-4.72733	-6.83894	-5.29968	-6.19908	0.673212	0.629705	0.691796	0.254317	0.646528	0.386579		99	chr1:38554903-38555001:+	chr1	+	38554903	38555001		ASHG38SM110006719011	smallRNA	CAACACACGTGCTGCTTGTATAGACATGAGTGTTGTCTACGAGGGCATCCTTGTGTCTGT
ENST00000574681	lncRNA	RP11-485G7.6	5.85496	6.49014	5.33713	6.86634	5.56843	5.52831	-5.40935	-4.62646	-5.24671	-5.37909	-4.94288	-5.12489	0.0977389	0.130906	0.135049	0.115087	0.224378	0.397974	Ensembl	1095	chr16:11442000-11443178:-	chr16	-	11442000	11443178		ASHG19AP1A10002335411	lncRNA	ACAGCGGCCCGAGACATTCTGTAAATTACCAATGTATTCCAATAAAACTTAACTTATGAA
ENST00000261893	protein_coding	LACTB	10.1833	10.6667	9.70955	9.36724	9.06795	8.3027	-1.08096	-0.449892	-0.874293	-2.87818	-1.44336	-2.3505	0.931803	0.9257	0.805726	0.792757	0.778351	0.725638	Ensembl	1972	chr15:63413999-63434260:+	chr15	+	63413999	63434260	lactamase beta [Source:HGNC Symbol;Acc:HGNC:16468]	ASHG19AP1B10169274611	protein_coding	AAAGAAACGTCTTGTCAACACACCTTACGTGGATAACTCCTATAAATGGGCTGGTGGTGG	NM_032857
ENST00000392781	protein_coding	B3GALNT1	8.51807	9.29047	8.80528	9.43674	9.04821	9.75396	-2.74624	-1.82613	-1.77856	-2.80868	-1.4631	-0.89924	0.541466	0.620429	0.448749	0.35361	0.3532	0.366006	Ensembl	3620	chr3:160801671-160823139:-	chr3	-	160801671	160823139	beta-1,3-N-acetylgalactosaminyltransferase 1 (globoside blood group) [Source:HGNC Symbol;Acc:HGNC:918]	ASHG19AP1B13679567911	protein_coding	CCGAGCACAGGAGGGTGCAATACCTGCCTTGCGTCGCCCGTGCCGCTCCAGCCACCGTCA	NM_001349154
NR_146558	lncRNA	RAB9B	5.0562	5.86327	4.44827	2.9569	4.44343	5.56689	-6.20811	-5.25334	-6.13557	-9.28852	-6.06788	-5.0863	0.522077	0.468342	0.324569	0.0605658	0.335469	0.264367	Refseq	787	chrX:103031252-103087212:-	chrX	-	103031252	103087212		ASHG19AP1A10046620511	lncRNA	AGAGTATGTTTGCGTCTTTCAAACAAAGAAATGTTATGAGAATGACTTGGATGAGCTGAA	NR_146558
ENST00000381980	protein_coding	C4orf19	7.46812	7.39978	6.81897	7.12227	7.03337	7.06403	-3.79619	-3.71682	-3.76487	-5.12315	-3.47794	-3.58917	0.437554	0.576241	0.426322	0.19909	0.388101	0.275936	Ensembl	1943	chr4:37455563-37593448:+	chr4	+	37455563	37593448	chromosome 4 open reading frame 19 [Source:HGNC Symbol;Acc:HGNC:25618]	ASHG19AP1B11808102011	protein_coding	TGGGGTGCAGGTGCTGTAAAATAATACAAAGCTATCTCTTTGATCCAGTTCAAGTGCCCT	NM_001104629
NR_110931	lncRNA	LOC101927817	8.04238	8.66857	8.40731	9.12735	8.56241	7.99929	-3.22192	-2.44804	-2.17653	-3.11807	-1.9489	-2.65391	0.0501825	0.0572764	0.119513	0.043756	0.121919	0.132575	RefSeq	1817	chr16:89497325-89520902:+	chr16	+	89497325	89520902		ASHGV4001960811	lncRNA	CTGAACAGGCTGCCACTCACTGCAACTCCTTGCACATGACAGACTTGCTGGGAAGAGCAG
ENST00000539664	protein_coding	TRIL	9.64631	9.39768	8.15068	8.20781	9.86074	8.73549	-1.618	-1.71893	-2.43316	-4.03761	-0.65057	-1.91771	0.772483	0.935817	0.442748	0.429307	0.549153	0.152032	Ensembl	4934	chr7:28992974-28997908:-	chr7	-	28992974	28997908	TLR4 interactor with leucine rich repeats [Source:HGNC Symbol;Acc:HGNC:22200]	ASHG19AP1B10008527211	protein_coding	GAGATGAATAAATGTTATACATTGTTATGTCCAGTTATGTCAATAAACCCACTAATAGAG	NM_014817
ERCC-00104_60			6.03671	7.05464	6.72232	6.13376	6.49164	6.6774	-5.22759	-4.06196	-3.86152	-6.11167	-4.01968	-3.9758	0.592946	0.705657	0.590364	0.296938	0.570659	0.388536									ERCC-00104_60	pos
NR_137429	lncRNA	RP11-118B22.4	5.88718	6.01533	5.29574	5.32989	4.53427	5.44066	-5.37713	-5.10127	-5.2881	-6.91553	-5.97704	-5.21254	0.631716	0.625431	0.531515	0.506431	0.569878	0.476834	Refseq	3556	chr12:9392599-9415473:+	chr12	+	9392599	9415473		ASHG19AP1A10689511111	lncRNA	AGGTATTGAAGCATGAAGGAGTCTCTTCTCAGTGGCAGAAAGAAAACAATCAGTAAGAGA	NR_137429
ENST00000410016	protein_coding	HOXD3	6.98188	7.42406	6.98608	7.93731	6.66812	6.93465	-4.28243	-3.69255	-3.59776	-4.30811	-3.84319	-3.71855	0.21006	0.222149	0.396755	0.205716	0.321463	0.353708	Ensembl	2384	chr2:177025619-177037813:+	chr2	+	177025619	177037813	homeobox D3 [Source:HGNC Symbol;Acc:HGNC:5137]	ASHG19AP1B10023754911	protein_coding	CCCCCACTGGCGCCCACTCTGAGGCCGAGGACACCAGGTTTATGATAAATTGGGATCCAG
ENST00000328087	protein_coding	IL22	10.1955	11.1499	10.2336	11.0288	10.2317	10.3211	-1.06884	0.033345	-0.350253	-1.21664	-0.279661	-0.33214	0.319381	0.411	0.441382	0.278646	0.412238	0.354871	Ensembl	1150	chr12:68642025-68647284:-	chr12	-	68642025	68647284	interleukin 22 [Source:HGNC Symbol;Acc:HGNC:14900]	ASHG19AP1B11099764711	protein_coding	CTTCGACCAGGTTCTCCTTCCCCAGTCACCAGTTGCTCGAGTTAGAATTGTCTGCAATGG	NM_020525
ENST00000548909		ERGIC2	10.0739	10.786	9.87542	9.96096	9.59976	9.93715	-1.19044	-0.330587	-0.70842	-2.28446	-0.911553	-0.716049	0.950554	0.956352	0.793161	0.835899	0.829053	0.588755	Agilent		chr12:29498382-29496163					Homo sapiens ERGIC and golgi 2 (ERGIC2), mRNA [NM_016570]	A_23_P139509	pos
ENST00000261965	protein_coding	TUBGCP3	6.77167	6.92246	6.21148	6.28959	6.54943	6.54431	-4.49264	-4.19414	-4.37236	-5.95583	-3.96189	-4.10888	0.7423	0.556782	0.530227	0.213807	0.51983	0.285968	Ensembl	3899	chr13:113139319-113242481:-	chr13	-	113139319	113242481	tubulin gamma complex associated protein 3 [Source:HGNC Symbol;Acc:HGNC:18598]	ASHG19AP1B10756241611	protein_coding	AGAAACAGCGTGAAATTGAGGGCCAGTGGGGAGTGACGGCAGCAGAGGAAGAGGAGGAAA
ENST00000391894	protein_coding	KCNK2	14.9266	15.9079	15.2703	16.09	14.8875	15.9659	3.66225	4.79127	4.68647	3.84461	4.37616	5.31267	0.38533	0.519737	0.435634	0.348336	0.295248	0.296084	Ensembl	1491	chr1:215256467-215408560:+	chr1	+	215256467	215408560	potassium two pore domain channel subfamily K member 2 [Source:HGNC Symbol;Acc:HGNC:6277]	ASHG19AP1B13009561611	protein_coding	CCCGCCCCCTCCCGCGTCCAGCCCCGCTCTCCCCACCTTGTAAAACAAAGCCGGGGAAAA	NM_014217
ENST00000429973	protein_coding	CACNA1G	7.80544	8.61787	7.8102	8.58521	7.72694	8.65631	-3.45887	-2.49873	-2.77364	-3.66021	-2.78437	-1.99689	0.161888	0.213932	0.233355	0.126328	0.222625	0.386313	Ensembl	7120	chr17:48638821-48704431:+	chr17	+	48638821	48704431	calcium voltage-gated channel subunit alpha1 G [Source:HGNC Symbol;Acc:HGNC:1394]	ASHG19AP1B11513105111	protein_coding	AAAGAGAAGGAAAGCCCAGTGCAAACCTTACTACTCCGACTACTCCCGCTTCCGGCTCCT	NM_198386
ENST00000542034	protein_coding	MIXL1	11.158	12.0041	11.5478	12.3946	11.6196	11.9504	-0.106266	0.887467	0.963929	0.149219	1.10833	1.29722	0.30303	0.393798	0.40488	0.252548	0.390733	0.342277	Ensembl	839	chr1:226411319-226413565:+	chr1	+	226411319	226413565	Mix paired-like homeobox [Source:HGNC Symbol;Acc:HGNC:13363]	ASHG19AP1B12632977411	protein_coding	CCGCGCTCACCCTGCTCCCCGAGTCCAGGATCCAGCTTTTATTTTCTCCCCTCTTCCAGG	NM_001282402
ENST00000505416	protein_coding	PRELID2	9.1211	9.83548	8.9509	9.6841	8.99314	9.00161	-2.14321	-1.28112	-1.63294	-2.56132	-1.51817	-1.65158	0.207983	0.281369	0.289345	0.162882	0.331179	0.315109	Ensembl	738	chr5:145139880-145214848:-	chr5	-	145139880	145214848	PRELI domain containing 2 [Source:HGNC Symbol;Acc:HGNC:28306]	ASHG19AP1B11497117711	protein_coding	ACAGTGTGGTGCCCCCTTAGCTGAATAAAGAATCATCAAATCACTTCTTGGCCACAGCAC	NM_205846
ENST00000302787	protein_coding	LETM1	7.68929	8.16005	7.4717	9.0649	7.69525	7.70853	-3.57502	-2.95655	-3.11214	-3.18052	-2.81607	-2.94467	0.850582	0.865286	0.801172	0.87204	0.710364	0.580412	Ensembl	5462	chr4:1813206-1857974:-	chr4	-	1813206	1857974	leucine zipper and EF-hand containing transmembrane protein 1 [Source:HGNC Symbol;Acc:HGNC:6556]	ASHG19AP1B12620742911	protein_coding	AGAAGGAGCTGCAGAAGCGCTCGGAGGTGGCGAAGGATTTTGAGCCCGAACGTGTGGTAG	NM_012318
ENST00000469141	protein_coding	THRAP3	5.84328	6.02068	5.83448	7.29201	5.2953	5.57432	-5.42103	-5.09592	-4.74936	-4.95341	-5.21602	-5.07888	0.633569	0.413102	0.361772	0.362992	0.342878	0.5515	Ensembl	3339	chr1:36690033-36769749:+	chr1	+	36690033	36769749	thyroid hormone receptor associated protein 3 [Source:HGNC Symbol;Acc:HGNC:22964]	ASHG19AP1B11517811911	protein_coding	CCGGCTTGCATTCCAGTGGCAATCGGCGTGAGTTCTGCTTATATGAGAAGTGTATGCTGA	NM_001321471
ENST00000372276	protein_coding	CD40	6.61409	6.96043	5.74533	7.62816	6.2641	6.90966	-4.65021	-4.15617	-4.83851	-4.61726	-4.24721	-3.74353	0.740052	0.746603	0.430196	0.500145	0.554525	0.56675	Ensembl	1623	chr20:44746955-44758502:+	chr20	+	44746955	44758502	CD40 molecule [Source:HGNC Symbol;Acc:HGNC:11919]	ASHG19AP1B12554508011	protein_coding	GCTTTCGAAAAATGTCACCCTTGGACAAGGTCCCCAGGATCGGCTGAGAGCCCTGGTGGT	NM_152854
ENST00000332290	protein_coding	C6orf120	9.046	9.31107	8.41463	8.98054	9.06123	8.99293	-2.21831	-1.80553	-2.16921	-3.26488	-1.45008	-1.66027	0.934912	0.933325	0.725627	0.837279	0.717304	0.485026	Ensembl	2667	chr6:170102286-170104952:+	chr6	+	170102286	170104952	chromosome 6 open reading frame 120 [Source:HGNC Symbol;Acc:HGNC:21247]	ASHG19AP1B11609704011	protein_coding	TTCCTATAAAAGGACTGTGCACAAAGTGTTTAGACTCCATTTTCATTAGGCAGGTTGACT	NM_001029863
ENST00000641206	protein_coding	ZFHX3	4.76643	4.85624	3.8227	6.25912	4.17852	4.88432	-6.49788	-6.26036	-6.76114	-5.98631	-6.33279	-5.76888	0.100317	0.0852375	0.0880535	0.102264	0.126684	0.252901	Ensembl	17219	chr16:72816784-73925770:-	chr16	-	72816784	73925770	zinc finger homeobox 3 [Source:HGNC Symbol;Acc:HGNC:777]	ASHG19AP1B10427867711	protein_coding	AAGCGGCAGTTGCATAGAGGAGACGACCGGTTAGCCCAAGATGAAGACAAGGCCGAGAAA
ENST00000568272	protein_coding	DCTN5	9.76543	10.0219	9.40277	9.46942	10.1367	10.8492	-1.49887	-1.0947	-1.18107	-2.77601	-0.374625	0.196012	0.75668	0.742586	0.455387	0.382381	0.496809	0.26605	Ensembl	523	chr16:23652850-23662468:+	chr16	+	23652850	23662468	dynactin subunit 5 [Source:HGNC Symbol;Acc:HGNC:24594]	ASHG19AP1B10019690311	protein_coding	TAATGTTTAATTTTAAATGATTTGTTAAAATGCCACGTGTCCTTCCTGTAGGAGATAGCT	NM_001199011
ENST00000300584	protein_coding	TBC1D2B	7.81118	8.99657	7.68651	7.48107	7.89758	7.5871	-3.45312	-2.12003	-2.89733	-4.76435	-2.61373	-3.0661	0.351214	0.466322	0.376736	0.124162	0.529217	0.497042	Ensembl	6067	chr15:78287327-78369994:-	chr15	-	78287327	78369994	TBC1 domain family member 2B [Source:HGNC Symbol;Acc:HGNC:29183]	ASHG19AP1B10567127811	protein_coding	ACTCGCACTATCCTTGATGCTAGGAAGCTGATCAGTATCTCCTTTGGGGACCTGAACCCT	NM_144572
ENST00000539719	protein_coding	ZNF362	6.68341	6.9449	5.7045	7.6224	6.61139	6.66145	-4.5809	-4.1717	-4.87934	-4.62302	-3.89992	-3.99174	0.749509	0.648351	0.636675	0.684677	0.824201	0.566087	Ensembl	3106	chr1:33722174-33766320:+	chr1	+	33722174	33766320	zinc finger protein 362 [Source:HGNC Symbol;Acc:HGNC:18079]	ASHG19AP1B11700352511	protein_coding	GTCTTGAAGGATGAGTAGAAGTTCACCAAGTGGGAAAGGACACTCTAGGATGGCCGAGCC	NM_152493
ENST00000357922	protein_coding	ASIC3	10.8809	11.7743	11.0525	11.2402	11.4247	12.7572	-0.383431	0.657746	0.468627	-1.00527	0.91338	2.10398	0.263903	0.416208	0.419579	0.261549	0.432497	0.254191	Ensembl	2232	chr7:150745379-150749840:+	chr7	+	150745379	150749840	acid sensing ion channel subunit 3 [Source:HGNC Symbol;Acc:HGNC:101]	ASHG19AP1B10005626911	protein_coding	CAAGCTCTCCCTAGGATTACTGCGGTTTCCTCCTGGCGCCTCTCGTCTTGGACAGCCATG	NM_020322
NM_080666	protein_coding	WDR89	7.52737	7.90349	7.54834	8.30788	7.33501	7.15832	-3.73694	-3.21311	-3.0355	-3.93755	-3.1763	-3.49487	0.0644794	0.0969938	0.210267	0.0906699	0.353578	0.404018	Refseq	3175	chr14:64063757-64108641:-	chr14	-	64063757	64108641		ASHG19AP1B10428318311	protein_coding	CAGCCTGCGTTTTCTCCGGTACAGGTTGAGGCTACTAAGGTATTTGGCTATTATAAATAA	NM_080666
ENST00000335387	protein_coding	RC3H2	8.88737	9.19824	8.25913	8.61346	8.86293	8.44845	-2.37694	-1.91836	-2.32471	-3.63196	-1.64839	-2.20474	0.928552	0.927661	0.70655	0.597971	0.706112	0.396021	Ensembl	3081	chr9:125636065-125667494:-	chr9	-	125636065	125667494	ring finger and CCCH-type domains 2 [Source:HGNC Symbol;Acc:HGNC:21461]	ASHG19AP1B10036476511	protein_coding	AGGAACAAATTGTACATTTGCCCATTCTCAGGAAGAGCTTGAAAAGTGTAACCCCCGTGG	NM_001354486
ENST00000396560	protein_coding	ATF7IP2	6.02651	6.9386	6.42243	6.42685	6.46829	6.85987	-5.2378	-4.178	-4.16141	-5.81857	-4.04303	-3.79333	0.302343	0.375908	0.342873	0.188205	0.378148	0.341559	Ensembl	3665	chr16:10479912-10577495:+	chr16	+	10479912	10577495	activating transcription factor 7 interacting protein 2 [Source:HGNC Symbol;Acc:HGNC:20397]	ASHG19AP1B12823282711	protein_coding	TCGAAGTGGCTGTGGGTATTGCTGCGGCTGGTGCGTCGTCGCTCTAGGAATCCTGCTTTT	NM_001352120
uc009xhm.1	protein_coding	WDR37	6.83488	7.32206	7.13124	7.39261	7.48788	8.30318	-4.42943	-3.79455	-3.4526	-4.85281	-3.02343	-2.35001	0.488136	0.44804	0.361459	0.338647	0.349473	0.261294	knownGene	4614	chr10:1102776-1178237:+	chr10	+	1102776	1178237	Homo sapiens WD repeat domain 37 (WDR37), mRNA.	ASHG19AP1B14233686311	protein_coding	GTCAGTGCGGAGACAGCGGTGTCCTGCGCGTCTTCGGGTCAGTACGGGGGGCCGCGTCGT
ENST00000502374	protein_coding	PACRGL	5.80495	7.37489	6.75604	6.66931	7.13337	7.19451	-5.45936	-3.74171	-3.8278	-5.57611	-3.37794	-3.45868	0.121165	0.223939	0.258216	0.0772793	0.323217	0.402796	Ensembl	1034	chr4:20702081-20729212:+	chr4	+	20702081	20729212	parkin coregulated like [Source:HGNC Symbol;Acc:HGNC:28442]	ASHG19AP1B12045623011	protein_coding	AGCATCTGCTTACAAGCGACCCTGTGCAGCTCATGAGGTTCCCAAGACCACTCTTAGGTT	NM_001258346
NM_001099682	protein_coding	MAGIX	5.88737	6.68633	6.4003	6.04906	5.96925	5.87804	-5.37694	-4.43027	-4.18354	-6.19637	-4.54206	-4.77516	0.295882	0.370251	0.296286	0.1613	0.258275	0.229091	Refseq	2567	chrX:49019181-49024495:+	chrX	+	49019181	49024495		ASHG19AP1B10371444311	protein_coding	TCTGGGAGGGGGAGGTAATAAAATGGTTCGATCCGGTCTTGACTTGCCAGGCGCTCGAGG	NM_001099682
ENST00000425241	protein_coding	NR2C2	10.6703	11.5445	10.6991	11.8548	10.7623	11.0731	-0.594018	0.427853	0.11524	-0.390616	0.251033	0.419858	0.344089	0.388505	0.331094	0.304364	0.325724	0.355603	Ensembl	2494	chr3:14989091-15084856:+	chr3	+	14989091	15084856	nuclear receptor subfamily 2 group C member 2 [Source:HGNC Symbol;Acc:HGNC:7972]	ASHG19AP1B10024916411	protein_coding	AACTCTGACCTTTCACTGACAAAAACAATAACAAACCCCCCCTTCTCCGCGACCCCGGCG	NM_001291694
NM_001291549	protein_coding	CDKN1A	5.80785	7.72902	7.0048	6.91145	6.83804	7.11639	-5.45646	-3.38758	-3.57904	-5.33397	-3.67327	-3.53681	0.271913	0.478118	0.467115	0.251273	0.535168	0.832794	Refseq	2325	chr6:36644314-36655116:+	chr6	+	36644314	36655116		ASHG19AP1B10527849511	protein_coding	AAGACCCCAGAAATAAAGGATGACAAGCAGAGAGCCCCGGGCAGGAGGCAAAAGTCCTGT	NM_001291549
ENST00000391145	snoRNA	SNORD90	5.13318	5.99453	5.36688	5.46025	6.21919	6.57091	-6.13113	-5.12207	-5.21696	-6.78517	-4.29213	-4.08229	0.118504	0.199538	0.0970602	0.0371616	0.172143	0.150027		111	chr9:125642492-125642602:-	chr9	-	125642492	125642602	small nucleolar RNA, C/D box 90 [Source:HGNC Symbol;Acc:HGNC:32751]	ASHG38SM110004422411	smallRNA	AGGGCAGATTCTGAGGTGAAAATTTAATTCATCACTGATACTCCTACTGTGGAATCTGAA
ENST00000372113	protein_coding	LRIT2	3.49099	5.98446	4.77427	3.21145	5.4128	5.25813	-7.77332	-5.13214	-5.80957	-9.03397	-5.09851	-5.39506	0.198012	0.30711	0.285482	0.075895	0.61867	0.590079	Ensembl	3081	chr10:85980254-85985282:-	chr10	-	85980254	85985282	leucine rich repeat, Ig-like and transmembrane domains 2 [Source:HGNC Symbol;Acc:HGNC:23443]	ASHG19AP1B11616328111	protein_coding	TCCATTGCATGGACTTATCCCCTGAGTATGTGGAGAGAATTTGATGTGTTGACATCTTCT	NM_001017924
ENST00000312134	protein_coding	CST6	11.2074	13.2069	12.0649	10.1688	11.4259	9.01419	-0.0569434	2.09034	1.48109	-2.07667	0.914602	-1.63901	0.477851	0.801514	0.212226	0.152029	0.133241	0.250756	Ensembl	759	chr11:65779312-65780976:+	chr11	+	65779312	65780976	cystatin E/M [Source:HGNC Symbol;Acc:HGNC:2478]	ASHG19AP1B10020737811	protein_coding	TTTGAGGTCCTTGTGGTTCCCTGGCAGAACTCCTCTCAGCTCCTAAAGCACAACTGTGTG	NM_001323
ENST00000321878	protein_coding	PIGQ	10.8974	10.3689	9.68237	11.4827	10.3118	10.2939	-0.366922	-0.747722	-0.901475	-0.762677	-0.199507	-0.359342	0.712899	0.661223	0.459503	0.61224	0.48499	0.423501	Ensembl	3006	chr16:619947-634136:+	chr16	+	619947	634136	phosphatidylinositol glycan anchor biosynthesis class Q [Source:HGNC Symbol;Acc:HGNC:14135]	ASHG19AP1B14333723211	protein_coding	GCCGTCAGCTGCTGTGACAATAAAACCTGCCCCGTGTCTGGAGCGCAGGCTCGGTCCCGG	NM_004204
ENST00000413852	protein_coding	SEMA3F	6.88355	7.77422	7.25282	7.64062	7.2542	6.78056	-4.38076	-3.34238	-3.33102	-4.6048	-3.25712	-3.87264	0.775454	0.827741	0.738754	0.488546	0.589889	0.637481	Ensembl	3212	chr3:50192524-50226507:+	chr3	+	50192524	50226507	semaphorin 3F [Source:HGNC Symbol;Acc:HGNC:10728]	ASHG19AP1B10144891611	protein_coding	CTGTTAAGTGGCTGTTCCAGCGAGATCCTGGTGACCGGCGCCGAGAGATTCGTGCAGAGG	NM_001318798
ENST00000506447	protein_coding	CEP192	6.96587	6.82949	6.11574	6.83327	6.85303	6.61594	-4.29844	-4.28711	-4.4681	-5.41215	-3.65829	-4.03726	0.784646	0.724138	0.827028	0.727839	0.843608	0.5228	Ensembl	7960	chr18:12991361-13125035:+	chr18	+	12991361	13125035	centrosomal protein 192 [Source:HGNC Symbol;Acc:HGNC:25515]	ASHG19AP1B11872307111	protein_coding	AGCATCAATTTATACAGGAAGAAAACATAGATGCTCATAATACTTCGGTTGCACTGGGCG	NM_032142
ENST00000580974	protein_coding	PITPNC1	7.16438	8.51673	7.73345	8.86409	7.97618	8.12275	-4.09993	-2.59987	-2.85039	-3.38133	-2.53513	-2.53045	0.435514	0.874777	0.522138	0.754529	0.647146	0.399713	Ensembl	6182	chr17:65373575-65693372:+	chr17	+	65373575	65693372	phosphatidylinositol transfer protein, cytoplasmic 1 [Source:HGNC Symbol;Acc:HGNC:21045]	ASHG19AP1B11925989811	protein_coding	ACCAATAGTTACTGAGATTCCTATTTTGTGGTTAGTCTGACTCAGGATTTGGAGCCTAAT	NM_181671
ENST00000364370	snoRNA	SNORD114-9	7.4023	6.78155	7.21172	6.99427	7.29365	8.26448	-3.86201	-4.33505	-3.37212	-5.25115	-3.21767	-2.38872	0.3639	0.498143	0.246543	0.140888	0.326332	0.132273		72	chr14:101432366-101432437:+	chr14	+	101432366	101432437	small nucleolar RNA, C/D box 114-9 [Source:HGNC Symbol;Acc:HGNC:32997]	ASHG38SM110006837511	smallRNA	ATGACTGCTGGTGGCGTATGAGTCTTACATGATGAATACGTGTCTGGAACTCTGAGGTCC
NR_027672	lncRNA	ADARB1	9.55566	10.3639	9.92961	9.88564	10.3908	11.2014	-1.70865	-0.75268	-0.654226	-2.35978	-0.120477	0.548193	0.429449	0.484202	0.364452	0.243461	0.390405	0.290001	Refseq	4020	chr21:46494493-46646478:+	chr21	+	46494493	46646478		ASHG19AP1A10759900711	lncRNA	GAAAACATGAGTTTTAGCTGACGCTGTCTCACGCCTGGTCCTGGGTAAGTTTGGTGACCT	NR_027672
NR_147127	lncRNA	TAPBPL	8.73909	8.85904	8.22352	9.01877	8.36154	9.25349	-2.52522	-2.25756	-2.36032	-3.22665	-2.14978	-1.3997	0.53972	0.541679	0.456181	0.308462	0.433013	0.332259	Refseq	1925	chr12:6561177-6571488:+	chr12	+	6561177	6571488		ASHG19AP1A10393363511	lncRNA	TCCTGGGGCTTCAGAGACGGCAAGAGTAGAAAGAAAGAGTAGTCACGTGCTCCCAGAAGG	NR_147127
NR_144403	lncRNA	KIAA1468	8.3051	9.11807	8.39491	8.56764	8.399	8.09852	-2.9592	-1.99853	-2.18893	-3.67779	-2.11232	-2.55467	0.378303	0.464519	0.419915	0.271623	0.444489	0.318449	Refseq	6212	chr18:59854524-59974355:+	chr18	+	59854524	59974355		ASHG19AP1A10671263811	lncRNA	TTCTGCAAAACAGGAGTTGATCCCCCTCATATTGTGTACAGCATGTCTACATCCTGAGCC	NR_144403
ENST00000342683	protein_coding	C15orf61	9.75083	10.5562	9.58622	10.2491	9.50029	9.12952	-1.51347	-0.560389	-0.997616	-1.99634	-1.01102	-1.52368	0.742373	0.724762	0.543961	0.575637	0.488006	0.374553	Ensembl	4253	chr15:67813406-67822481:+	chr15	+	67813406	67822481	chromosome 15 open reading frame 61 [Source:HGNC Symbol;Acc:HGNC:34453]	ASHG19AP1B11612571711	protein_coding	GGTCGTCAACCTCGGTATTCCAACTTTATTATATGGACTTGGCTCCTGGTTATTTGCCAG	NM_001143936
ENST00000506858	lncRNA	SCAMP1	10.888	11.2881	10.6621	11.4793	11.1439	11.1203	-0.376308	0.171526	0.078247	-0.766153	0.632559	0.467063	0.640111	0.673709	0.66986	0.53773	0.675663	0.545562	Ensembl	1603	chr5:77753616-77772652:+	chr5	+	77753616	77772652	secretory carrier membrane protein 1 [Source:HGNC Symbol;Acc:HGNC:10563]	ASHG19AP1A10352674911	lncRNA	GGGAGTGACCCGATTTTCCAGTGGTTGGATTTCATCCCTTACTGGTCTCAACCAAAATAT
ENST00000454776	protein_coding	MDH1B	9.86058	10.7918	9.98193	10.8254	10.0603	9.99163	-1.40373	-0.324798	-0.601906	-1.42001	-0.451004	-0.66157	0.461128	0.542412	0.488849	0.333469	0.480945	0.371716	Ensembl	1795	chr2:207602981-207630010:-	chr2	-	207602981	207630010	malate dehydrogenase 1B [Source:HGNC Symbol;Acc:HGNC:17836]	ASHG19AP1B10767807111	protein_coding	AGGTCTGGATCACCAGTGCCTCTGCTCCTGCCTGCTACAACCTAATTCCCATATTGACGA	NM_001282940
ENST00000293328	protein_coding	STAT5B	10.0185	10.9073	10.4045	11.4764	10.5467	10.4182	-1.24584	-0.209285	-0.179334	-0.769003	0.0353536	-0.234956	0.118881	0.157986	0.211178	0.117146	0.246224	0.251181	Ensembl	5103	chr17:40351186-40428424:-	chr17	-	40351186	40428424	signal transducer and activator of transcription 5B [Source:HGNC Symbol;Acc:HGNC:11367]	ASHG19AP1B10459965511	protein_coding	CCCAGCTGTGTGTCCCCAGGCTCACTATAACATGTACCCACAGAACCCTGACTCAGTCCT	NM_012448
ENST00000327671	protein_coding	FUT10	10.5418	10.8337	10.35	11.6102	10.1268	10.2929	-0.722551	-0.282921	-0.233851	-0.635227	-0.384481	-0.360313	0.0792307	0.119758	0.23963	0.10912	0.273536	0.300972	Ensembl	3825	chr8:33228342-33330940:-	chr8	-	33228342	33330940	fucosyltransferase 10 [Source:HGNC Symbol;Acc:HGNC:19234]	ASHG19AP1B10000726211	protein_coding	GTTTCCCCTGTCTTAAAGAAGAGGGCCCCCGCAGCCTTCCCGAGAACTTTCCATAGGGCC	NM_032664
ENST00000442415	protein_coding	RAF1	10.0605	10.5413	10.1604	10.5135	10.2583	10.6942	-1.20377	-0.575274	-0.423453	-1.73191	-0.252974	0.0409638	0.414546	0.465532	0.467725	0.304858	0.466225	0.311735	Ensembl	3085	chr3:12625297-12705647:-	chr3	-	12625297	12705647	Raf-1 proto-oncogene, serine/threonine kinase [Source:HGNC Symbol;Acc:HGNC:9829]	ASHG19AP1B10530457311	protein_coding	AGTGCTTCTCCCAGGGCGTGGTCCAGACGATTTTGTTTGAGGGGAAGAGATGCAATTCGA	NM_001354689
ENST00000439595	lncRNA	RP5-977B1.7	4.97798	5.30309	4.61754	4.64547	4.75414	5.03261	-6.28632	-5.81351	-5.9663	-7.59995	-5.75717	-5.62058	0.531123	0.51738	0.634498	0.394547	0.682759	0.553226	Ensembl	1207	chr20:35136105-35201678:-	chr20	-	35136105	35201678		ASHGV4000431311	lncRNA	TCTGTCCAAGCTTAACAGTGGATGTAACTGCTTCTTTGCTGTGGCAGATTGTATTTTCTG
ENST00000540665	lncRNA	TTC28-AS1	5.6255	6.17777	5.4058	5.37299	4.49544	5.0102	-5.63881	-4.93883	-5.17804	-6.87244	-6.01587	-5.643	0.62189	0.634261	0.589987	0.373402	0.643382	0.549489	Ensembl	802	chr22:28388916-28393411:+	chr22	+	28388916	28393411	TTC28 antisense RNA 1 [Source:HGNC Symbol;Acc:HGNC:29336]	ASHG19AP1A10934769311	lncRNA	GCGCAGATGCCTGCCATCACAGATGGAAACAGCAGGTAAATGGCACTTGTTTCCTCCAGG
FTMT26400003890	protein_coding	CATG00000027634.1	6.99926	7.02802	6.40111	8.78488	6.87429	7.28916	-4.26505	-4.08858	-4.18273	-3.46055	-3.63703	-3.36404	0.182827	0.263781	0.235976	0.129831	0.264829	0.269992	FANTOM5CAT	748	chr16:67267859-67268606:+	chr16	+	67267859	67268606	At least 1 of the 10 top ranked transcript is CPAT coding and max ORF size >=300, NOT annotated as nonCoding in GENCODE	ASHG19AP1B10015226011	protein_coding	AATTGCAGGCACGCACAGACACACAGGGAACAGTCCATGCGCTGAGCAGACCAGAACCAC
ENST00000284878	protein_coding	CXADR	4.52721	5.30893	4.73803	6.04828	4.89026	4.38116	-6.7371	-5.80767	-5.84581	-6.19714	-5.62106	-6.27204	0.328701	0.51651	0.350976	0.342836	0.404512	0.441694	Ensembl	6254	chr21:18884700-18942418:+	chr21	+	18884700	18942418	CXADR, Ig-like cell adhesion molecule [Source:HGNC Symbol;Acc:HGNC:2559]	ASHG19AP1B10024017711	protein_coding	CGCGCGCAAAACCCTGGTTTAGCTTAAGGGATGGAGGCGGGGACCCCTGCGCAGGCTTGC	NM_001338
ENST00000461703	lncRNA	TNFRSF25	9.16777	9.63891	8.84658	9.57839	9.0654	9.31559	-2.09653	-1.47769	-1.73726	-2.66704	-1.44591	-1.33761	0.32301	0.353046	0.348757	0.208743	0.416292	0.360197	Ensembl	567	chr1:6523596-6526167:-	chr1	-	6523596	6526167	TNF receptor superfamily member 25 [Source:HGNC Symbol;Acc:HGNC:11910]	ASHG19AP1A10801800211	lncRNA	GCCTGCCTGGCTTCTATGAACATGGCGATGGCTGCGTGTCCTGCCCCACTAGAGACGGGG
Human-PGK1_5			6.57529	7.04069	6.12333	6.91615	6.32001	5.76776	-4.68901	-4.07591	-4.46051	-5.32927	-4.1913	-4.88543	0.734973	0.735414	0.749295	0.657687	0.610999	0.398962									Human-PGK1_5	pos
ENST00000382293	protein_coding	KANK1	8.71855	9.13475	8.26635	9.10547	8.09623	6.95109	-2.54575	-1.98185	-2.31749	-3.13995	-2.41508	-3.70211	0.756277	0.917363	0.725727	0.629753	0.531414	0.542112	Ensembl	5249	chr9:706889-746103:+	chr9	+	706889	746103	KN motif and ankyrin repeat domains 1 [Source:HGNC Symbol;Acc:HGNC:19309]	ASHG19AP1B10626309111	protein_coding	GGCGCCACGTGGAAAAGCAGGTGATATTCTCAGTGGAGACCAGGACAAGGAACAGAAAGA	NM_001354341
ENST00000447337	protein_coding	TMEM205	7.59837	7.84076	6.95639	8.22885	7.36903	7.19489	-3.66594	-3.27584	-3.62745	-4.01658	-3.14228	-3.4583	0.119599	0.133294	0.172851	0.0858747	0.213251	0.270206	Ensembl	916	chr19:11453452-11456981:-	chr19	-	11453452	11456981	transmembrane protein 205 [Source:HGNC Symbol;Acc:HGNC:29631]	ASHG19AP1B11193376511	protein_coding	TCCTCGGGGCTTTCGGGATCTTCACCTAATATCCGGACTGCAAGATGGAGGAAGGCGGGA	NM_033408
ENST00000395386	protein_coding	PHF20L1	10.5813	10.3369	9.75695	9.76904	9.8067	9.69469	-0.682967	-0.779661	-0.826889	-2.47638	-0.704611	-0.958507	0.907883	0.923405	0.740103	0.712041	0.772207	0.43724	Ensembl	6237	chr8:133787630-133861052:+	chr8	+	133787630	133861052	PHD finger protein 20 like 1 [Source:HGNC Symbol;Acc:HGNC:24280]	ASHG19AP1B12127747011	protein_coding	AACTCTGTATTAAAACTATTCCACATATCCTAAAATTTCAGCTTGCCTTTTTGCGGCCTT	NM_016018
ENST00000296452	protein_coding	BSN	6.4028	7.96753	7.67536	8.22521	7.34933	7.55496	-4.86151	-3.14907	-2.90848	-4.02022	-3.16198	-3.09823	0.0954962	0.147114	0.243977	0.10234	0.195184	0.366308	Ensembl	15955	chr3:49591922-49708978:+	chr3	+	49591922	49708978	bassoon presynaptic cytomatrix protein [Source:HGNC Symbol;Acc:HGNC:1117]	ASHG19AP1B12158241411	protein_coding	TGCGTATAACACATCTACAATCTGGCAAACCCTTGGCCCAAAGACTCACCAGGTGGGACG	NM_003458
ENST00000225550	protein_coding	KRT37	6.12803	7.16545	6.93581	7.43486	6.68325	7.11653	-5.13627	-3.95115	-3.64803	-4.81056	-3.82807	-3.53667	0.331676	0.268968	0.310328	0.238933	0.299078	0.32884	Ensembl	1475	chr17:39577005-39580775:-	chr17	-	39577005	39580775	keratin 37 [Source:HGNC Symbol;Acc:HGNC:6455]	ASHG19AP1B10011648711	protein_coding	TGATTCTGAAGGCCCGAGTTAGGAGATTGAGGCTGGTTGCACTGGGGTCAGGAGTGCCCT	NM_003770
ENST00000394514	protein_coding	RNF14	7.68483	8.22646	7.027	7.49468	7.51943	7.17437	-3.57947	-2.89014	-3.55684	-4.75074	-2.99188	-3.47883	0.856727	0.860577	0.622077	0.582837	0.691931	0.393942	Ensembl	2905	chr5:141348676-141368750:+	chr5	+	141348676	141368750	ring finger protein 14 [Source:HGNC Symbol;Acc:HGNC:10058]	ASHG19AP1B13960078911	protein_coding	ATTTGTGAGCGCTATCTGCTCTATGCAAGCACTTAGACAACCTATGGGAAGAACACCGTG	NM_183398
ENST00000277165	protein_coding	FAM120A	10.7194	10.5564	9.98327	10.6055	10.2615	9.65394	-0.544861	-0.560215	-0.600574	-1.63993	-0.249791	-0.99926	0.883583	0.8658	0.665509	0.630324	0.607349	0.277341	Ensembl	5118	chr9:96214004-96328389:+	chr9	+	96214004	96328389	family with sequence similarity 120A [Source:HGNC Symbol;Acc:HGNC:13247]	ASHG19AP1B10036312911	protein_coding	TATTCAGCGACTAGTAAGCCTATGTCATTTCATCCACCACATTACTTAGCAGCCAGACCC	NM_001286722
NM_001317100	protein_coding	DNAJB4	5.76824	6.69674	5.6741	6.6738	5.925	5.97851	-5.49606	-4.41986	-4.90974	-5.57162	-4.58632	-4.67468	0.644194	0.516465	0.469174	0.272511	0.448967	0.382554	Refseq	3111	chr1:78444842-78483648:+	chr1	+	78444842	78483648		ASHG19AP1B11131789011	protein_coding	AGCATGATTTTCAGGAGTCTCTGTTGCCCAGGCTGGAATGCAATGGTGCGATCTCAGTCA	NM_001317100
NR_136579	lncRNA	KLHL32	8.36862	8.78584	8.13025	9.14577	8.35699	8.38295	-2.89568	-2.33076	-2.45359	-3.09966	-2.15432	-2.27025	0.285065	0.359776	0.37051	0.284604	0.405433	0.375491	Refseq	2594	chr6:97457952-97588630:+	chr6	+	97457952	97588630		ASHG19AP1A10094516411	lncRNA	ACCGCCTGACCTCCCTGAGTGAAGAGCAGATCTGGCAGGTGGAGTAACTAATACGGCACA	NR_136579
NM_147780	protein_coding	CTSB	10.7669	11.4286	10.2929	11.7153	10.4314	10.6446	-0.497401	0.311977	-0.2909	-0.530168	-0.0799326	-0.00856139	0.172341	0.267003	0.302849	0.169693	0.328046	0.342708	Refseq	3966	chr8:11700034-11725659:-	chr8	-	11700034	11725659		ASHG19AP1B10565359211	protein_coding	AGCGATCTGGTTCCCACCTCAGCCTCCCGAGTAGTGTCTTCAGGCCTATGGAGAGCAGCT	NM_147780
ENST00000373327	protein_coding	TRAF3IP1	6.11337	5.58105	4.6335	4.92519	5.03171	4.42269	-5.15094	-5.53555	-5.95034	-7.32023	-5.4796	-6.23051	0.689848	0.54676	0.504623	0.444648	0.719745	0.402479	Ensembl	4279	chr2:239229082-239309541:+	chr2	+	239229082	239309541	TRAF3 interacting protein 1 [Source:HGNC Symbol;Acc:HGNC:17861]	ASHG19AP1B11616339811	protein_coding	TGGAATAAATAATGAGCCAAATCAGGAAACGACAACATCAGAAATAGGAACAAAAGAAGC	NM_015650
ENST00000558984	protein_coding	BMP4	6.79737	7.30243	6.71394	6.66571	6.8964	7.07199	-4.46694	-3.81417	-3.8699	-5.57972	-3.61491	-3.58121	0.201022	0.255133	0.268464	0.111319	0.35523	0.332128	Ensembl	1705	chr14:54416459-54420173:-	chr14	-	54416459	54420173	bone morphogenetic protein 4 [Source:HGNC Symbol;Acc:HGNC:1071]	ASHG19AP1B11099365011	protein_coding	AGAGCCTGTCTGCGGTGGAGTCTCATTATATTCAAATATTCCTTTTAGGAGCCATTCCGT	NM_001347914
MI0003137	pre-miRNA	hsa-mir-193b	5.59136	6.53157	5.74015	6.6124	5.37409	6.09236	-5.67294	-4.58503	-4.84369	-5.63302	-5.13722	-4.56083	0.254464	0.267646	0.27716	0.170891	0.26407	0.709869		83	chr16:14397824-14397906:+	chr16	+	14397824	14397906		ASHG38SM110009018511	smallRNA	AGGGCGAGATGAGTTTATGTTTTATCCAACTGGCCCTCAAAGTCCCGCTTTTGGGGTCAT
ENST00000540627	protein_coding	KPNB1	6.17676	6.28645	4.60725	5.58165	5.14663	5.34289	-5.08755	-4.83015	-5.97659	-6.66377	-5.36468	-5.31031	0.698454	0.514683	0.396206	0.286621	0.496968	0.323638	Ensembl	2989	chr17:45728562-45760046:+	chr17	+	45728562	45760046	karyopherin subunit beta 1 [Source:HGNC Symbol;Acc:HGNC:6400]	ASHG19AP1B11198099011	protein_coding	GGGGTCAGAGGGAAGGATTGGATGATGCTTGACATCTTTGAGAAAGCCCACTTTCCTTGT	NM_001276453
ERCC-00171_229			4.73712	5.82636	5.12668	5.53095	5.03609	5.4746	-6.52718	-5.29024	-5.45716	-6.71447	-5.47522	-5.17859	0.28447	0.382262	0.285915	0.130738	0.295596	0.349995									ERCC-00171_229	pos
ENST00000533638	lncRNA	RP11-839D17.2	4.95369	6.03552	4.69298	5.81013	4.72432	5.43331	-6.31062	-5.08108	-5.89087	-6.43529	-5.787	-5.21989	0.134492	0.265253	0.243489	0.0909692	0.311785	0.400423	Ensembl	618	chr11:113140254-113144528:-	chr11	-	113140254	113144528		ASHGV4000763911	lncRNA	ACCACCACAGGACACAACCCGATGACAGCAGACAAAGAGAGGCCGTACTCGGTCTTTGCT
ENST00000444488	lncRNA	RP11-297K7.2	8.48955	7.76552	7.1743	8.2129	7.03495	6.15105	-2.77476	-3.35108	-3.40954	-4.03252	-3.47636	-4.50214	0.190112	0.221198	0.211137	0.161419	0.675875	0.73157	Ensembl	697	chr3:188659504-188665428:-	chr3	-	188659504	188665428		ASHGV4003540311	lncRNA	ATCAGTAATCGCTGTTTGCCAAGCCATCTGGGAGGAGACCAAAGAGCTATAAAATAAGTT
ENST00000262177	protein_coding	DNAJB6	8.20329	8.62079	8.17955	8.8216	7.98665	8.32259	-3.06102	-2.49581	-2.40429	-3.42383	-2.52466	-2.33061	0.285144	0.25302	0.468771	0.235427	0.357404	0.34655	Ensembl	2527	chr7:157129660-157210133:+	chr7	+	157129660	157210133	DnaJ heat shock protein family (Hsp40) member B6 [Source:HGNC Symbol;Acc:HGNC:14888]	ASHG19AP1B11875455811	protein_coding	GACCCCCTCGCGTCCGCAGCAGGATTGAAAGAAGGTGGCAAGAGGAAGAAGCAGAAGCAG	NM_058246
NR_148459	lncRNA	ZNF532	7.47021	7.57084	6.7748	8.0565	7.12292	7.40893	-3.7941	-3.54576	-3.80904	-4.18892	-3.38839	-3.24427	0.072514	0.0733026	0.168974	0.0744979	0.273672	0.34729	Refseq	7048	chr18:56529832-56653712:+	chr18	+	56529832	56653712		ASHG19AP1A10320642511	lncRNA	GCACTCCTCCAGACTGGTGTGCATGAATGTGTTTGGTAGTGGGAAGAGGAACCACATCCT	NR_148459
ENST00000395654	protein_coding	EDN3	6.87903	7.3028	6.91442	7.24484	6.84866	6.49856	-4.38527	-3.8138	-3.66942	-5.00058	-3.66265	-4.15464	0.310118	0.3024	0.358347	0.179636	0.426097	0.372289	Ensembl	2318	chr20:57875758-57901047:+	chr20	+	57875758	57901047	endothelin 3 [Source:HGNC Symbol;Acc:HGNC:3178]	ASHG19AP1B12349673011	protein_coding	ACAAGGCCTGCCTGCACTTTTGCACCCAAACTCTGGACGTCAGCAGACAGGTTGAAGTCA	NM_207033
ENST00000505467	lncRNA	RP11-71E19.5	6.17943	7.31491	6.78185	7.01335	6.58791	6.7523	-5.08488	-3.80169	-3.80199	-5.23207	-3.9234	-3.9009	0.334391	0.352908	0.497183	0.175101	0.44341	0.654742	Ensembl	374	chr3:126111876-126113431:-	chr3	-	126111876	126113431	CCDC37 antisense RNA 1 (head to head) [Source:HGNC Symbol;Acc:HGNC:49641]	ASHG19AP1A10472041611	lncRNA	TGCTGGGAACTCGTTAGAAAAGTACTGTTCCACGCACTTGACACCAATCCACCCATTTCA
ENST00000442598	protein_coding	RAD54L	4.39017	5.17449	3.96016	5.26262	3.36277	5.15854	-6.87414	-5.94211	-6.62368	-6.9828	-7.14855	-5.49466	0.45491	0.487687	0.401828	0.394488	0.428414	0.278627	Ensembl	2549	chr1:46713367-46744145:+	chr1	+	46713367	46744145	RAD54 like [Source:HGNC Symbol;Acc:HGNC:9826]	ASHG19AP1B14370236811	protein_coding	CAGCGCGGCGGGAGGTTCGATTGACCCGGTCTTGGCGGGTCGCCGCTGCCTGCTTTTGAC	NM_001142548
ENST00000562711	protein_coding	SYT17	8.2177	9.08221	8.27084	8.85164	8.57691	8.47824	-3.0466	-2.03439	-2.313	-3.39378	-1.9344	-2.17496	0.411875	0.503576	0.488422	0.348128	0.535141	0.46334	Ensembl	1702	chr16:19183676-19278429:+	chr16	+	19183676	19278429	synaptotagmin 17 [Source:HGNC Symbol;Acc:HGNC:24119]	ASHG19AP1B12104678411	protein_coding	AGCAACACCTTGTTAGGATGTTAGGAAGTCAGCTCCCTTCCCAGGATGTTGGAACCATTA	NM_001308157
ENST00000619574	protein_coding	KIZ	8.13038	8.04589	6.59854	6.93282	7.21151	5.9532	-3.13393	-3.07072	-3.9853	-5.3126	-3.2998	-4.69999	0.797177	0.771343	0.68273	0.451989	0.790889	0.419717	Ensembl	1970	chr20:21106624-21227256:+	chr20	+	21106624	21227256	kizuna centrosomal protein [Source:HGNC Symbol;Acc:HGNC:15865]	ASHG19AP1B10728104311	protein_coding	TGCGGGACAGCTCGAATATGAGACTCAAATTAAGAAGATGCTATGCTCAAAAGATAGCCT	NM_001276389
ENST00000610712	protein_coding	ZSCAN30	7.51889	8.26595	7.71598	8.92649	7.93894	7.75433	-3.74541	-2.85065	-2.86786	-3.31893	-2.57237	-2.89887	0.254072	0.330618	0.273742	0.195223	0.216109	0.300351	Ensembl	3439	chr18:32831022-32870209:-	chr18	-	32831022	32870209	zinc finger and SCAN domain containing 30 [Source:HGNC Symbol;Acc:HGNC:33517]	ASHG19AP1B13376641711	protein_coding	AGGGCTGCCGAGAATTAACCCCCGAACCGCCGCGAGCTGTCCCTAGCAGTGCCTTAGCCA	NM_001288711
ENST00000617612	protein_coding	C11orf96	14.4816	14.3634	13.0069	13.8381	13.0326	13.7422	3.21729	3.24678	2.42303	1.59266	2.52127	3.08897	0.967921	0.98098	0.734323	0.849252	0.696961	0.444955	Ensembl	1294	chr11:43964140-43965433:+	chr11	+	43964140	43965433	chromosome 11 open reading frame 96 [Source:HGNC Symbol;Acc:HGNC:38675]	ASHG19AP1B10014146111	protein_coding	GCTGAAGGCATTTATTTAACGATCTTTTTACCTGGATATGTCTGTGAGGCTCCTGAAAGG	NM_001145033
ETG05_66023			9.75182	9.98598	9.28063	10.5104	8.87941	7.9585	-1.51249	-1.13062	-1.30321	-1.73504	-1.6319	-2.69469	0.0583032	0.0588065	0.134546	0.055332	0.140228	0.174128									ETG05_66023	pos
ENST00000390832	snoRNA	RF00561	7.7363	7.77689	7.19388	6.97276	7.46969	6.97523	-3.528	-3.33971	-3.38996	-5.27267	-3.04162	-3.67796	0.343745	0.283035	0.10597	0.0474881	0.0885232	0.0783133		128	chr20:29964122-29964249:+	chr20	+	29964122	29964249		ASHG38SM110009118411	smallRNA	AGACAGGTGCAAAAAATAAATCCTCTTTTGCAACCCAGAACTCATTGTTCGGTATGAGTT
ENST00000393870	protein_coding	OPALIN	8.54042	9.15158	8.07616	9.33376	8.19011	7.93989	-2.72389	-1.96502	-2.50768	-2.91167	-2.3212	-2.7133	0.0655842	0.0862136	0.191948	0.0926416	0.246969	0.257787	Ensembl	3578	chr10:98102979-98119122:-	chr10	-	98102979	98119122	oligodendrocytic myelin paranodal and inner loop protein [Source:HGNC Symbol;Acc:HGNC:20707]	ASHG19AP1B11159834511	protein_coding	GACGTCCTCTCCTGTCACAGGTGGGAAAGAAACGGACTGTGGGCCCTCTCTTGGATTAGC	NM_001284321
ENST00000415644	protein_coding	NME6	6.99223	7.55082	6.81494	7.49744	7.00058	7.03363	-4.27208	-3.56578	-3.7689	-4.74798	-3.51074	-3.61957	0.795457	0.802067	0.671747	0.483159	0.628588	0.628482	Ensembl	849	chr3:48335687-48342884:-	chr3	-	48335687	48342884	NME/NM23 nucleoside diphosphate kinase 6 [Source:HGNC Symbol;Acc:HGNC:20567]	ASHG19AP1B12624626111	protein_coding	AGGAAGATTGCCAGAGGTTTTACCGAGAGCATGAAGACTCTGTGGTTTCAGCCAGCAGAG	NM_001308435
MI0016057-pri-3	pri-miRNA	pri-3-hsa-mir-3657	7.03864	7.98193	7.0758	6.97926	7.01118	7.32871	-4.22566	-3.13467	-3.50804	-5.26616	-3.50014	-3.32449	0.634789	0.836291	0.562342	0.228803	0.450339	0.414926		100	chr12:112475313-112475413:-	chr12	-	112475313	112475413		ASHG38SM110006130311	smallRNA	TAAGGACATATCTACCAGATTTCTTTATAAAGGTGCCTTTTTCCCTCTGTAATAAGTAAG
ENST00000521292	lncRNA	NKX2-1-AS1	5.9888	6.89476	6.40458	6.62924	6.20218	6.35354	-5.27551	-4.22184	-4.17926	-5.61619	-4.30913	-4.29966	0.266237	0.361281	0.434475	0.154868	0.453112	0.471482	Ensembl	1775	chr14:36988483-36992221:+	chr14	+	36988483	36992221		ASHGV4001490511	lncRNA	ACTAACGCACCTTGTAGGGAAGAGAAGGACATCTGTATCTCCAAGCTTATCCAAGCAAAG
ENST00000536354	protein_coding	TDO2	5.69771	5.63606	5.67152	5.60919	3.82574	5.99417	-5.5666	-5.48054	-4.91232	-6.63623	-6.68557	-4.65903	0.640076	0.550066	0.60319	0.562455	0.528417	0.714997	Ensembl	1701	chr4:156824847-156841558:+	chr4	+	156824847	156841558	tryptophan 2,3-dioxygenase [Source:HGNC Symbol;Acc:HGNC:11708]	ASHG19AP1B12492717311	protein_coding	ACTGCTACTTAAATCTGAGCAGGAAAAGACACTTCTGGAATTAGTGGAGGCATGGCTGGA
ENST00000483245	lncRNA	RP11-202A13.1	5.48729	6.33849	5.56948	6.20438	5.33381	5.66022	-5.77701	-4.77811	-5.01436	-6.04104	-5.1775	-4.99297	0.048791	0.0635559	0.0687155	0.0349566	0.0766045	0.132139	Ensembl	640	chr3:133774100-133776492:-	chr3	-	133774100	133776492		ASHGV4003493711	lncRNA	ACTTACATGCTTGTGAAATTCTTTGGGATGGATATTGCTTCCTAATACAATGTTTGTAGC
ENST00000392587	protein_coding	WASF1	7.88402	8.07761	7.33084	7.87216	7.03111	7.07621	-3.38029	-3.03899	-3.253	-4.37326	-3.4802	-3.57698	0.592524	0.509046	0.492159	0.350194	0.50414	0.381171	Ensembl	2675	chr6:110421022-110500905:-	chr6	-	110421022	110500905	WAS protein family member 1 [Source:HGNC Symbol;Acc:HGNC:12732]	ASHG19AP1B10631394711	protein_coding	GCGTGAGCCCCCAAGATTTCACGGTGAACTGGCACAAAGGTTAATCTCAAGATGCCGCTA	NM_001024936
ENST00000504451	protein_coding	AMTN	6.50852	8.9486	6.34807	7.33916	7.09034	6.95871	-4.75578	-2.168	-4.23577	-4.90626	-3.42098	-3.69448	0.276913	0.629368	0.353902	0.207615	0.396921	0.497713	Ensembl	761	chr4:71384302-71398231:+	chr4	+	71384302	71398231	amelotin [Source:HGNC Symbol;Acc:HGNC:33188]	ASHG19AP1B10699197611	protein_coding	AGGAGCACACATGCCATCGAGGAAGCCACCACAGAATCAGCAAATGGAATTCAGTAAGCT	NM_001286731
ENST00000302475	protein_coding	MCC	11.3373	11.0829	10.3377	10.5157	9.88524	8.85452	0.0729672	-0.0336987	-0.246179	-1.72976	-0.626073	-1.79868	0.956768	0.977717	0.635527	0.765564	0.712557	0.380905	Ensembl	8257	chr5:112357796-112630646:-	chr5	-	112357796	112630646	mutated in colorectal cancers [Source:HGNC Symbol;Acc:HGNC:6935]	ASHG19AP1B10000715411	protein_coding	AGATGCCTTTAGTTTTAGCTGCTGTAAAATAGCTACTTTGCGTTATTTGATATAGAATTG	NM_002387
ENST00000261569	protein_coding	MAST4	7.7233	8.06714	6.9936	7.45724	7.4614	6.78348	-3.541	-3.04946	-3.59024	-4.78819	-3.04992	-3.86972	0.630091	0.738003	0.447268	0.287176	0.480212	0.310959	Ensembl	7664	chr5:66300448-66462879:+	chr5	+	66300448	66462879	microtubule associated serine/threonine kinase family member 4 [Source:HGNC Symbol;Acc:HGNC:19037]	ASHG19AP1B11408529311	protein_coding	CGAGAGGAAATCAGTTTCCCGGACCTTTGAGAGGAGGCTGTGTGTTAATTAAAGGCTAGG	NM_001297651
ENST00000428689	lncRNA	AL109761.5	6.71058	7.22303	6.74647	6.67066	6.83728	6.7158	-4.55372	-3.89357	-3.83737	-5.57476	-3.67403	-3.93739	0.510294	0.537638	0.429434	0.270861	0.57778	0.51401	Ensembl	422	chr21:19165805-19183162:+	chr21	+	19165805	19183162		ASHGV4000066611	lncRNA	TTTTTCTTGCACTTGGTTGTCCCAGCATCAGCTATTGAGGCTGATAAGCAAAAGGGAGCT
ENST00000313421	protein_coding	CD6	11.6375	12.3189	11.3425	13.4604	11.4371	10.6709	0.373217	1.2023	0.758633	1.21502	0.925797	0.0176749	0.428784	0.548154	0.480496	0.415426	0.397821	0.514095	Ensembl	3252	chr11:60739152-60787849:+	chr11	+	60739152	60787849	CD6 molecule [Source:HGNC Symbol;Acc:HGNC:1691]	ASHG19AP1B13756409411	protein_coding	CCCAGCCCCCTTCGGAGGAGCAGTTTGGCTGTCCAGGGTCCCCCAGCCCTCAGCCTGACT	NM_006725
ENST00000398333	protein_coding	C15orf38-AP3S2	6.46398	7.38446	6.76735	7.28885	6.59514	6.75787	-4.80032	-3.73215	-3.81649	-4.95657	-3.91617	-3.89532	0.408875	0.689778	0.459531	0.310716	0.310361	0.274141	Ensembl	2439	chr15:90377540-90456114:-	chr15	-	90377540	90456114	C15orf38-AP3S2 readthrough [Source:HGNC Symbol;Acc:HGNC:38824]	ASHG19AP1B11053877811	protein_coding	CCGAGAGCAGGGGGATGGGGCAGAGGACGAGGAGTGGCCAGAAGAAATTCAACAGCAGAT	NM_001199058
ENST00000441644	lncRNA	AC023797.1	6.3448	6.54089	5.84338	6.34169	5.88323	6.84118	-4.91951	-4.57571	-4.74046	-5.90373	-4.62809	-3.81201	0.266724	0.207442	0.269344	0.136614	0.218567	0.279328	Ensembl	348	chr3:196358369-196359458:-	chr3	-	196358369	196359458		ASHGV4003549811	lncRNA	CAGCGAACCTCAGTCACTGACACTCAAAAGAAGGAATTATTTCAACTCAATAATAAACAA
ENST00000601144	protein_coding	ZSCAN18	9.85422	10.5785	9.9073	10.3285	10.0589	10.3014	-1.41008	-0.538151	-0.676542	-1.91694	-0.452392	-0.351839	0.429539	0.493946	0.430844	0.270534	0.383068	0.359267	Ensembl	2190	chr19:58595704-58609730:-	chr19	-	58595704	58609730	zinc finger and SCAN domain containing 18 [Source:HGNC Symbol;Acc:HGNC:21037]	ASHG19AP1B10026509611	protein_coding	CGTCTGATTGGCCATGCGCACTGTCACCTGTCACGGCTCCCTTGCTCGCCCCGGTGCGCG	NM_001145543
ENST00000538431	protein_coding	CIZ1	7.98705	8.72528	7.8664	8.79874	8.12674	8.23788	-3.27726	-2.39132	-2.71744	-3.44669	-2.38457	-2.41531	0.188536	0.247521	0.309863	0.108703	0.29435	0.361328	Ensembl	2996	chr9:130928345-130954218:-	chr9	-	130928345	130954218	CDKN1A interacting zinc finger protein 1 [Source:HGNC Symbol;Acc:HGNC:16744]	ASHG19AP1B10323062911	protein_coding	CACAGGACCACAAGCCACCCACACCACGAAGAGATGTGTTTGCCCACGTTCCAGTGCAGG	NM_001257975
ENST00000264658	protein_coding	FBXL20	8.56308	8.65845	7.64685	6.84662	7.66115	7.05338	-2.70123	-2.45815	-2.93699	-5.3988	-2.85016	-3.59981	0.917145	0.890467	0.615815	0.74663	0.610544	0.372693	Ensembl	10388	chr17:37408897-37557916:-	chr17	-	37408897	37557916	F-box and leucine rich repeat protein 20 [Source:HGNC Symbol;Acc:HGNC:24679]	ASHG19AP1B10857840311	protein_coding	TGCTGCAGTTGCTGATTATACCAGCATATATAAGAATAAAGTCTGATTTATTTATCCATT	NM_032875
ENST00000377126	protein_coding	KLF9	13.5027	14.2129	11.9545	10.9258	12.8916	11.015	2.23838	3.0963	1.37062	-1.31966	2.38027	0.361803	0.982813	0.994407	0.753869	0.757747	0.821294	0.409881	Ensembl	5175	chr9:72999513-73029540:-	chr9	-	72999513	73029540	Kruppel like factor 9 [Source:HGNC Symbol;Acc:HGNC:1123]	ASHG19AP1B10019354511	protein_coding	CCCGTTTTTGTAAATCAAATGAAATTATAAAAGAGGATTCTGACAGTAGGTATTTTGTAC	NM_001206
ENST00000602438	lncRNA	BORCS8-MEF2B	7.76652	8.20406	7.20112	8.58586	7.60245	7.72805	-3.49779	-2.91254	-3.38272	-3.65956	-2.90886	-2.92514	0.486099	0.502405	0.472826	0.306634	0.355117	0.330616	Ensembl	576	chr19:19260102-19302956:-	chr19	-	19260102	19302956	BORCS8-MEF2B readthrough [Source:HGNC Symbol;Acc:HGNC:39979]	ASHG19AP1A10164615111	lncRNA	AGGCCATCAGCATCCGGGACCATATGAATGCCAGTGCCCAGGGCCACAGACAAAGATCAT
ENST00000568609	lncRNA	PWRN1	6.39382	7.3606	6.82284	7.22494	6.91071	6.8542	-4.87049	-3.756	-3.761	-5.02049	-3.6006	-3.79899	0.405893	0.436837	0.589222	0.316862	0.539693	0.810783	Ensembl	1443	chr15:24803299-24832926:+	chr15	+	24803299	24832926		ASHGV4000229011	lncRNA	AAGATAGCAGCAACTACTCTATCATTACTGTACCACCACCTGTATGGATCTCGTTGCCCA
ENCT00000215689	protein_coding	CATG00000041177.1	6.4106	7.75566	6.86436	7.43527	6.94671	7.08805	-4.8537	-3.36094	-3.71948	-4.81016	-3.56461	-3.56514	0.152931	0.206623	0.346426	0.109093	0.283073	0.476078	FANTOM5CAT	5197	chr19:45971115-45976311:-	chr19	-	45971115	45976311	At least 1 of the 10 top ranked transcript is CPAT coding and max ORF size >=300, NOT annotated as nonCoding in GENCODE	ASHG19AP1B10010450511	protein_coding	CGTAGCTCTGAGTCTTATGAATGAAGCACAGACCCGCCAGCCTGTATTTATATGCCCGGG
ENST00000229971	protein_coding	FBXL4	8.69263	8.93744	8.35793	9.08303	8.37008	8.257	-2.57168	-2.17916	-2.22591	-3.1624	-2.14123	-2.3962	0.913029	0.908137	0.629786	0.665604	0.575116	0.33825	Ensembl	2810	chr6:99321601-99395882:-	chr6	-	99321601	99395882	F-box and leucine rich repeat protein 4 [Source:HGNC Symbol;Acc:HGNC:13601]	ASHG19AP1B10859608111	protein_coding	CGCTTGTTCTGCAAATCCTTATTCCCCAAATCCACCAGCTGAAGTAAGATGGGAGATTCT	NM_001278716
ENST00000526451	protein_coding	EIF1AD	7.78745	8.31146	7.80752	8.56831	7.93601	7.98268	-3.47686	-2.80514	-2.77632	-3.67711	-2.5753	-2.67052	0.358776	0.455126	0.520642	0.309993	0.429343	0.496282	Ensembl	2761	chr11:65764016-65769627:-	chr11	-	65764016	65769627	eukaryotic translation initiation factor 1A domain containing [Source:HGNC Symbol;Acc:HGNC:28147]	ASHG19AP1B13545671511	protein_coding	TGACGCTACCGTCGCGGCCGCCGAACAGTCCTGGGTTCTGAGCCTGCCATCCAAGGAACT	NM_001242484
NM_001352086	protein_coding	CCDC91	8.15221	8.72018	7.68696	8.34313	7.81356	7.4778	-3.11209	-2.39642	-2.89688	-3.90229	-2.69775	-3.1754	0.45648	0.432525	0.431288	0.258669	0.387729	0.358393	Refseq	2815	chr12:28343360-28703099:+	chr12	+	28343360	28703099		ASHG19AP1B12578490811	protein_coding	TCCTTGGGCTGCCTTTCCTGCAGGGAAACATGCAATTTTCATTGTGAGCTGCCTTCCAGA	NM_001352086
MI0017396-pri-3	pri-miRNA	pri-3-hsa-mir-499b	7.40427	7.64377	7.31395	7.39692	7.15674	6.98608	-3.86004	-3.47283	-3.26989	-4.8485	-3.35458	-3.66711	0.200027	0.392995	0.461091	0.176461	0.395054	0.303432		100	chr20:33578113-33578213:-	chr20	-	33578113	33578213		ASHG38SM110007433511	smallRNA	CACAGGGGACAGGGCAGGGGGTGAAGGACGGGGCTGGAGGCTGCCAAGAGGGAGGGTCTG
ENST00000370748	protein_coding	BEND6	6.27128	7.0123	6.21372	6.67411	5.86953	6.15342	-4.99303	-4.1043	-4.37012	-5.57132	-4.64178	-4.49978	0.110091	0.156577	0.144171	0.0681385	0.180101	0.180312	Ensembl	3497	chr6:56819924-56875742:+	chr6	+	56819924	56875742	BEN domain containing 6 [Source:HGNC Symbol;Acc:HGNC:20871]	ASHG19AP1B12719339611	protein_coding	ACAGCCGACTTCGACAGTCTTTGGTCATGCTTCAAGCTTGGTCCAGAGAGCTGCCTTAGA	NM_001318539
ENST00000276480	protein_coding	ST18	5.47229	5.61926	5.02287	5.38738	4.95194	5.03769	-5.79201	-5.49734	-5.56097	-6.85804	-5.55937	-5.6155	0.459349	0.538104	0.392378	0.261401	0.394637	0.573408	Ensembl	6187	chr8:53023399-53322303:-	chr8	-	53023399	53322303	ST18, C2H2C-type zinc finger [Source:HGNC Symbol;Acc:HGNC:18695]	ASHG19AP1B10321160111	protein_coding	CTGTTTATAGGAATGACCTCAGGACTTTGTGTTCATGTTATAGATGGATGCAGAGGCTGA	NM_014682
ENST00000611933	protein_coding	FAM13C	9.78742	10.1218	9.76859	10.4786	9.83222	10.4497	-1.47689	-0.99476	-0.815252	-1.76684	-0.679094	-0.203474	0.96234	0.957791	0.933541	0.853174	0.81553	0.664558	Ensembl	3031	chr10:61005939-61122352:-	chr10	-	61005939	61122352	family with sequence similarity 13 member C [Source:HGNC Symbol;Acc:HGNC:19371]	ASHG19AP1B10894324811	protein_coding	AGAAATACCGGGTAACTAAGCAAGACAAGAACCTCATAAAGCCGCTTTATGACCGATACA	NM_001001971
ENST00000632009	protein_coding	LPIN3	6.91445	7.25674	6.22479	7.1089	6.6711	6.23449	-4.34986	-3.85987	-4.35905	-5.13652	-3.84021	-4.4187	0.583047	0.646727	0.569809	0.365524	0.408623	0.463622	Ensembl	4132	chr20:39969612-39989040:+	chr20	+	39969612	39989040	lipin 3 [Source:HGNC Symbol;Acc:HGNC:14451]	ASHG19AP1B13120678111	protein_coding	TTCCTGGCCGAGGAGCGCAGTGCCCAGAAGGAGAAGACTGCAGCCAAGGAGCAGCAGGGG	NM_001301860
ENST00000292591	protein_coding	MGAT4B	11.6929	12.3304	11.6173	11.9879	11.8016	11.8029	0.428603	1.21384	1.03344	-0.257552	1.29029	1.14969	0.508036	0.607297	0.512691	0.266835	0.457499	0.319312	Ensembl	2446	chr5:179224597-179233934:-	chr5	-	179224597	179233934	mannosyl (alpha-1,3-)-glycoprotein beta-1,4-N-acetylglucosaminyltransferase, isozyme B [Source:HGNC Symbol;Acc:HGNC:7048]	ASHG19AP1B10009147511	protein_coding	GCAGTGAGCCTGATACCTGCCTCTGCCCTTCTGAGCCTGTTCCTCTTCCCTGAGTACAGG	NM_014275
NR_148686	lncRNA	RRAGB	8.0769	8.54772	7.65685	8.01406	7.76616	7.84097	-3.18741	-2.56888	-2.92699	-4.23137	-2.74515	-2.81223	0.887648	0.694694	0.464634	0.430978	0.510334	0.443891	Refseq	2346	chrX:55744110-55785207:+	chrX	+	55744110	55785207		ASHG19AP1A10602204111	lncRNA	TCCCTGTGAGTTTTCTTCTGGTAATTTCTCACTATCAGTGTAAAGAGCAGCGTGATGCCC	NR_148686
NR_136746	lncRNA	PAK3	6.78976	7.78518	6.80144	7.18921	6.67468	6.67072	-4.47454	-3.33142	-3.7824	-5.05621	-3.83663	-3.98247	0.0886156	0.16087	0.186359	0.0542104	0.16002	0.221157	Refseq	6923	chrX:110339370-110372433:+	chrX	+	110339370	110372433		ASHG19AP1A10692883111	lncRNA	AGCTACGTCAGCCTAATCCAGTTCCAGATTCTAGACTTGAGGGTTCTGGGCTGTTGGTCT	NR_136746
ENST00000563826	lncRNA	RP11-883G14.2	5.21827	5.63657	5.53233	5.90546	5.69546	5.8158	-6.04603	-5.48003	-5.05151	-6.33997	-4.81586	-4.83739	0.142044	0.158484	0.199441	0.116397	0.365002	0.377734	Ensembl	437	chr16:51051669-51069688:+	chr16	+	51051669	51069688		ASHGV4000450611	lncRNA	GGACTTGCTTGATCCCTGAATGGAAAGGAATGCTATGCACACTTTTTGGATACAGGAAGT
ENST00000454930	protein_coding	KAT7	10.5604	11.647	10.7484	12.2609	11.0226	11.0935	-0.703918	0.530378	0.164563	0.0155237	0.511267	0.440316	0.468314	0.595015	0.614984	0.566915	0.546055	0.598321	Ensembl	1774	chr17:47866043-47905065:+	chr17	+	47866043	47905065	lysine acetyltransferase 7 [Source:HGNC Symbol;Acc:HGNC:17016]	ASHG19AP1B11446249511	protein_coding	TGCTCGAGTCACCCGCTCCTCAGCCAGGCTAAGCCAGAGTTCTCAAGGACACCTTACAGG	NM_001199156
ENST00000436863	protein_coding	CASP1	5.64485	6.42311	5.81485	5.78715	5.05484	5.95532	-5.61946	-4.69349	-4.76899	-6.45827	-5.45647	-4.69788	0.63018	0.663514	0.365762	0.323352	0.499813	0.374819	Ensembl	1477	chr11:104896235-104905977:-	chr11	-	104896235	104905977	caspase 1 [Source:HGNC Symbol;Acc:HGNC:1499]	ASHG19AP1B10025907211	protein_coding	GCATATGCATGCACAGTGAGTATTTCCCAATACATGTACAGGCCCTGCCAAAAAGGAAGG	NM_033292
ENST00000374902	protein_coding	TEX10	8.39643	8.7257	7.7792	8.27004	8.35001	7.98065	-2.86788	-2.3909	-2.80464	-3.97538	-2.1613	-2.67254	0.58613	0.62393	0.467176	0.39316	0.393346	0.268248	Ensembl	3074	chr9:103064366-103115221:-	chr9	-	103064366	103115221	testis expressed 10 [Source:HGNC Symbol;Acc:HGNC:25988]	ASHG19AP1B12779095311	protein_coding	GGCCGCGGCCGGGTCCTCAGTAGTCGAGAATGACTAAAAAAAGAAAACGCCAACATGATT	NM_017746
ENST00000354470	protein_coding	BAX	6.9757	6.74886	6.62889	6.86775	6.90291	7.42591	-4.28861	-4.36774	-3.95495	-5.37767	-3.6084	-3.22729	0.607478	0.684665	0.383819	0.34935	0.386342	0.342763	Ensembl	433	chr19:49458186-49464894:+	chr19	+	49458186	49464894	BCL2 associated X, apoptosis regulator [Source:HGNC Symbol;Acc:HGNC:959]	ASHG19AP1B12320913811	protein_coding	GCTCTGAGCAGATCATGAAGACAGGGGCCCTTTTGCTTCAGGGGATGATTGCCGCCGTGG	NM_138763
ENST00000456172	protein_coding	ZNF322	10.194	10.0983	9.36602	8.90155	9.6112	9.22965	-1.07031	-1.01833	-1.21782	-3.34387	-0.900117	-1.42354	0.968453	0.849539	0.645511	0.474903	0.67615	0.204853	Ensembl	4718	chr6:26634621-26659980:-	chr6	-	26634621	26659980	zinc finger protein 322 [Source:HGNC Symbol;Acc:HGNC:23640]	ASHG19AP1B12744761311	protein_coding	GCGGCTGCCAGGAATGCTATCTTCTTTGAGAAGTCAAATTGTCAGGATCAGGAATGTATG	NM_001242799
ENST00000354475	protein_coding	WDR91	6.82556	7.11237	6.5326	7.09075	6.77401	7.92847	-4.43875	-4.00423	-4.05124	-5.15467	-3.7373	-2.72473	0.309339	0.296726	0.297413	0.125848	0.338278	0.394421	Ensembl	4588	chr7:134868591-134896286:-	chr7	-	134868591	134896286	WD repeat domain 91 [Source:HGNC Symbol;Acc:HGNC:24997]	ASHG19AP1B11192916811	protein_coding	TCAAGGCGGACAAGGAGAAGGGGTTCCGGGTGGATAAGATTGTGGACCAGCTGCAGCAGT	NM_014149
MI0017877	pre-miRNA	hsa-mir-5009	7.1616	7.21789	6.72843	6.53466	6.82604	6.56201	-4.10271	-3.89871	-3.85541	-5.71077	-3.68528	-4.09119	0.706237	0.763497	0.617399	0.702512	0.6285	0.297551		100	chr15:90427163-90427262:-	chr15	-	90427163	90427262		ASHG38SM110003446211	smallRNA	TTTTGGATTTTGGACTTTTTCAGATTTGGGGATATTTGCATTATACTTATCCTAAATCTG
ENST00000617998		POLR2A	10.0621	10.7658	10.1739	11.3953	10.2358	10.2705	-1.20217	-0.350752	-0.409946	-0.850126	-0.275513	-0.382676	0.164173	0.216373	0.282731	0.137037	0.247848	0.351112	Agilent		chr17:7416866-7416925					Homo sapiens RNA polymerase II subunit A (POLR2A), mRNA [NM_000937]	A_24_P99679	pos
NR_119377	lncRNA	RP11-874J12.1	4.31126	4.83166	4.51876	5.8207	4.50558	5.12109	-6.95305	-6.28494	-6.06508	-6.42472	-6.00574	-5.53211	0.0692182	0.0633577	0.0934584	0.0686832	0.0989194	0.178558	Refseq	923	chr18:3603735-3610087:+	chr18	+	3603735	3610087		ASHGV4000453311	lncRNA	AAATTACTATATTATGTGATGCAACAAAATTCAAATATGAAAACCATCTCGGAGGCCGGG
NR_146097	lncRNA	NANOS3	7.44416	8.2523	7.72455	8.74334	7.51622	7.58632	-3.82015	-2.8643	-2.85929	-3.50209	-2.99509	-3.06687	0.198353	0.254037	0.345959	0.296044	0.311788	0.351206	Refseq	453	chr19:13976128-13991571:+	chr19	+	13976128	13991571		ASHG19AP1A10834309211	lncRNA	GCGGCGGCCCCAATCGAGGTTTCAGAGGTGCCGGGAAGTCTGAGCCTTCGCCCTCCTGCT	NR_146097
NM_001353271	protein_coding	FAM49B	7.97043	8.37782	7.26739	8.04801	7.56917	7.03207	-3.29388	-2.73878	-3.31645	-4.19741	-2.94214	-3.62112	0.878288	0.790977	0.65636	0.513615	0.584435	0.362366	Refseq	3634	chr8:130851839-131028943:-	chr8	-	130851839	131028943		ASHG19AP1B10784155411	protein_coding	TAACTCATTCAAGGTTACCCAGTTGATAGAAGGACAAGGACAGAATCACCAGCACTGGCT	NM_001353271
ENST00000520727	protein_coding	ZFAT	9.22943	9.53443	9.00851	9.75448	9.2983	9.01987	-2.03487	-1.58217	-1.57533	-2.49095	-1.21301	-1.63333	0.543234	0.463666	0.559183	0.325096	0.584284	0.502989	Ensembl	4686	chr8:135490035-135708797:-	chr8	-	135490035	135708797	zinc finger and AT-hook domain containing [Source:HGNC Symbol;Acc:HGNC:19899]	ASHG19AP1B11860729811	protein_coding	CCTACTCTGCCCTTGGTGGAGGTTTACGAGGTCTGCTGGAGTTTGCTGGAGGTCCGCTCC	NM_001029939
ENST00000280097	protein_coding	HNMT	10.745	10.9368	9.96651	9.77881	10.3693	9.94237	-0.519313	-0.179798	-0.617326	-2.46661	-0.141967	-0.710831	0.979803	0.976462	0.691411	0.949764	0.854149	0.531867	Ensembl	3295	chr2:138721880-138773934:+	chr2	+	138721880	138773934	histamine N-methyltransferase [Source:HGNC Symbol;Acc:HGNC:5028]	ASHG19AP1B11238031011	protein_coding	ACAAACTCATCCATTAATGTAGATAAAGCACTGTTTGGATATGAGATGTAGCAAATTCCA	NM_006895
ENST00000624815	protein_coding	RBM7	9.05762	9.80732	8.94222	9.95915	8.98966	8.64117	-2.20669	-1.30928	-1.64162	-2.28628	-1.52166	-2.01203	0.582259	0.6928	0.57339	0.507715	0.53986	0.375194	Ensembl	3587	chr11:114271251-114281332:+	chr11	+	114271251	114281332	RNA binding motif protein 7 [Source:HGNC Symbol;Acc:HGNC:9904]	ASHG19AP1B11867131711	protein_coding	TCGAGCTTTTCCACCAGGAAGTAGTCATGCCCCACAAGATGTCAGTTTGTCATATCCCCA	NM_001286048
ENST00000343533	protein_coding	ATP7A	7.10476	7.32728	6.82745	6.14035	6.44356	6.01159	-4.15955	-3.78932	-3.75639	-6.10507	-4.06776	-4.6416	0.38637	0.533317	0.359068	0.107652	0.473927	0.367931	Ensembl	8289	chrX:77166153-77305886:+	chrX	+	77166153	77305886	ATPase copper transporting alpha [Source:HGNC Symbol;Acc:HGNC:869]	ASHG19AP1B12276315111	protein_coding	TGCTGTCCTTTTTATTGTGTGTACCTGTACAGGGCAAAACATCAGAGGCTCTTGCAAAGT	NM_001282224
ENST00000518197	protein_coding	DOK2	7.0543	7.5877	7.05173	8.25958	6.99178	6.86298	-4.21	-3.5289	-3.53211	-3.98585	-3.51954	-3.79021	0.586248	0.342208	0.389442	0.360732	0.49247	0.359538	Ensembl	607	chr8:21767146-21771174:-	chr8	-	21767146	21771174	docking protein 2 [Source:HGNC Symbol;Acc:HGNC:2991]	ASHG19AP1B11461797411	protein_coding	GCAGCAGACGTTTGGAAAGTCGGCCCCCACAAGGAATTTGCTGTGACCATGAGACCTACA	NM_201349
NM_001345908	protein_coding	WDR53	16.5449	12.1847	15.8918	11.3363	13.2917	15.5075	5.28061	1.06806	5.30793	-0.909119	2.78038	4.85429	0.397292	0.206204	0.379965	0.121985	0.349747	0.315181	Refseq	1701	chr3:196281050-196295545:-	chr3	-	196281050	196295545		ASHG19AP1B13000388911	protein_coding	CGTCTCCTGAGCGCCCCAGAGTCTCCGGGACCATTATGGCAGTCAAGTGGACGGGTGGGC	NM_001345908
ENST00000323557	protein_coding	FBXO9	9.33213	9.97133	9.28048	10.4904	9.37542	9.31555	-1.93218	-1.14527	-1.30336	-1.75504	-1.1359	-1.33765	0.184332	0.190408	0.341391	0.234649	0.322441	0.419299	Ensembl	3418	chr6:52930257-52964401:+	chr6	+	52930257	52964401	F-box protein 9 [Source:HGNC Symbol;Acc:HGNC:13588]	ASHG19AP1B13765792111	protein_coding	GGAGAGCCCCTCGAGCGCAGCAGGCCGCCCCGCCAGCATGGCAGAAGCTGAGGAAGATTG	NM_033480
NM_014996	protein_coding	PLCH1	4.74504	5.23673	3.48532	5.36186	3.36649	4.45703	-6.51927	-5.87987	-7.09852	-6.88356	-7.14482	-6.19617	0.494533	0.513529	0.460399	0.516731	0.446922	0.478412	Refseq	6184	chr3:155197671-155422053:-	chr3	-	155197671	155422053		ASHG19AP1B13185944311	protein_coding	TACTGGAACTTGGAAAAAAGGAACTGTGTGCAGTACCGCAGGCATTTTCTGGTGGACAAC	NM_014996
ENST00000507071	protein_coding	CPEB2	9.48947	10.0797	9.49789	9.74221	9.19665	9.48505	-1.77483	-1.03687	-1.08595	-2.50322	-1.31466	-1.16814	0.500281	0.526917	0.483497	0.315601	0.417841	0.397682	Ensembl	2103	chr4:15005522-15068250:+	chr4	+	15005522	15068250	cytoplasmic polyadenylation element binding protein 2 [Source:HGNC Symbol;Acc:HGNC:21745]	ASHG19AP1B11794017611	protein_coding	GATGTTAAATGGTCGTTCTTCCCTCTTTCCAATAGATGATGGCTTGCTTGATGATGGTCA	NM_182485
ENST00000391993	protein_coding	TRAF3IP1	8.8602	9.36765	8.47092	9.16636	8.42945	8.56026	-2.40411	-1.74895	-2.11292	-3.07906	-2.08186	-2.09294	0.92774	0.933395	0.859361	0.773589	0.869442	0.782415	Ensembl	4003	chr2:239229082-239309463:+	chr2	+	239229082	239309463	TRAF3 interacting protein 1 [Source:HGNC Symbol;Acc:HGNC:17861]	ASHG19AP1B13481278911	protein_coding	ACAAAAACATCAAAACGGCGATCCAAAAATTCAGTGGAAGGTGACTCCACCAGTGATGCA	NM_001139490
ENST00000373845	lncRNA	CNTRL	6.52401	5.85077	4.54358	5.42737	5.03988	4.61039	-4.74029	-5.26583	-6.04026	-6.81805	-5.47143	-6.04281	0.731979	0.598544	0.594552	0.526619	0.714819	0.504323	Ensembl	3881	chr9:123914321-123939888:+	chr9	+	123914321	123939888	centriolin [Source:HGNC Symbol;Acc:HGNC:1858]	ASHG19AP1A10003457111	lncRNA	CCACTTTAACCACAGTTAATTTCAGCTTTTGGCAGGAAAGAGAGGAAACATCCTGTGATG
ENST00000513349	protein_coding	DROSHA	7.37412	7.19271	6.48134	7.75265	7.0191	6.97199	-3.89019	-3.92389	-4.1025	-4.49277	-3.49221	-3.68121	0.824169	0.63805	0.787501	0.343303	0.488439	0.269208	Ensembl	4681	chr5:31401241-31532216:-	chr5	-	31401241	31532216	drosha ribonuclease III [Source:HGNC Symbol;Acc:HGNC:17904]	ASHG19AP1B12228105711	protein_coding	AACCGAGAAGAGACAGACGGAGAAAAGAGAGTTACTTTTCCAGGTTGCTTTTCCCGGGGA	NM_001100412
ENST00000611174		CENPE	7.53702	8.20955	7.93205	8.29041	7.85669	8.48432	-3.72728	-2.90706	-2.65179	-3.95502	-2.65463	-2.16888	0.35126	0.357773	0.505202	0.237564	0.471225	0.571731	Agilent		chr4:104027398-104027339					Homo sapiens centromere protein E (CENPE), transcript variant 1, mRNA [NM_001813]	A_23_P253524	pos
ENST00000476351	protein_coding	ACY1	9.43131	10.3091	9.66704	10.3749	9.57429	9.97286	-1.833	-0.807477	-0.916803	-1.87055	-0.937023	-0.680333	0.345847	0.4285	0.468726	0.269174	0.434154	0.490486	Ensembl	1409	chr3:52017459-52023213:+	chr3	+	52017459	52023213	aminoacylase 1 [Source:HGNC Symbol;Acc:HGNC:177]	ASHG19AP1B12533043911	protein_coding	CCGCACTGTCCAGCCCAAGCCTGACTATGGCACCAACCCTACACTCTCCTCCATCTTGCT	NM_001198898
ENST00000418800	protein_coding	DDR1	13.044	13.2752	12.5167	13.3634	12.5837	12.4024	1.7797	2.15863	1.93283	1.11801	2.07241	1.7492	0.587393	0.538026	0.548392	0.40002	0.546945	0.429312	Ensembl	3588	chr6:30850390-30867617:+	chr6	+	30850390	30867617	discoidin domain receptor tyrosine kinase 1 [Source:HGNC Symbol;Acc:HGNC:2730]	ASHG19AP1B10020867311	protein_coding	TCAGGACTCTCTAGCTCCTTCTGCTCTCCCCAGTGGACCCCTCTGTCTGGCACTGCCATG
ENST00000379158	protein_coding	NUDT2	7.6588	8.46802	7.79686	8.19382	7.79308	7.75548	-3.60551	-2.64858	-2.78698	-4.0516	-2.71824	-2.89771	0.399605	0.483439	0.512023	0.308509	0.41451	0.419589	Ensembl	1075	chr9:34329504-34343711:+	chr9	+	34329504	34343711	nudix hydrolase 2 [Source:HGNC Symbol;Acc:HGNC:8049]	ASHG19AP1B10795577411	protein_coding	CTTCTGCTTCGGGGAGGGCATGGGATCAGCTACCTGTTTCTGCCTCAACCACGGACCAAT	NM_001161
MI0003156	pre-miRNA	hsa-mir-518b	7.76299	8.00073	7.64913	8.44448	8.29927	9.00526	-3.50132	-3.11587	-2.93471	-3.80094	-2.21204	-1.64794	0.534981	0.474207	0.453304	0.485313	0.493876	0.429511		83	chr19:54205991-54206073:+	chr19	+	54205991	54206073		ASHG38SM110010526211	smallRNA	GCCCTCCAGAGGGAAGCGCTTTCTGTTGTCTGAAAGAAAACAAAGCGCTCCCCTTTAGAG
ENST00000641139	protein_coding	OR8B3	5.08737	5.90935	5.16148	3.88449	4.7742	5.41393	-6.17694	-5.20725	-5.42236	-8.36093	-5.73712	-5.23927	0.257984	0.348712	0.393173	0.0671705	0.369634	0.346833	Ensembl	2170	chr11:124265430-124268920:-	chr11	-	124265430	124268920	olfactory receptor family 8 subfamily B member 3 [Source:HGNC Symbol;Acc:HGNC:8472]	ASHG19AP1B10012345211	protein_coding	GTGGGTCCATTGTTTACATTATAAAACTTTCATTCATTGCTATCTAAAACAGCATTGAAA
ENST00000244709	protein_coding	TREM1	6.71042	7.63618	6.90703	7.16954	6.70356	6.81369	-4.55389	-3.48042	-3.67681	-5.07589	-3.80775	-3.83951	0.414514	0.416926	0.398074	0.182003	0.387095	0.409708	Ensembl	1690	chr6:41242942-41254457:-	chr6	-	41242942	41254457	triggering receptor expressed on myeloid cells 1 [Source:HGNC Symbol;Acc:HGNC:17760]	ASHG19AP1B11213098711	protein_coding	TCAGACACTTGGGTTTCATGCTTATGTGTGGTTCTTTCCAACACTCCCAGAAAAGGGTGT	NM_018643
NM_001348928	protein_coding	DPPA4	4.5041	5.4368	3.89199	4.82816	6.15891	4.59286	-6.7602	-5.6798	-6.69185	-7.41726	-4.35241	-6.06034	0.446989	0.546293	0.501821	0.425395	0.803789	0.291703	Refseq	2750	chr3:109044988-109056419:-	chr3	-	109044988	109056419		ASHG19AP1B12348730811	protein_coding	AACTCAAGTAGGAGTAAACCAAAAAGTGTGATTTTTCTTTTGTATGACTCGTTTGTTCTT	NM_001348928
ENST00000558329	protein_coding	TRIM69	5.98444	6.16477	6.0826	6.39051	5.41872	5.724	-5.27987	-4.95183	-4.50124	-5.85491	-5.0926	-4.9292	0.322287	0.254106	0.540678	0.223994	0.299357	0.683926	Ensembl	1211	chr15:45028728-45060023:+	chr15	+	45028728	45060023	tripartite motif containing 69 [Source:HGNC Symbol;Acc:HGNC:17857]	ASHG19AP1B12522408411	protein_coding	TGAGCCAGCTTCAGGAGCAATGTCTCTTAGCCAAGGATATGTTGGACATCACAACTCTCT
ENST00000373362	protein_coding	GJB3	9.39622	9.97843	9.01982	10.1251	8.80303	8.48826	-1.86808	-1.13817	-1.56402	-2.12032	-1.70829	-2.16494	0.079668	0.126694	0.279274	0.123386	0.289824	0.427914	Ensembl	1797	chr1:35247879-35251970:+	chr1	+	35247879	35251970	gap junction protein beta 3 [Source:HGNC Symbol;Acc:HGNC:4285]	ASHG19AP1B13514685411	protein_coding	GAACTCCCACCAGGTAGGCACGGCCCCCACCAGGCGCCATGGACTGGAAGACACTCCAGG	NM_001005752
ENST00000334636	protein_coding	CYP2R1	7.04263	7.74906	7.1543	7.99065	6.72522	6.81903	-4.22168	-3.36754	-3.42954	-4.25477	-3.7861	-3.83416	0.0900975	0.107887	0.269441	0.126672	0.232526	0.391708	Ensembl	2235	chr11:14898986-14913798:-	chr11	-	14898986	14913798	cytochrome P450 family 2 subfamily R member 1 [Source:HGNC Symbol;Acc:HGNC:20580]	ASHG19AP1B11269245211	protein_coding	CGAGCTTCCCCATGTCTACATGAGAAAGCAGAGCCAGGTGTACGGAGAGATCTTCAGTTT	NM_024514
ENST00000327134	protein_coding	PAK2	9.62457	10.0298	9.08737	9.11039	9.34188	9.24227	-1.63973	-1.08678	-1.49647	-3.13503	-1.16943	-1.41093	0.772647	0.788612	0.711804	0.482594	0.679042	0.520836	Ensembl	6139	chr3:196466728-196559518:+	chr3	+	196466728	196559518	p21 (RAC1) activated kinase 2 [Source:HGNC Symbol;Acc:HGNC:8591]	ASHG19AP1B11490925111	protein_coding	AATTATTACAGCATCCTTTCCTGAAACTGGCCAAACCGTTATCTAGCTTGACACCACTGA	NM_002577
ENST00000409423	protein_coding	NCAPG2	6.32526	7.21247	6.20182	6.77968	6.17993	5.89111	-4.93905	-3.90414	-4.38202	-5.46574	-4.33138	-4.76209	0.102204	0.158812	0.186296	0.0668092	0.27616	0.268627	Ensembl	3957	chr7:158424006-158497495:-	chr7	-	158424006	158497495	non-SMC condensin II complex subunit G2 [Source:HGNC Symbol;Acc:HGNC:21904]	ASHG19AP1B11689367111	protein_coding	CCTGCTCTTCGGACTGATAACTGGATGGGTTACAAAATAAATGCCATTTGAACAGTGCCA	NM_001281932
ENST00000326470	protein_coding	SSH1	7.77833	8.48915	8.17967	8.59242	8.13359	8.11833	-3.48598	-2.62745	-2.40417	-3.653	-2.37772	-2.53486	0.194485	0.222267	0.379908	0.139693	0.340488	0.401279	Ensembl	2432	chr12:109185702-109221327:-	chr12	-	109185702	109221327	slingshot protein phosphatase 1 [Source:HGNC Symbol;Acc:HGNC:30579]	ASHG19AP1B12434509711	protein_coding	AGCCAACCCACTGCTTCTGCTGTCCAGAGGTTTCCAGCTCAAATTACTTAAGTGAGAGCT	NM_001161331
ENST00000641649	protein_coding	OR2L3	5.36583	6.34115	4.84138	4.96686	5.01488	4.9228	-5.89848	-4.77545	-5.74246	-7.27857	-5.49643	-5.73039	0.559927	0.399791	0.267906	0.167604	0.358868	0.241355	Ensembl	2846	chr1:248210138-248226709:+	chr1	+	248210138	248226709	olfactory receptor family 2 subfamily L member 3 [Source:HGNC Symbol;Acc:HGNC:15009]	ASHG19AP1B11846010511	protein_coding	TCTCTGTGAATTTCACTACTGTGGGTACTTCATGAAAGAGCACACGAATGCCCCATGGAA
ENST00000392973	protein_coding	DBNDD1	4.96166	6.17315	5.65374	5.84515	6.1386	5.85645	-6.30265	-4.94345	-4.9301	-6.40027	-4.37271	-4.79675	0.500633	0.645665	0.533815	0.488247	0.423692	0.319626	Ensembl	2689	chr16:90071281-90076619:-	chr16	-	90071281	90076619	dysbindin domain containing 1 [Source:HGNC Symbol;Acc:HGNC:28455]	ASHG19AP1B11059831711	protein_coding	CTCAAGGTGACACTGTGTCTTTGGATGCAGAGATCGTTAAGGAGGCTGAGGTGCCGCAGG	NM_001288708
ENST00000460207	lncRNA	RUNX1	12.9047	13.62	13.3285	13.2999	13.5481	13.7556	1.64044	2.50335	2.74466	1.05448	3.03679	3.10237	0.534912	0.678248	0.532331	0.359695	0.421625	0.468304	Ensembl	603	chr21:37326958-37357047:-	chr21	-	37326958	37357047	runt related transcription factor 1 [Source:HGNC Symbol;Acc:HGNC:10471]	ASHG19AP1A10429577811	lncRNA	ATGCTGGAATTACAGGAGAAAAGCAGTCCTTCTGGTACTGGCTGGGTGTGGTGGCTCACA
ENST00000326665	protein_coding	ERICH3	15.8808	13.6346	15.4809	12.5699	16.6976	17.2535	4.61652	2.51797	4.89706	0.32444	6.18632	6.60025	0.540656	0.564574	0.428169	0.261551	0.388944	0.349579	Ensembl	7159	chr1:75033795-75139422:-	chr1	-	75033795	75139422	glutamate rich 3 [Source:HGNC Symbol;Acc:HGNC:25346]	ASHG19AP1B10807727411	protein_coding	GGTCTCCCTGGGTTGGAGGAAGGTGGAAAGGATTCATTGCCATTAGCCTATGTCCTGGCT	NM_001002912
ENST00000380842	protein_coding	POMP	9.3957	9.60938	8.98443	10.0772	9.27378	9.57468	-1.86861	-1.50722	-1.59941	-2.16826	-1.23753	-1.07852	0.768752	0.944193	0.236675	0.352842	0.229826	0.129366	Ensembl	1330	chr13:29233241-29253062:+	chr13	+	29233241	29253062	proteasome maturation protein [Source:HGNC Symbol;Acc:HGNC:20330]	ASHG19AP1B12011492411	protein_coding	GCAGAGCTGCGGAAGATGAATGCCAGAGGACTTGGATCTGAGCTAAAGGACAGTATTCCA	NM_015932
ENST00000429700	lncRNA	RP11-82L18.2	7.44932	8.46973	7.80354	8.1407	7.68342	7.50901	-3.81499	-2.64687	-2.7803	-4.10472	-2.82789	-3.14419	0.233195	0.310354	0.416289	0.169773	0.358918	0.421254	Ensembl	585	chr9:91703802-91724849:-	chr9	-	91703802	91724849		ASHGV4005196211	lncRNA	AGCTCTCAGGTCACTTCTGGCTTCCAACATTCTATAAATGCTCTCAGAAAACAAAAGTCC
ENST00000377940	protein_coding	ZPBP2	7.48016	8.61787	7.89575	8.47748	7.66183	7.66556	-3.78415	-2.49873	-2.68809	-3.76794	-2.84948	-2.98764	0.0913682	0.162492	0.220395	0.112411	0.197106	0.286292	Ensembl	2177	chr17:38024469-38034149:+	chr17	+	38024469	38034149	zona pellucida binding protein 2 [Source:HGNC Symbol;Acc:HGNC:20678]	ASHG19AP1B10699383911	protein_coding	GCGAACGTGCGTCCTACTCTCCGCGGTGCTCTGGTGCCTCACAGGAGACAAAATATATGT	NM_198844
MI0014185-pri-3	pri-miRNA	pri-3-hsa-mir-3157	6.46516	7.31383	6.95245	7.09241	6.71656	6.99579	-4.79915	-3.80277	-3.63139	-5.15302	-3.79475	-3.65741	0.0951024	0.140712	0.338688	0.0833813	0.345778	0.370596		100	chr10:97823982-97824082:-	chr10	-	97823982	97824082		ASHG38SM110000366211	smallRNA	CTCAAGTCCCAGGTCCATAAAACCTTTAGAAACTCTTCAGAAACTCTTTAGAGCTTCAGA
ENST00000454449	protein_coding	ETV3L	8.42094	9.3586	8.76084	9.79876	8.94255	8.7798	-2.84337	-1.758	-1.823	-2.44666	-1.56877	-1.8734	0.128746	0.201362	0.319588	0.168679	0.408725	0.285932	Ensembl	1976	chr1:157061836-157069600:-	chr1	-	157061836	157069600	ETS variant 3 like [Source:HGNC Symbol;Acc:HGNC:33834]	ASHG19AP1B10021887111	protein_coding	GGCCTTCTCTGCTCTGTAATACTCCACTGTGACCATGAATAAAATGCCCTTGCAAACTGT	NM_001004341
ENST00000492361	lncRNA	TNFRSF1B	8.29013	8.99882	8.15735	9.5375	8.29065	7.83386	-2.97418	-2.11778	-2.42649	-2.70792	-2.22067	-2.81934	0.0734784	0.106038	0.223726	0.121931	0.32461	0.289899	Ensembl	3583	chr1:12227060-12269285:+	chr1	+	12227060	12269285	TNF receptor superfamily member 1B [Source:HGNC Symbol;Acc:HGNC:11917]	ASHG19AP1A10255506611	lncRNA	CCTTGCCCGCCCAGGCCAACATGCAAAAGTCTTCTGTACCAAGACCTCGGACACCGTGTG
ENST00000449109	protein_coding	SLC5A11	5.37122	6.4269	5.59765	6.76604	5.35433	6.25541	-5.89309	-4.6897	-4.98619	-5.47938	-5.15698	-4.39778	0.574982	0.682827	0.385125	0.30921	0.394894	0.390409	Ensembl	2069	chr16:24857184-24922949:+	chr16	+	24857184	24922949	solute carrier family 5 member 11 [Source:HGNC Symbol;Acc:HGNC:23091]	ASHG19AP1B10106204811	protein_coding	ATGGGCTACAGTGATTGTCCAGCGGACTCTGGCTGCCAAGAACCTGTCCCATGCCAAAGG	NM_001258414
ENST00000391082	snoRNA	SNORD113-2	8.14949	6.7155	8.28489	9.36439	9.41986	9.8533	-3.11482	-4.4011	-2.29895	-2.88103	-1.09145	-0.799901	0.885776	0.717717	0.643942	0.702584	0.773128	0.348924		72	chr14:101393679-101393750:+	chr14	+	101393679	101393750	small nucleolar RNA, C/D box 113-2 [Source:HGNC Symbol;Acc:HGNC:32981]	ASHG38SM110010400611	smallRNA	TCATTAGTATTCTGAGCTGTAGGAATCAAAGATTTTGATTAGATTCTGTAACTCAGAGGT
NM_001324122	protein_coding	CYFIP1	7.60284	8.71361	7.31577	8.30586	7.86284	7.82559	-3.66146	-2.403	-3.26807	-3.93956	-2.64847	-2.82761	0.652023	0.629017	0.448707	0.292357	0.554672	0.42205	Refseq	7073	chr15:22892614-23006015:+	chr15	+	22892614	23006015		ASHG19AP1B10599081611	protein_coding	ACGTTTCTGAGGCAGTCGTGCACCTACCTACCCCTTTTAACCTTTGGTGCTTTACATGGT	NM_001324122
ENST00000233809	protein_coding	IGFBP2	7.92646	7.98555	7.17977	9.14713	9.4599	8.53527	-3.33785	-3.13105	-3.40407	-3.09829	-1.05141	-2.11793	0.745446	0.657431	0.528117	0.448759	0.718768	0.492298	Ensembl	1439	chr2:217498118-217529159:+	chr2	+	217498118	217529159	insulin like growth factor binding protein 2 [Source:HGNC Symbol;Acc:HGNC:5471]	ASHG19AP1B13493657311	protein_coding	CGCCAGCCCGGAGCAGGTTGCAGACAATGGCGATGACCACTCAGAAGGAGGCCTGGTGGA	NM_000597
ENST00000392370	protein_coding	CALCRL	11.5271	10.148	12.3902	8.25835	10.6978	14.8631	0.262799	-0.968604	1.80632	-3.98708	0.186519	4.20993	0.406897	0.392662	0.400251	0.102366	0.406077	0.322081	Ensembl	5155	chr2:188207856-188313187:-	chr2	-	188207856	188313187	calcitonin receptor like receptor [Source:HGNC Symbol;Acc:HGNC:16709]	ASHG19AP1B11066675211	protein_coding	CTCCCACTATGCCTGATGTGACGCTACTAACCTGACATCACCAAGTGTGGAATTGGAGAA	NM_005795
ENST00000301659	protein_coding	GSDMA	14.1043	14.6151	14.088	15.8464	14.256	13.1725	2.83997	3.49846	3.50413	3.60101	3.7447	2.51933	0.456408	0.516781	0.423912	0.441962	0.416683	0.367203	Ensembl	2164	chr17:38119226-38134019:+	chr17	+	38119226	38134019	gasdermin A [Source:HGNC Symbol;Acc:HGNC:13311]	ASHG19AP1B11823817511	protein_coding	GATAGGACCCAGCCCCGCTCCCAGAGACAATGACCATGTTTGAAAATGTCACCCGGGCCC	NM_178171
NM_002642	protein_coding	PIGC	7.08609	8.16856	7.81473	7.67955	7.62269	8.05455	-4.17822	-2.94805	-2.76911	-4.56587	-2.88863	-2.59864	0.434148	0.514408	0.479733	0.282098	0.476359	0.429784	Refseq	1537	chr1:172410597-172413230:-	chr1	-	172410597	172413230		ASHG19AP1B10308999511	protein_coding	GGAACTCTCGGGTTCACAGTCTCTCTTTTTCTAGGAACTTGGCTGTGTTGTCCTGCCTCA	NM_002642
ENST00000602142	protein_coding	VAV1	9.36577	11.1346	9.64527	10.2191	9.70727	9.78957	-1.89854	0.0180315	-0.938575	-2.02633	-0.804048	-0.863627	0.422852	0.596473	0.440644	0.281322	0.442253	0.379994	Ensembl	2620	chr19:6772737-6857118:+	chr19	+	6772737	6857118	vav guanine nucleotide exchange factor 1 [Source:HGNC Symbol;Acc:HGNC:12657]	ASHG19AP1B11684092611	protein_coding	CCTGCGTGAGGTCAACCTGCGCCCCCAGATGTCCCAGTTCCTGTGCCTTAAGAACATTAG	NM_005428
ENST00000429952	lncRNA	AC009501.4	6.17991	6.36116	5.6073	7.13443	6.52139	6.31418	-5.0844	-4.75545	-4.97654	-5.11099	-3.98992	-4.33902	0.60682	0.502849	0.358607	0.306482	0.453892	0.58922	Ensembl	2069	chr2:63271057-63274846:-	chr2	-	63271057	63274846		ASHGV4000358211	lncRNA	CGTAAACTGGGGCCCCCTCTGGGATGGTGTAAACTTATTCAGCTTCAAATGCAGCCCAGT
NR_138483	lncRNA	CEPT1	6.23374	6.68304	4.86983	6.82742	6.11267	5.69891	-5.03057	-4.43357	-5.71401	-5.41801	-4.39864	-4.95429	0.413922	0.345468	0.255428	0.218282	0.574006	0.494552	Refseq	2348	chr1:111682785-111727726:+	chr1	+	111682785	111727726		ASHG19AP1A10298087611	lncRNA	CACAGGAACCCTGGGGCCTTGGTTCTGGAACTTCACGAATTGATGTGACTGAAGTGCAAA	NR_138483
ENST00000396402	protein_coding	CYP19A1	7.20115	7.46645	6.8146	7.40343	7.30721	6.49104	-4.06315	-3.65015	-3.76924	-4.84199	-3.2041	-4.16216	0.806895	0.800503	0.851317	0.793188	0.872022	0.714059	Ensembl	4417	chr15:51500254-51630807:-	chr15	-	51500254	51630807	cytochrome P450 family 19 subfamily A member 1 [Source:HGNC Symbol;Acc:HGNC:2594]	ASHG19AP1B12252192711	protein_coding	GGACAGGGTTCAGGGAGTTTCTGGAGGGCTGAACACGTGGAGGCAAACAGGAAGGTGAAG	NM_001347250
ENST00000248484	protein_coding	TNFRSF19	6.38574	8.00078	6.48943	5.92217	7.06801	6.27816	-4.87857	-3.11582	-4.09441	-6.32325	-3.4433	-4.37504	0.480872	0.630378	0.429223	0.346617	0.656137	0.442781	Ensembl	3276	chr13:24144509-24249028:+	chr13	+	24144509	24249028	TNF receptor superfamily member 19 [Source:HGNC Symbol;Acc:HGNC:11915]	ASHG19AP1B11550837311	protein_coding	CACAGAAGTGCTGCCAGGAGAAACTAAGTTGCTGAACGGAACTCTCCAACAATAAATACA	NM_148957
MI0015849-pri-3	pri-miRNA	pri-3-hsa-mir-4320	8.99756	10.4906	9.58432	9.97982	9.83273	9.95284	-2.26675	-0.626	-0.999522	-2.2656	-0.678584	-0.700357	0.366733	0.498346	0.432056	0.248904	0.451561	0.427968		100	chr18:47652779-47652879:-	chr18	-	47652779	47652879		ASHG38SM110007223911	smallRNA	GCAACTTTGCCCTGACAGCCCCCACTTTGTGGTCCCCTGTGATTTGCCCTCTTAGCTCCA
ENST00000529887	protein_coding	PAFAH1B2	8.68288	9.34197	8.70054	9.40599	8.6874	8.67429	-2.58143	-1.77463	-1.8833	-2.83943	-1.82391	-1.97891	0.918878	0.922256	0.798361	0.648505	0.607807	0.472691	Ensembl	1056	chr11:117015014-117047138:+	chr11	+	117015014	117047138	platelet activating factor acetylhydrolase 1b catalytic subunit 2 [Source:HGNC Symbol;Acc:HGNC:8575]	ASHG19AP1B12394455411	protein_coding	ACACAAGGCAGCCACAGGCCAAAATCATTGTATTGATTATTTACTGGCAAGATGAGCAGG	NM_001184747
ENST00000457018	protein_coding	CLEC1A	6.8129	7.87269	7.46505	7.91469	7.96602	8.3029	-4.45141	-3.24391	-3.11879	-4.33073	-2.54529	-2.3503	0.351773	0.365873	0.441179	0.244273	0.45644	0.315256	Ensembl	1686	chr12:10223082-10251613:-	chr12	-	10223082	10251613	C-type lectin domain family 1 member A [Source:HGNC Symbol;Acc:HGNC:24355]	ASHG19AP1B10550217811	protein_coding	TCTGCCACAACTCGGCATCCAGAGCCCCGGCGCACAGTTTTTCAGTACTACCAGCTCTCC	NM_001297751
ENST00000452476	protein_coding	LYAR	6.75438	8.35893	7.50184	7.74206	8.16375	9.97311	-4.50993	-2.75767	-3.082	-4.50337	-2.34756	-0.680082	0.759569	0.704487	0.355406	0.332514	0.4082	0.286348	Ensembl	1468	chr4:4269431-4291748:-	chr4	-	4269431	4291748	Ly1 antibody reactive [Source:HGNC Symbol;Acc:HGNC:26021]	ASHG19AP1B14078847111	protein_coding	CCCAGAGGTCCGACCTGGGAGGCTGGGGCTCAGAGAGCAATGTTTGCTGTCTTCCATTGG	NM_001145725
ENST00000352551	protein_coding	UBE2C	6.31315	7.35934	6.62448	7.73247	7.29864	7.67909	-4.95116	-3.75727	-3.95936	-4.51296	-3.21267	-2.97411	0.572846	0.333695	0.436964	0.34379	0.41229	0.371286	Ensembl	665	chr20:44441313-44445596:+	chr20	+	44441313	44445596	ubiquitin conjugating enzyme E2 C [Source:HGNC Symbol;Acc:HGNC:15937]	ASHG19AP1B13202078511	protein_coding	TGACCCTCATGGTATATGAAGACCTGAGGTATAAGCTCTCGCTAGAGTTCCCCAGTGGCT	NM_181800
ENST00000332647	protein_coding	FAM133A	5.89552	6.76289	5.9059	6.7541	6.74427	6.5175	-5.36878	-4.35371	-4.67794	-5.49132	-3.76705	-4.13569	0.652549	0.718176	0.592218	0.711425	0.797645	0.774581	Ensembl	3159	chrX:92929205-92967264:+	chrX	+	92929205	92967264	family with sequence similarity 133 member A [Source:HGNC Symbol;Acc:HGNC:26748]	ASHG19AP1B12516074111	protein_coding	GGCAAGCCTGGTTTATATCCATCTACAAGGTTTGCGAACCCATGTTGCCAACAACTCCCT	NM_001171109
ENST00000367445	protein_coding	TROVE2	11.5856	11.4958	10.6431	10.783	10.797	10.5856	0.32127	0.379233	0.0592387	-1.4624	0.285663	-0.0675663	0.940958	0.951127	0.607109	0.670631	0.672736	0.267014	Ensembl	1898	chr1:193029187-193060907:+	chr1	+	193029187	193060907	TROVE domain family member 2 [Source:HGNC Symbol;Acc:HGNC:11313]	ASHG19AP1B10859527511	protein_coding	GAGGCATGTTGGATATGTGCGGCTTTGATACTGGAGCTCTGGATCCTTGCAAAATACCCT	NM_001042370
ENST00000394919	protein_coding	ASCC1	6.05421	7.8581	6.9942	6.51232	7.44754	7.40627	-5.2101	-3.2585	-3.58964	-5.7331	-3.06378	-3.24692	0.389423	0.667465	0.472046	0.260216	0.492541	0.395336	Ensembl	2683	chr10:73855790-73975867:-	chr10	-	73855790	73975867	activating signal cointegrator 1 complex subunit 1 [Source:HGNC Symbol;Acc:HGNC:24268]	ASHG19AP1B11682745411	protein_coding	AAAGTTGTTTGCCTTTTACTTTGCTTGGTCTATCATTTTCCTACCAAAGTTTGTCCTCTT	NM_001198798
FTMT26800005164	protein_coding	CATG00000032667.1	7.06816	8.01676	7.96393	8.04653	7.91935	9.65475	-4.19614	-3.09984	-2.61991	-4.19889	-2.59196	-0.998449	0.095865	0.172854	0.276617	0.0984626	0.321162	0.309979	FANTOM5CAT	3356	chr17:80056851-80060206:+	chr17	+	80056851	80060206	At least 1 of the 10 top ranked transcript is CPAT coding and max ORF size >=300, NOT annotated as nonCoding in GENCODE	ASHG19AP1B10005682411	protein_coding	GTCTGCCCAGTTCAGAAAGGTGGCCCGAGGGTATATGGCAAGGCCCGTCAATTCACCCAG
ENCT00000378770	protein_coding	CATG00000086309.1	7.68582	8.95423	8.02771	9.01488	8.35163	8.37348	-3.57849	-2.16237	-2.55613	-3.23054	-2.15968	-2.27972	0.310289	0.436433	0.466112	0.277324	0.465813	0.415854	FANTOM5CAT	12017	chr6:143832422-143847191:+	chr6	+	143832422	143847191	At least 1 of the 10 top ranked transcript is CPAT coding and max ORF size >=300, NOT annotated as nonCoding in GENCODE	ASHG19AP1B12650399511	protein_coding	GGGTCTCGACAAGTATTGCCAGCACTGCACCTGCCACCCTGATAGGTAAGTCAGCTCTGG
ENST00000514798	protein_coding	CFAP97	5.97618	7.57505	5.22856	7.77056	5.88545	6.16938	-5.28813	-3.54155	-5.35528	-4.47486	-4.62586	-4.48381	0.167074	0.274148	0.188515	0.20111	0.305785	0.284516	Ensembl	2895	chr4:186090180-186125182:-	chr4	-	186090180	186125182	cilia and flagella associated protein 97 [Source:HGNC Symbol;Acc:HGNC:29276]	ASHG19AP1B10564709311	protein_coding	AGAAAACTTGACTATCTCGCTCTGTCACCCAGGCTGGAGTGCAGTGACGTGATCTTGGCT	NM_001292033
CUST_15_PI418767722			15.7886	16.0138	15.3729	16.6992	15.6838	15.9127	4.52431	4.89719	4.7891	4.45378	5.17245	5.25954	0.952845	0.959455	0.712661	0.840472	0.559368	0.351077									CUST_15_PI418767722	control_housekeeping
ENST00000429269	lncRNA	NCRNA00184	9.49168	10.8452	9.9648	10.214	10.0211	10.0279	-1.77263	-0.271359	-0.619041	-2.0314	-0.490201	-0.625314	0.295995	0.441134	0.446007	0.276304	0.482039	0.376463	Ensembl	2270	chr1:234765057-234770526:+	chr1	+	234765057	234770526		ASHGV4005724911	lncRNA	GAAAACTTCTCTCTCATGGCTCTCCTTTCCCAGGAAAACTTTAGCTCCTGTTGAGACCAA
FTMT20400000680	protein_coding	CATG00000025492.1	4.96897	5.45835	4.6455	5.02855	4.50877	4.51675	-6.29534	-5.65826	-5.93834	-7.21687	-6.00254	-6.13645	0.527199	0.252487	0.498005	0.117875	0.361037	0.46385	FANTOM5CAT	221	chr1:15551026-15551246:+	chr1	+	15551026	15551246	At least 1 of the 10 top ranked transcript is CPAT coding and max ORF size >=300, NOT annotated as nonCoding in GENCODE	ASHG19AP1B10019036111	protein_coding	TTAGCTCCTAGGACAAACCATGCTGCATATTCTGGTGTGGAGTTACAGAAGGACAGCCCT
ENST00000394853	protein_coding	PPP3CA	9.97718	10.5877	9.32568	9.48488	9.58688	8.9604	-1.28713	-0.528916	-1.25816	-2.76054	-0.92443	-1.69279	0.936457	0.918961	0.898561	0.777508	0.808753	0.537658	Ensembl	3604	chr4:101945485-102268484:-	chr4	-	101945485	102268484	protein phosphatase 3 catalytic subunit alpha [Source:HGNC Symbol;Acc:HGNC:9314]	ASHG19AP1B11795776511	protein_coding	GGGAAGCAAACCCTGCAAAGCGCTATCAAAGGATTTTCACCACAACATAAGATCACTAGC	NM_001130691
ENST00000341287	protein_coding	C2orf80	4.18693	6.32899	5.44243	5.1155	5.0673	5.52848	-7.07738	-4.78761	-5.14141	-7.12992	-5.44402	-5.12472	0.417358	0.658099	0.365258	0.194007	0.371592	0.337934	Ensembl	1238	chr2:209030071-209054797:-	chr2	-	209030071	209054797	chromosome 2 open reading frame 80 [Source:HGNC Symbol;Acc:HGNC:34352]	ASHG19AP1B11157888511	protein_coding	AAAAAGCATGTGTTCCTGATGTCTGTGAGCACCAGTCTGAGATGCGCGGATGCTTCAGCA	NM_001099334
ENST00000609958	lncRNA	DGCR11	7.56869	7.64957	7.13928	7.6064	7.49612	6.80703	-3.69562	-3.46703	-3.44456	-4.63903	-3.01519	-3.84617	0.347231	0.330227	0.330069	0.16196	0.403794	0.252929	Ensembl	2214	chr22:19033675-19035888:-	chr22	-	19033675	19035888		ASHGV4003283411	lncRNA	TCACCAAAACTGGAGACTCTGGGAATAGGATGTCATGTGTTAAGCATCAGAATGTCCCCT
ENST00000622102	protein_coding	PLEKHA8	8.34928	8.61988	7.64848	7.97359	7.74523	7.72811	-2.91502	-2.49672	-2.93536	-4.27183	-2.76609	-2.92509	0.766075	0.848822	0.677819	0.571817	0.734552	0.492205	Ensembl	2140	chr7:30067977-30157961:+	chr7	+	30067977	30157961	pleckstrin homology domain containing A8 [Source:HGNC Symbol;Acc:HGNC:30037]	ASHG19AP1B12560228311	protein_coding	TTGCGGCAACACCATGGCTGGGTAGTTCGAGGGGTTTTTGCGGGACACACAAATGTCTGA	NM_001197027
uc011meg.1	protein_coding	RP11-216L13.17	9.7262	10.3759	9.81343	11.0259	10.1172	10.9252	-1.53811	-0.740721	-0.770409	-1.21948	-0.394153	0.272029	0.194823	0.253199	0.255845	0.183801	0.202092	0.230449	knownGene	367	chr9:139685777-139686818:+	chr9	+	139685777	139686818	Homo sapiens transmembrane protein 141 (TMEM141), mRNA.	ASHG19AP1B13789237711	protein_coding	AGGCCCGCTCCCCGAGCCCTGCCAACCATGGTGAACTTGGGTCTGTCCCGGGTGGACGAC
ENST00000358359		PPIP5K2	11.4182	10.8994	9.86378	9.73059	10.4049	9.57409	0.153888	-0.217156	-0.720055	-2.51484	-0.106463	-1.0791	0.866849	0.758052	0.564537	0.408193	0.743912	0.409754	Agilent		chr5:102538799-102538858					Homo sapiens diphosphoinositol pentakisphosphate kinase 2 (PPIP5K2), transcript variant 2, mRNA [NM_015216]	A_23_P213661	pos
ENST00000346192	protein_coding	IGF2BP2	7.75326	9.04086	8.63447	9.79572	8.77678	9.14876	-3.51104	-2.07574	-1.94937	-2.44971	-1.73453	-1.50443	0.256163	0.424161	0.400567	0.315498	0.41725	0.578836	Ensembl	3291	chr3:185361763-185542812:-	chr3	-	185361763	185542812	insulin like growth factor 2 mRNA binding protein 2 [Source:HGNC Symbol;Acc:HGNC:28867]	ASHG19AP1B11634005911	protein_coding	TGAAAATGATATGCTGGCTGTTAACACCCACTCCGGATACTTCTCCAGCCTGTACCCCCA	NM_001007225
ENST00000632058	lncRNA	RP11-165E7.1	5.88195	6.36511	5.94895	6.8916	5.70965	6.12048	-5.38236	-4.75149	-4.63489	-5.35382	-4.80167	-4.53272	0.189185	0.148664	0.243818	0.122262	0.25213	0.306576	Ensembl	2265	chr16:5083703-5094000:+	chr16	+	5083703	5094000		ASHGV4005624311	lncRNA	CACGTGACTCAAGTCCCAGGGTGGCCGCTTTCAGCTCGGACTGAATTACCTGCGCTCTTT
ENST00000529927	protein_coding	NDUFV1	6.89083	7.39088	6.55647	7.49314	6.19233	6.98291	-4.37348	-3.72572	-4.02737	-4.75228	-4.31899	-3.67028	0.206955	0.22245	0.349849	0.188324	0.389245	0.439693	Ensembl	1503	chr11:67374411-67379999:+	chr11	+	67374411	67379999	NADH:ubiquinone oxidoreductase core subunit V1 [Source:HGNC Symbol;Acc:HGNC:7716]	ASHG19AP1B10571674011	protein_coding	GCTTCCCGCGCGGACAGCACCCAAGAAAACCTCATTTGGCTCGCTGAAGGATGAAGACCG	NM_001166102
NM_001353976	protein_coding	STAMBP	7.44622	7.51686	6.9781	8.5427	6.83058	7.44969	-3.81809	-3.59974	-3.60574	-3.70272	-3.68073	-3.20351	0.43044	0.374781	0.436536	0.359424	0.369724	0.29084	Refseq	6944	chr2:74056094-74094295:+	chr2	+	74056094	74094295		ASHG19AP1B13565550511	protein_coding	ACGTGGTGGGGCAGGGCCTCCGAGCGTGGTTGGACTTTGAAGGGGATCGGCCGCCGTGAG	NM_001353976
ENST00000341420	protein_coding	FLRT3	7.92008	7.9415	6.10627	5.47658	7.15719	4.90146	-3.34423	-3.1751	-4.47757	-6.76884	-3.35412	-5.75173	0.873949	0.838278	0.567893	0.302483	0.596631	0.53094	Ensembl	3971	chr20:14304641-14318262:-	chr20	-	14304641	14318262	fibronectin leucine rich transmembrane protein 3 [Source:HGNC Symbol;Acc:HGNC:3762]	ASHG19AP1B11210614211	protein_coding	TTTCACAGCAGGGTTCTGAAGTAACGGAAGCTACCTTGTATAAAGACCTCAACACTGCTG	NM_198391
ENST00000567895	protein_coding	TRAPPC2L	5.52591	6.71401	5.70523	7.10821	5.62521	5.81804	-5.73839	-4.4026	-4.87861	-5.13722	-4.8861	-4.83516	0.339334	0.531311	0.242155	0.201948	0.175729	0.188185	Ensembl	854	chr16:88923494-88927759:+	chr16	+	88923494	88927759	trafficking protein particle complex 2 like [Source:HGNC Symbol;Acc:HGNC:30887]	ASHG19AP1B11366628411	protein_coding	GTGTGCATCGCGGTGATTGCCAAGGAGCACCCCTACGGAGAACGAGCTGAAGTTCCACTA	NM_001318528
ENST00000383693	protein_coding	LNP1	14.0978	14.5593	14.1022	14.4849	13.9871	13.9217	2.83349	3.44271	3.51837	2.23943	3.4758	3.26853	0.477823	0.589069	0.48312	0.366153	0.524144	0.288955	Ensembl	2210	chr3:100120037-100175163:+	chr3	+	100120037	100175163	leukemia NUP98 fusion partner 1 [Source:HGNC Symbol;Acc:HGNC:28014]	ASHG19AP1B12189647911	protein_coding	AACCTCCCTGCCCTGCCCACTTCCTGTGCTTCCCAGAATTCCATCATCTGACTGCCATCC	NM_001085451
ENST00000268124	protein_coding	POLG	13.0483	12.4853	11.8521	11.5439	12.3942	11.4743	1.78396	1.36869	1.26827	-0.70157	1.88284	0.821143	0.875526	0.921994	0.763305	0.807277	0.831035	0.48803	Ensembl	4500	chr15:89859536-89878078:-	chr15	-	89859536	89878078	DNA polymerase gamma, catalytic subunit [Source:HGNC Symbol;Acc:HGNC:9179]	ASHG19AP1B12850624011	protein_coding	ACGTGATAAACCTGCTCCAAGGCAGTGGAAATAAAAAGAAGGAAAAAAAAGACTCTATCT	NM_002693
ENST00000546246	protein_coding	STAC3	6.31935	9.3369	6.7355	7.52866	6.994	7.00286	-4.94495	-1.7797	-3.84834	-4.71677	-3.51732	-3.65034	0.0800213	0.432996	0.184425	0.0854722	0.250144	0.287409	Ensembl	1014	chr12:57637437-57644968:-	chr12	-	57637437	57644968	SH3 and cysteine rich domain 3 [Source:HGNC Symbol;Acc:HGNC:28423]	ASHG19AP1B13716883811	protein_coding	CCCTCTACAGCCTGTGGACTGACTTAGGGAATCCCGAACCCACCTGGTTTCCATCGGGCC	NM_001286257
ENST00000528954	protein_coding	LPXN	8.38134	8.65664	8.22034	9.15118	8.17805	8.43792	-2.88296	-2.45996	-2.3635	-3.09424	-2.33326	-2.21527	0.111103	0.133057	0.273608	0.128572	0.303696	0.298691	Ensembl	1879	chr11:58294344-58345639:-	chr11	-	58294344	58345639	leupaxin [Source:HGNC Symbol;Acc:HGNC:14061]	ASHG19AP1B10058309411	protein_coding	CTCGTCTTCCGATGCCTTATTGGAGGAACTGGAACGCTCCACCCTTCAGGACAGTGATGA	NM_001143995
MI0016756	pre-miRNA	hsa-mir-378f	7.49687	8.65229	8.08712	8.35807	7.83612	7.96295	-3.76744	-2.46431	-2.49672	-3.88735	-2.6752	-2.69024	0.104174	0.260302	0.313445	0.12587	0.328669	0.357868		78	chr1:24255560-24255637:+	chr1	+	24255560	24255637		ASHG38SM110000208311	smallRNA	CTGGACTCCCATAGTTTTCAGGCTGCTAAACAACAGAACGAGCACTGGACTTGGAGCCAG
ENST00000357223	protein_coding	HHIPL1	4.10588	5.73652	4.19979	5.50033	5.20335	5.04888	-7.15843	-5.38008	-6.38405	-6.74509	-5.30796	-5.60432	0.193927	0.571954	0.191841	0.140918	0.411493	0.279128	Ensembl	2241	chr14:100111480-100135614:+	chr14	+	100111480	100135614	HHIP like 1 [Source:HGNC Symbol;Acc:HGNC:19710]	ASHG19AP1B10005507011	protein_coding	AATGGCACGGAGCAGAGACTCAGGAACACTTGATGAATAAATGAGTGATCAGCTTTCTAA	NM_032425
ENST00000254801	protein_coding	JCHAIN	3.8064	5.85452	4.95887	3.89879	4.39038	5.20141	-7.4579	-5.26208	-5.62497	-8.34663	-6.12094	-5.45179	0.370749	0.587374	0.687221	0.28638	0.625504	0.462161	Ensembl	1438	chr4:71521258-71532377:-	chr4	-	71521258	71532377	joining chain of multimeric IgA and IgM [Source:HGNC Symbol;Acc:HGNC:5713]	ASHG19AP1B10419319811	protein_coding	AAACTTCAGACTTCAACCACAGTTGTGATTGTTTTTAGTTTGTTAGCTGCCTGGAGTGTT
NR_125868	lncRNA	RP1-292B18.4	5.13641	5.98539	5.12491	5.94684	4.80714	5.71132	-6.1279	-5.13121	-5.45893	-6.29858	-5.70417	-4.94188	0.556368	0.604383	0.398148	0.367045	0.521364	0.497795	Refseq	898	chr6:151517808-151549592:-	chr6	-	151517808	151549592		ASHGV4005727111	lncRNA	TGACAAAGGTGCTGCACACAGGGCCATGCCCAACCAGCAGGCTCTCAGAGGACTCTTGAG
NM_001278740	protein_coding	TSPAN6	9.28675	10.2246	9.68517	10.3396	9.77649	10.2321	-1.97756	-0.891968	-0.898666	-1.90583	-0.734824	-0.421065	0.428766	0.520473	0.3591	0.329497	0.379712	0.312555	Refseq	4125	chrX:99882105-99891729:-	chrX	-	99882105	99891729		ASHG19AP1B13244714211	protein_coding	CCCGGTGCGGTGGTGCAGGGTCTCGGGCTAGTCATGGCGTCCCCGTCTCGGAGACTGCAG	NM_001278740
ENST00000409150	protein_coding	NEMP2	9.40786	9.50321	9.56694	10.154	9.5158	8.21861	-1.85644	-1.6134	-1.0169	-2.09145	-0.995512	-2.43459	0.0398511	0.0467235	0.110392	0.0315583	0.117908	0.0790236	Ensembl	6168	chr2:191369068-191399448:-	chr2	-	191369068	191399448	nuclear envelope integral membrane protein 2 [Source:HGNC Symbol;Acc:HGNC:33700]	ASHG19AP1B12526390511	protein_coding	AACGACCACTCAATAAAATGGCTCTGCCCTTCACAGGTGGTTGGAAGTTGGCTTTGTGCC	NM_001142645
ENST00000228740	protein_coding	LTA4H	8.41204	8.94588	8.25613	9.11308	8.26408	8.39328	-2.85227	-2.17072	-2.32771	-3.13234	-2.24723	-2.25992	0.402742	0.533429	0.377197	0.203607	0.396132	0.263644	Ensembl	2139	chr12:96394606-96429439:-	chr12	-	96394606	96429439	leukotriene A4 hydrolase [Source:HGNC Symbol;Acc:HGNC:6710]	ASHG19AP1B10174633011	protein_coding	GCTGTGCTGTGTGATCCCCCAGAGCCATGCCCGAGATAGTGGATACCTGTTCGTTGGCCT	NM_000895
ENST00000395238	protein_coding	IP6K1	8.44697	8.40781	8.00223	8.34125	8.0644	8.03775	-2.81734	-2.70879	-2.58161	-3.90417	-2.44691	-2.61545	0.800967	0.874051	0.585438	0.506144	0.609405	0.369332	Ensembl	4117	chr3:49761728-49823973:-	chr3	-	49761728	49823973	inositol hexakisphosphate kinase 1 [Source:HGNC Symbol;Acc:HGNC:18360]	ASHG19AP1B13373672811	protein_coding	GGGCCGGGCAGGCGTGGTATCTGTCTGTTTTGAGGGGGACAGTGATGGTTACATCAACTT	NM_001006115
ENST00000255858	protein_coding	SEC14L4	7.62639	7.04428	6.55998	8.20491	7.36167	6.33935	-3.63792	-4.07232	-4.02386	-4.04051	-3.14965	-4.31385	0.222763	0.140996	0.159653	0.154685	0.279471	0.218144	Ensembl	2499	chr22:30884900-30901682:-	chr22	-	30884900	30901682	SEC14 like lipid binding 4 [Source:HGNC Symbol;Acc:HGNC:20627]	ASHG19AP1B10533884311	protein_coding	GCTGGCGTCTATGTCCTGCGCTTCGACAACACCTACAGCCGGATGCATGCCAAGAAGCTC	NM_174977
ENST00000432459	protein_coding	RNF32	6.59335	6.50332	5.83051	7.24286	6.18339	5.87175	-4.67095	-4.61328	-4.75333	-5.00256	-4.32792	-4.78145	0.10093	0.0825656	0.129876	0.0912862	0.168294	0.192473	Ensembl	1893	chr7:156433441-156469818:+	chr7	+	156433441	156469818	ring finger protein 32 [Source:HGNC Symbol;Acc:HGNC:17118]	ASHG19AP1B10622688211	protein_coding	GGACTCGGGGTCCTGCAGAAGAATAGAAGGAAGGTGATAGGATGTGATGATAGAATTTGT	NM_001184996
ENST00000357081	protein_coding	AGTPBP1	6.93931	7.87997	6.7407	7.26539	6.7482	6.84486	-4.32499	-3.23663	-3.84314	-4.98003	-3.76311	-3.80834	0.561455	0.664586	0.523096	0.311613	0.494088	0.362112	Ensembl	4393	chr9:88161457-88356801:-	chr9	-	88161457	88356801	ATP/GTP binding protein 1 [Source:HGNC Symbol;Acc:HGNC:17258]	ASHG19AP1B10534019311	protein_coding	AATACTTCGCAAGAATGTCTGGCAGTCAGGACTCTGGATCCTCTTGTCAATACCTCCAGT	NM_001330701
ENST00000548115	protein_coding	TFCP2	9.23201	9.64979	8.75566	9.30378	9.0476	9.03686	-2.03229	-1.46681	-1.82818	-2.94164	-1.46371	-1.61633	0.811174	0.794203	0.656048	0.498191	0.608109	0.389049	Ensembl	1862	chr12:51489005-51566695:-	chr12	-	51489005	51566695	transcription factor CP2 [Source:HGNC Symbol;Acc:HGNC:11748]	ASHG19AP1B11675254411	protein_coding	GTGGAGTTCCTGTGGGACCCTGCAAAGAGGACATCTGTGTTTATTCAGCCCAAAGGTGCA	NM_001173453
ENST00000328939	protein_coding	KCNIP1	7.52213	8.13125	7.50748	8.176	7.86179	8.1602	-3.74218	-2.98535	-3.07636	-4.06943	-2.64952	-2.493	0.184147	0.238797	0.298244	0.135611	0.376684	0.236225	Ensembl	2014	chr5:169931040-170163636:+	chr5	+	169931040	170163636	potassium voltage-gated channel interacting protein 1 [Source:HGNC Symbol;Acc:HGNC:15521]	ASHG19AP1B10466042511	protein_coding	TGGGCACCTTCTCATCTCTGCAAACCAAACAAAGGCGACCCTCGAAAGATAAGATTGAAG	NM_014592
ENST00000379343	protein_coding	SLC30A6	7.95183	8.73142	7.48368	9.26643	7.77528	7.71486	-3.31248	-2.38518	-3.10016	-2.979	-2.73604	-2.93834	0.296113	0.370964	0.338024	0.251043	0.370289	0.256123	Ensembl	2354	chr2:32390933-32446593:+	chr2	+	32390933	32446593	solute carrier family 30 member 6 [Source:HGNC Symbol;Acc:HGNC:19305]	ASHG19AP1B12149922211	protein_coding	GGCGTGAGCTACCGTGCCTGAGCAATAGTTTAATGACATGTTTAATAAGTTACTGGGTAA	NM_001193513
ENST00000529064	protein_coding	TSTA3	6.42106	7.26869	6.29686	7.66344	6.50048	6.15818	-4.84325	-3.84792	-4.28698	-4.58198	-4.01083	-4.49502	0.204772	0.189838	0.244681	0.158773	0.249775	0.253614	Ensembl	1324	chr8:144694788-144699652:-	chr8	-	144694788	144699652	tissue specific transplantation antigen P35B [Source:HGNC Symbol;Acc:HGNC:12390]	ASHG19AP1B13011728711	protein_coding	GTGAGGTGGCACCGGACTCAGCCGCGCCCTGGGCCCTGGATGCTCCGTGCAACTGACATG
ENST00000355415	protein_coding	MFSD12	10.0043	11.4876	9.59079	10.3584	9.63241	9.49226	-1.26004	0.370969	-0.993055	-1.88698	-0.878902	-1.16094	0.467274	0.586607	0.412281	0.342352	0.410346	0.401188	Ensembl	2124	chr19:3544197-3557571:-	chr19	-	3544197	3557571	major facilitator superfamily domain containing 12 [Source:HGNC Symbol;Acc:HGNC:28299]	ASHG19AP1B13265214911	protein_coding	CCGCGCAAGGCCTGGCACCTGGTCGGCACCGTCTGCGTCCTGCTGTCCTTCCCCTTCATC	NM_174983
ENST00000492965	lncRNA	SSPO	12.6173	13.057	12.8167	12.8642	12.7153	13.1355	1.35295	1.94039	2.23289	0.618823	2.20397	2.48232	0.37659	0.400345	0.384904	0.240343	0.390883	0.332296	Ensembl	1506	chr7:149519233-149524980:+	chr7	+	149519233	149524980	SCO-spondin [Source:HGNC Symbol;Acc:HGNC:21998]	ASHG19AP1A10834528711	lncRNA	GCCCTGCCCAGAGGACAGCTGCACGCCTCCCTTTGAGTTCCATGCCTGCGGCTCCCCCTG
ENST00000339656	protein_coding	ZNF587	10.4384	10.0094	9.02506	9.21172	9.59762	8.59293	-0.825892	-1.10724	-1.55878	-3.03371	-0.913698	-2.06027	0.851811	0.847787	0.317929	0.466812	0.472969	0.140517	Ensembl	6882	chr19:58361225-58376480:+	chr19	+	58361225	58376480	zinc finger protein 587 [Source:HGNC Symbol;Acc:HGNC:30955]	ASHG19AP1B10018001811	protein_coding	GTCTCTTGTCTTGAATTAATACAACTTTTGTTAATTCTCTTATGAAGTTAATCTTCCTGC	NM_032828
ENST00000402938	protein_coding	GABRR2	7.10758	7.97969	7.51324	9.0611	7.76973	7.84439	-4.15673	-3.13692	-3.0706	-3.18433	-2.74158	-2.80881	0.0232033	0.026909	0.0502967	0.030483	0.0638814	0.0951954	Ensembl	1682	chr6:89967239-90025018:-	chr6	-	89967239	90025018	gamma-aminobutyric acid type A receptor rho2 subunit [Source:HGNC Symbol;Acc:HGNC:4091]	ASHG19AP1B10973643411	protein_coding	GAGCCTGGACAGCATCTCCGAGGTGGACATGGACTTCACTATGACCCTGTACCTGCGGCA	NM_002043
ENST00000357716	protein_coding	GRM7	4.82828	5.75617	4.87189	5.71448	4.9224	5.66915	-6.43603	-5.36043	-5.71195	-6.53094	-5.58891	-4.98405	0.516355	0.371457	0.551435	0.256056	0.703669	0.662029	Ensembl	4127	chr3:6902802-7783198:+	chr3	+	6902802	7783198	glutamate metabotropic receptor 7 [Source:HGNC Symbol;Acc:HGNC:4599]	ASHG19AP1B13514632111	protein_coding	CCCAACGGTGAGGCAAAGACCGAGCTCTGTGAAAACGTAGACCCAAACAGCCCTGCTGCA	NM_000844
NM_001319100	protein_coding	CEP68	5.53701	5.53771	4.7447	5.78629	5.1422	5.45628	-5.72729	-5.5789	-5.83914	-6.45914	-5.36911	-5.19691	0.375169	0.330839	0.291895	0.151433	0.49817	0.326482	Refseq	5873	chr2:65283495-65314142:+	chr2	+	65283495	65314142		ASHG19AP1B13689578311	protein_coding	GCATGGGGCTGCTGAGACCGCTCCGGACGTGCGAAGCGTTCGCGGTGCGGAAGCTGAAGT	NM_001319100
ENST00000502293	lncRNA	FLT4	6.799	7.60615	6.50304	7.99935	7.02603	7.62646	-4.4653	-3.51045	-4.0808	-4.24608	-3.48528	-3.02673	0.451374	0.799921	0.526328	0.267299	0.442557	0.406603	Ensembl	888	chr5:180055928-180076545:-	chr5	-	180055928	180076545	fms related tyrosine kinase 4 [Source:HGNC Symbol;Acc:HGNC:3767]	ASHG19AP1A10983500011	lncRNA	ACCCAGGGAAGCAGAAAATCCCTTCATCAGCGTCGAGTGGCTCAAAGGACCCATCCTGGA
ENST00000425048	lncRNA	RP11-114G1.2	7.60444	8.69556	8.20295	8.29252	7.93892	8.31371	-3.65986	-2.42104	-2.38089	-3.95291	-2.5724	-2.33949	0.451935	0.495874	0.623164	0.312918	0.514026	0.574626	Ensembl	666	chr13:90129862-90152763:-	chr13	-	90129862	90152763		ASHGV4000485511	lncRNA	AAGGAAACCTCAGAGAGGTCTTAATTTTCATCCAGACCACCTTCAGCCCACTTCTACTGA
ERCC-00097_63			5.88919	6.83939	6.28734	6.68304	6.45174	6.87254	-5.37511	-4.27721	-4.2965	-5.56239	-4.05957	-3.78065	0.352757	0.499371	0.40375	0.266831	0.442052	0.429909									ERCC-00097_63	pos
ENST00000259711	protein_coding	KIF13A	8.04938	8.36029	7.45298	8.08361	7.92846	7.79317	-3.21493	-2.75631	-3.13086	-4.16182	-2.58286	-2.86003	0.83074	0.77439	0.593833	0.503461	0.648605	0.433766	Ensembl	5941	chr6:17763924-17987800:-	chr6	-	17763924	17987800	kinesin family member 13A [Source:HGNC Symbol;Acc:HGNC:14566]	ASHG19AP1B10770703011	protein_coding	GGTTCTGTGCTGTCAATGAGTATGTCTAACTGTATGTCAACCCCAGAGGCCCTTCACCGC	NM_022113
NR_047623	lncRNA	UTY	8.16485	9.57875	8.55808	8.77829	8.21408	8.37839	-3.09945	-1.53785	-2.02576	-3.46713	-2.29723	-2.27481	0.140838	0.248992	0.296769	0.112714	0.290897	0.288165	Refseq	5971	chrY:15360259-15592550:-	chrY	-	15360259	15592550		ASHG19AP1A10767450411	lncRNA	GATGATTTCTGCTCTCCTTCTCACCCCTGACTCAGGAATTGAGAGAAGAAATAATTTGAA	NR_047623
NR_135100	lncRNA	RP11-347E10.1	16.3109	11.8736	12.5612	12.1221	10.6866	10.5438	5.04657	0.757027	1.97739	-0.123331	0.17533	-0.109434	0.317919	0.158911	0.237688	0.187643	0.400399	0.414864	Refseq	1340	chr11:110225839-110277632:+	chr11	+	110225839	110277632		ASHG19AP1A10627455811	lncRNA	TGGCCTCCCAAAGTGCTGAGATTATAGGATCGAGGCTATCAAGCTACAGATGATCTTACA	NR_135100
ENST00000381884	protein_coding	CENPJ	8.08919	9.02347	8.20913	8.83084	8.09411	8.28457	-3.17511	-2.09314	-2.37471	-3.41458	-2.4172	-2.36863	0.460509	0.5396	0.512096	0.350758	0.523116	0.537843	Ensembl	4347	chr13:25457171-25497018:-	chr13	-	25457171	25497018	centromere protein J [Source:HGNC Symbol;Acc:HGNC:17272]	ASHG19AP1B12149936811	protein_coding	TCTTCCAATGCAAGGCAATCCACCTCGAAGATCCAAGTCTGCACCTCCTCGTGATTTAGG	NM_018451
ENST00000319423	protein_coding	OR6B3	6.86739	7.84693	7.21577	7.57383	7.1262	7.38265	-4.39691	-3.26967	-3.36807	-4.67159	-3.38511	-3.27055	0.200834	0.266465	0.369146	0.127699	0.32651	0.435563	Ensembl	996	chr2:240984494-240985489:-	chr2	-	240984494	240985489	olfactory receptor family 6 subfamily B member 3 [Source:HGNC Symbol;Acc:HGNC:15042]	ASHG19AP1B10013125711	protein_coding	GAGGGGAGGCTTTCTAGTCTTCTGGAACTTCATCTCCAAATACACAGCCAGCCTCTCTGA	NM_173351
ENST00000367161	protein_coding	DSTYK	8.4949	9.10549	8.3389	8.8918	8.46224	8.78478	-2.7694	-2.01112	-2.24494	-3.35362	-2.04907	-1.86841	0.451098	0.470639	0.455873	0.324019	0.401932	0.383613	Ensembl	7739	chr1:205111633-205180694:-	chr1	-	205111633	205180694	dual serine/threonine and tyrosine protein kinase [Source:HGNC Symbol;Acc:HGNC:29043]	ASHG19AP1B13052140411	protein_coding	ACTTTTCACAGGGGCTCGCCCAGAACGTCTTCCTGTGTTTGATGAGGAGTGCTGGCAGTT	NM_199462
ENST00000502841	protein_coding	APBB2	6.38807	6.86329	5.65041	7.2634	6.34558	6.92085	-4.87624	-4.25331	-4.93343	-4.98202	-4.16573	-3.73234	0.714996	0.384748	0.389872	0.283202	0.45906	0.453332	Ensembl	1681	chr4:40817350-40859172:-	chr4	-	40817350	40859172	amyloid beta precursor protein binding family B member 2 [Source:HGNC Symbol;Acc:HGNC:582]	ASHG19AP1B12387274811	protein_coding	AGGCAAAGGTGAGGAAGTTGGCGAAGGAACGGCTCTCCTTTGTTTGCAGGGATTTTGCTT
ENST00000334984	protein_coding	RREB1	8.85464	9.07871	8.50933	9.61164	8.77687	8.46609	-2.40967	-2.03789	-2.07451	-2.63379	-1.73445	-2.1871	0.925139	0.882583	0.839941	0.886167	0.851233	0.860952	Ensembl	5789	chr6:7108264-7250245:+	chr6	+	7108264	7250245	ras responsive element binding protein 1 [Source:HGNC Symbol;Acc:HGNC:10449]	ASHG19AP1B10412242011	protein_coding	CCATGATAGCACAGGGGAAAGGCCATACAAATGTCAGACCTGCGAGCGAACCTTCACCTT	NM_001003700
NM_001283044	protein_coding	RALGAPA1	10.4091	10.4474	9.66207	10.0154	9.55064	9.29135	-0.855189	-0.669242	-0.921773	-2.23	-0.960677	-1.36184	0.164653	0.233389	0.463721	0.123493	0.490965	0.404443	Refseq	8120	chr14:36007558-36278529:-	chr14	-	36007558	36278529		ASHG19AP1B12514240711	protein_coding	ACTCCCCTTTCTGATGAGCTTTCAGATATTGATGATGCTCAAATACTTCCCCGCTCAACT	NM_001283044
NR_024355	lncRNA	LINC00634	7.90078	7.9772	7.51417	8.07685	7.53522	7.5592	-3.36353	-3.1394	-3.06967	-4.16857	-2.97609	-3.094	0.169642	0.180344	0.281612	0.088804	0.262385	0.34158	RefSeq	1506	chr22:42348190-42354946:+	chr22	+	42348190	42354946		ASHGV4003378911	lncRNA	CTGGGGCTTCCATCTTAATTTATTCTCAATAATAAAGACTTCATGATGATCTCTGCAGGA
ENST00000334490	protein_coding	C9orf47	7.72056	8.47824	7.60589	8.72765	7.39448	7.38186	-3.54375	-2.63836	-2.97795	-3.51778	-3.11684	-3.27134	0.0893691	0.129554	0.218391	0.0978888	0.197809	0.243255	Ensembl	4829	chr9:91605843-91611055:+	chr9	+	91605843	91611055	chromosome 9 open reading frame 47 [Source:HGNC Symbol;Acc:HGNC:23669]	ASHG19AP1B13068855011	protein_coding	GCGCCCGGTTTCTGCACCTGGAGCTCGCCCGATGAGGACAAGGTCTGGAGGCCGGCCTGG	NM_001001938
ENST00000504203	protein_coding	CTB-43P18.3	8.61722	8.88852	8.27899	8.18046	8.40328	8.22461	-2.64709	-2.22808	-2.30485	-4.06497	-2.10803	-2.42859	0.489273	0.508415	0.632067	0.252265	0.677482	0.59709	Ensembl	2243	chr5:138609793-138665446:+	chr5	+	138609793	138665446	matrin 3 [Source:NCBI gene;Acc:9782]	ASHG19AP1B11396583211	protein_coding	ACAGCCCTGTGTGACACCAAGATAAGTAACGAGTGGAGTCAACATATCAATGGAGCAAGT	NM_001282278
ENST00000532523	protein_coding	PGAP2	5.26034	5.95652	5.04402	6.05758	4.81432	5.27633	-6.00397	-5.16008	-5.53982	-6.18784	-5.69699	-5.37686	0.533215	0.570187	0.580763	0.28461	0.539755	0.426916	Ensembl	1696	chr11:3819143-3847564:+	chr11	+	3819143	3847564	post-GPI attachment to proteins 2 [Source:HGNC Symbol;Acc:HGNC:17893]	ASHG19AP1B13160631211	protein_coding	ACGCAGCTGAGAGGCAGGTTCCAGTCTGCGGGGGAGATGGAGAAGGTGCCACCATGCTGC	NM_001283039
MI0016429-pri-3	pri-miRNA	pri-3-hsa-mir-3922	5.98713	6.90734	5.52859	7.21674	5.5729	4.56724	-5.27717	-4.20926	-5.05525	-5.02868	-4.93842	-6.08596	0.480116	0.325183	0.272317	0.212533	0.316174	0.213701		100	chr12:104985484-104985584:+	chr12	+	104985484	104985584		ASHG38SM110001943011	smallRNA	AGCATGCACCATGACCCACGGGTGTGTTGTAAAATGGATTTAATGAGTTGTGACTAGTAG
ENST00000283195	protein_coding	RANBP2	11.5693	11.8135	11.4561	11.2986	10.9204	11.0693	0.305025	0.696941	0.872237	-0.946796	0.409072	0.416092	0.976035	0.97403	0.865373	0.879387	0.883226	0.679774	Ensembl	11711	chr2:109335937-109402267:+	chr2	+	109335937	109402267	RAN binding protein 2 [Source:HGNC Symbol;Acc:HGNC:9848]	ASHG19AP1B11693399311	protein_coding	CCAGATTTTGTTTGCCAAGGAGGAGATATCACCAAACATGATGGAACAGGCGGACAGTCC	NM_006267
ENST00000437198	protein_coding	PARN	13.2697	13.1915	13.1771	12.8775	15.809	16.8392	2.00538	2.0749	2.59329	0.632104	5.29769	6.18596	0.543572	0.596219	0.434639	0.366421	0.399061	0.372156	Ensembl	3078	chr16:14529558-14724124:-	chr16	-	14529558	14724124	poly(A)-specific ribonuclease [Source:HGNC Symbol;Acc:HGNC:8609]	ASHG19AP1B10886628311	protein_coding	GGCAGTTGCAGCCCTCGGTTAGTCTCCCAGTGGAAAAATCGGTTGTGCCTCCCTGCTTCC
ENST00000262213	protein_coding	TRAM1	10.4524	10.928	10.2223	11.0589	10.3366	10.717	-0.811906	-0.188623	-0.361549	-1.18648	-0.174726	0.0637653	0.456098	0.535969	0.45637	0.368181	0.314458	0.276392	Ensembl	2785	chr8:71485677-71520604:-	chr8	-	71485677	71520604	translocation associated membrane protein 1 [Source:HGNC Symbol;Acc:HGNC:20568]	ASHG19AP1B13384056111	protein_coding	AGCCCCCCAGTGCTGAGCCACGAATTCGTCCTGCAGAATCACGCGGACATCGTCTCCTGT	NM_014294
ENST00000356113	protein_coding	LIPC	5.42438	6.22251	5.41739	5.77939	5.49326	5.85606	-5.83993	-4.89409	-5.16645	-6.46603	-5.01805	-4.79714	0.562281	0.421544	0.530015	0.170208	0.47643	0.548445	Ensembl	2161	chr15:58702768-58861072:+	chr15	+	58702768	58861072	lipase C, hepatic type [Source:HGNC Symbol;Acc:HGNC:6619]	ASHG19AP1B10681092011	protein_coding	TGTCCGTTATCCAACTCCAGAAGAAATTACCAAGAAAGCCTGGACCCCGGGTGAAACGGA
ENST00000359117	protein_coding	MLF1	6.4303	7.43439	6.04975	6.36071	5.9177	5.76351	-4.834	-3.68221	-4.53409	-5.88471	-4.59362	-4.88969	0.733076	0.707487	0.476923	0.274316	0.474863	0.355256	Ensembl	2222	chr3:158288973-158324245:+	chr3	+	158288973	158324245	myeloid leukemia factor 1 [Source:HGNC Symbol;Acc:HGNC:7125]	ASHG19AP1B12174778611	protein_coding	CGGGGTCGCGCGGGAATTAAGTGAGTCCATTCTTGCACACCGAGAAAATATGCGACAGAT	NM_001130156
ENST00000516361	snoRNA	RF01169	4.07216	5.4955	5.0334	5.64106	5.34884	6.12322	-7.19215	-5.6211	-5.55044	-6.60436	-5.16247	-4.52998	0.15016	0.531911	0.500786	0.223682	0.544346	0.534698		72	chrX:128652553-128652624:+	chrX	+	128652553	128652624		ASHG38SM110007081311	smallRNA	TGAGAGCATGTCACAAAACAAGGCTTATGATTAATCCAGTTCTGTACACCTGAGGTCCAA
ENST00000513140	protein_coding	APBB2	9.97472	9.72232	9.43417	10.9861	10.5914	10.6855	-1.28959	-1.39428	-1.14967	-1.25937	0.0801297	0.032311	0.783487	0.693743	0.712018	0.692118	0.725682	0.488555	Ensembl	4166	chr4:40816624-41216475:-	chr4	-	40816624	41216475	amyloid beta precursor protein binding family B member 2 [Source:HGNC Symbol;Acc:HGNC:582]	ASHG19AP1B11019303311	protein_coding	GTCCAGGCAGCTCATATTTCAAATTATAACCTATTTCCTGCACCATTGCTGACGCCTGGT	NM_173075
ENST00000422977	lncRNA	RP11-137L10.6	13.5486	13.8714	13.4513	14.4283	13.6907	13.9038	2.28434	2.75482	2.86747	2.18291	3.17938	3.25061	0.289432	0.320602	0.336263	0.251304	0.27722	0.299502	Ensembl	930	chr10:75255283-75256536:+	chr10	+	75255283	75256536	PPP3CB antisense RNA 1 (head to head) [Source:HGNC Symbol;Acc:HGNC:50750]	ASHG19AP1A10884574811	lncRNA	CCCGCCCGCCCTCACACACAGCTAGCTCTTCAGGCCAGGCCCCCAGGGTTTCGTCCACCT
ENST00000265741	protein_coding	CDK14	5.97135	6.63268	5.80746	6.65526	5.77728	6.40403	-5.29296	-4.48392	-4.77638	-5.59016	-4.73404	-4.24916	0.417077	0.42238	0.321844	0.21587	0.410386	0.363948	Ensembl	4953	chr7:90338712-90839904:+	chr7	+	90338712	90839904	cyclin dependent kinase 14 [Source:HGNC Symbol;Acc:HGNC:8883]	ASHG19AP1B13690251311	protein_coding	GCTGCTGCAGAGCCCGGTTACTCTGCCTTCGTGGGAACTCCACAGATATGTGTCACAAAG	NM_012395
ENST00000283243	protein_coding	PLA2R1	8.10725	8.30605	7.72732	8.20054	7.59804	7.87902	-3.15705	-2.81056	-2.85652	-4.04488	-2.91328	-2.77418	0.735619	0.645522	0.453115	0.366349	0.501993	0.453159	Ensembl	14371	chr2:160788517-160919121:-	chr2	-	160788517	160919121	phospholipase A2 receptor 1 [Source:HGNC Symbol;Acc:HGNC:9042]	ASHG19AP1B12381327111	protein_coding	AACTATTTTCTGGGAACGATCTCCTTTTATATTAGTCTAGTTAGTGTAGATGGTAAATAA	NM_007366
ENST00000336735	protein_coding	SEL1L	9.51045	9.58869	9.12115	9.09281	9.34627	9.53086	-1.75386	-1.52791	-1.46269	-3.15262	-1.16504	-1.12233	0.934312	0.939107	0.876334	0.751205	0.850132	0.67858	Ensembl	7925	chr14:81937893-82000205:-	chr14	-	81937893	82000205	SEL1L ERAD E3 ligase adaptor subunit [Source:HGNC Symbol;Acc:HGNC:10717]	ASHG19AP1B12541918811	protein_coding	ACGGGAAACAAACATTCGAGATATGTTCACCCAACTTGATATGGACCAGCTTTTGGGACC	NM_005065
ENST00000296955	protein_coding	DCBLD1	7.2667	7.13694	6.39845	8.20829	7.15911	7.41011	-3.99761	-3.97966	-4.18539	-4.03714	-3.35221	-3.24309	0.82325	0.747617	0.755477	0.651884	0.727357	0.541733	Ensembl	1979	chr6:117803820-117891021:+	chr6	+	117803820	117891021	discoidin, CUB and LCCL domain containing 1 [Source:HGNC Symbol;Acc:HGNC:21479]	ASHG19AP1B11247546911	protein_coding	AGATGACACAAAAGTTAGATCTCATCACAAGTGATATGGCAGGTTAACTCCGTTGACTGC	NM_173674
ENST00000243103	protein_coding	HOXC12	8.79668	8.73878	9.50181	10.1622	8.77	9.24899	-2.46763	-2.37782	-1.08203	-2.08319	-1.74131	-1.40421	0.612924	0.51892	0.542462	0.515118	0.46092	0.340248	Ensembl	3335	chr12:54348618-54352740:+	chr12	+	54348618	54352740	homeobox C12 [Source:HGNC Symbol;Acc:HGNC:5124]	ASHG19AP1B10018442111	protein_coding	CACGTTTTCCCTTTATATAGTCCTTGTACAGAGTTGCTTCATCATATTAATATTGATAAT	NM_173860
ENST00000614357	protein_coding	PDK2	7.82906	8.7847	8.11568	8.64237	7.96946	8.04738	-3.43524	-2.3319	-2.46816	-3.60305	-2.54185	-2.60582	0.668277	0.697726	0.675971	0.396696	0.541484	0.558111	Ensembl	2493	chr17:48173059-48188732:+	chr17	+	48173059	48188732	pyruvate dehydrogenase kinase 2 [Source:HGNC Symbol;Acc:HGNC:8810]	ASHG19AP1B12197160611	protein_coding	AGGGTCTTGAAGAGATCCAGCAATGCCTGTGAGAAAACCTCCTTCACCTTCCTCAGGCAG	NM_001199899
ENST00000641540	protein_coding	OR6P1	7.97217	8.95013	8.21337	9.02733	8.16932	8.46945	-3.29214	-2.16648	-2.37047	-3.2181	-2.342	-2.18374	0.280337	0.429037	0.411232	0.233751	0.329968	0.475289	Ensembl	3255	chr1:158530396-158540370:-	chr1	-	158530396	158540370	olfactory receptor family 6 subfamily P member 1 [Source:HGNC Symbol;Acc:HGNC:15036]	ASHG19AP1B11839557611	protein_coding	TTCCAACAACTTTCCCACATCCCTCAGGACTGACCCTGGCACTCAAGTGGACAGAGAGCC
ENST00000614484	protein_coding	SRRT	9.63699	10.7163	9.83457	10.7309	9.76757	9.96007	-1.62732	-0.400328	-0.749269	-1.51455	-0.74374	-0.693124	0.355098	0.49585	0.422484	0.29501	0.414268	0.440235	Ensembl	2963	chr7:100472748-100486285:+	chr7	+	100472748	100486285	serrate, RNA effector molecule [Source:HGNC Symbol;Acc:HGNC:24101]	ASHG19AP1B13078101411	protein_coding	GGCTGCGCGCGCTACTGCCCATCCCCGGTTGTCCCACTTTTGTTCGCCTCTCTTCGGCCC	NM_001128852
ENST00000518219	protein_coding	C5orf45	9.73279	10.0037	8.48928	11.0617	8.67589	8.34526	-1.53152	-1.11287	-2.09456	-1.18371	-1.83542	-2.30794	0.342629	0.450073	0.329936	0.206618	0.393246	0.278436	Ensembl	4145	chr5:179264276-179285808:-	chr5	-	179264276	179285808	MRN complex interacting protein [Source:HGNC Symbol;Acc:HGNC:30817]	ASHG19AP1B10015831311	protein_coding	TGCCACCACGCCAGGTTAATTTTTGTATTTTTAGTAGTGATAGGGTTTCGCCATGTTGGC
ENST00000345136	protein_coding	PLEC	10.0259	10.2092	9.5811	10.0681	9.60299	8.39409	-1.23838	-0.907412	-1.00274	-2.17729	-0.90832	-2.25911	0.774889	0.913936	0.660722	0.475434	0.500162	0.266606	Ensembl	14803	chr8:144989315-145013758:-	chr8	-	144989315	145013758	plectin [Source:HGNC Symbol;Acc:HGNC:9069]	ASHG19AP1B11833003111	protein_coding	TCAGGGCCTCTGAGGGCAAGAAAGATGAGCGGGATCGTGTGCAGAAGAAAACCTTCACCA	NM_201384
ENST00000531077	lncRNA	RP11-27P7.1	8.97626	9.60048	9.04797	9.79489	9.05247	9.09896	-2.28805	-1.51612	-1.53587	-2.45054	-1.45884	-1.55424	0.589546	0.686085	0.552387	0.438801	0.539261	0.458493	Ensembl	433	chr8:60962146-60987274:+	chr8	+	60962146	60987274		ASHGV4005071311	lncRNA	AGGGAGTGGAAACTTCACTTTCAACATCATCAGCCAACTTCCCTCCCATTACAATTCTAT
ENST00000202625	protein_coding	TGM6	6.19534	7.19664	6.2827	7.07599	6.41698	6.5119	-5.06897	-3.91997	-4.30114	-5.16944	-4.09434	-4.1413	0.141875	0.179041	0.226797	0.0958161	0.256535	0.236983	Ensembl	2292	chr20:2361554-2413399:+	chr20	+	2361554	2413399	transglutaminase 6 [Source:HGNC Symbol;Acc:HGNC:16255]	ASHG19AP1B10020651711	protein_coding	ACAGTAGTCAACCCCCTCATAGAGAGAGTGAAGGACTGTGCGCTGATGGTGGAGGGCAGC	NM_198994
ENST00000379163	protein_coding	ELP4	6.85243	7.34138	6.34134	6.55658	6.26217	6.3945	-4.41187	-3.77522	-4.2425	-5.68884	-4.24914	-4.2587	0.780503	0.773692	0.5486	0.707085	0.510033	0.407674	Ensembl	1700	chr11:31531306-31805329:+	chr11	+	31531306	31805329	elongator acetyltransferase complex subunit 4 [Source:HGNC Symbol;Acc:HGNC:1171]	ASHG19AP1B10284415311	protein_coding	GACTTAGCTTTTAAATTAAAAAGGAAGCTATTCACCATTGAGTGGGTGCAAGACAACTAC	NM_001288725
ENST00000425094	lncRNA	RP11-551M15.2	6.10968	6.21818	5.56826	6.03975	6.45072	6.33212	-5.15463	-4.89842	-5.01558	-6.20568	-4.06059	-4.32108	0.692655	0.634023	0.482543	0.318717	0.513098	0.402242	Ensembl	1239	chr13:111766159-111768025:-	chr13	-	111766159	111768025		ASHGV4000405811	lncRNA	CCACGTAACGGTGGCGGGGACAGGCTGAAAACGAGACGTTTGTTTCGCTTTGCTACCTTG
NR_045110	lncRNA	EGFL7	8.61306	9.33884	8.85903	10.5866	9.36419	10.004	-2.65125	-1.77776	-1.72481	-1.65882	-1.14713	-0.649241	0.143757	0.204586	0.410579	0.281091	0.475035	0.528072	Refseq	1545	chr9:139557379-139567130:+	chr9	+	139557379	139567130		ASHG19AP1A10957111511	lncRNA	GATTCTCCTCCGCCAGGCCACCCAGAGGAGAAGGCCACCCCGCCTGGAGGCACAGGCCAT	NR_045110
ENST00000290552	protein_coding	IRX6	5.15133	6.05397	5.32368	5.91975	5.46082	5.45018	-6.11298	-5.06263	-5.26016	-6.32568	-5.05049	-5.20302	0.563731	0.294559	0.363754	0.277261	0.383966	0.459939	Ensembl	3128	chr16:55357672-55364672:+	chr16	+	55357672	55364672	iroquois homeobox 6 [Source:HGNC Symbol;Acc:HGNC:14675]	ASHG19AP1B10448087211	protein_coding	AGCTCCAGGCGAAAAGGGGTAGGATTCAGCGCCGAGCAGAGAGGGTCAGGGTTTTTGACG	NM_024335
ENST00000397753	protein_coding	ZBTB44	7.9369	7.93028	6.56703	7.05413	6.62428	6.083	-3.32741	-3.18632	-4.01681	-5.19129	-3.88703	-4.5702	0.878015	0.835188	0.873461	0.679157	0.881919	0.471517	Ensembl	3951	chr11:130096579-130184507:-	chr11	-	130096579	130184507	zinc finger and BTB domain containing 44 [Source:HGNC Symbol;Acc:HGNC:25001]	ASHG19AP1B11955819711	protein_coding	TACAGTTAGAAGAAACAGACCCAAAGTTGCCAGAAGGTACCTGAAATGAGTGACATCAGG	NM_001301098
(+)E1A_r60_3			6.09152	6.78356	6.20646	7.11159	6.14179	6.44369	-5.17278	-4.33304	-4.37738	-5.13383	-4.36952	-4.20951	0.286623	0.282982	0.338116	0.221862	0.33543	0.362966									(+)E1A_r60_3	pos
ENST00000366485	protein_coding	OR14A2	6.4985	7.51249	6.85619	7.04787	6.98644	6.6802	-4.76581	-3.60411	-3.72765	-5.19755	-3.52487	-3.97299	0.11127	0.191039	0.419088	0.0887119	0.373726	0.363609	Ensembl	945	chr1:247886401-247887345:-	chr1	-	247886401	247887345	olfactory receptor family 14 subfamily A member 2 [Source:HGNC Symbol;Acc:HGNC:15024]	ASHG19AP1B10369374711	protein_coding	AGCCACCTTCAAATTCACCATCTGTTATTGACAGGCTGCTTTCTGTGATCTACACTGTGA
MI0000299-pri-3	pri-miRNA	pri-3-hsa-mir-222	6.13473	6.8113	6.30135	6.22117	5.90636	7.22928	-5.12958	-4.3053	-4.28249	-6.02425	-4.60496	-3.42392	0.694462	0.712363	0.513624	0.161782	0.458112	0.492881		100	chrX:45606331-45606431:-	chrX	-	45606331	45606431		ASHG38SM110001098411	smallRNA	TCTTCTAGCTTCTGCTTCAGTGTCCTGAGAGAGATTATTGGGCAGTCTTTAATAATGAAA
ENST00000473434	lncRNA	RP11-129B22.7	6.89657	7.14603	5.59083	6.15608	6.21549	5.97178	-4.36774	-3.97057	-4.99301	-6.08935	-4.29582	-4.68141	0.409743	0.411611	0.325223	0.120834	0.518667	0.431469	Ensembl	2496	chr3:64173220-64186641:+	chr3	+	64173220	64186641		ASHGV4003607511	lncRNA	CTGCTGAATACTCGACCATATTACAAGGCAACAACTGTTCTAAGCTGGAACTAGAGCATG
ENST00000302451	protein_coding	PDILT	4.70532	5.59385	5.01874	4.76864	4.61879	4.85499	-6.55899	-5.52275	-5.5651	-7.47678	-5.89252	-5.7982	0.498517	0.554156	0.707226	0.350825	0.656269	0.342599	Ensembl	2153	chr16:20370492-20416059:-	chr16	-	20370492	20416059	protein disulfide isomerase like, testis expressed [Source:HGNC Symbol;Acc:HGNC:27338]	ASHG19AP1B10115145511	protein_coding	CCTGGAAAGCCACATCAAAACTAAGATTGAGGATGAGGATGAGCTGTTGTCTGTTGAGCA	NM_174924
ENST00000317361	protein_coding	BID	4.78735	5.49425	4.10437	4.80423	4.42018	5.18064	-6.47695	-5.62236	-6.47947	-7.44119	-6.09114	-5.47255	0.155087	0.193964	0.158832	0.0741623	0.177641	0.258049	Ensembl	2495	chr22:18216904-18256782:-	chr22	-	18216904	18256782	BH3 interacting domain death agonist [Source:HGNC Symbol;Acc:HGNC:1050]	ASHG19AP1B13415555511	protein_coding	GTGCGGATTCTGTCGCCACTGGGACACTGTGAACCAGGAGTGAGTCGGAGCTGCCGCGCT	NM_197966
ENST00000554476	lncRNA	RP11-545N8.3	6.23886	6.88263	6.26351	7.13067	6.03015	6.05239	-5.02544	-4.23397	-4.32033	-5.11476	-4.48116	-4.60081	0.121985	0.172621	0.233884	0.111113	0.271674	0.250513	Ensembl	325	chr12:57540273-57541312:-	chr12	-	57540273	57541312		ASHGV4001009911	lncRNA	ACCTCCTGGGATCTTTCTTTTCATCACAAGAACCAAATAAAGAAACTTGAAGATCTTCTA
ENST00000513017	lncRNA	RP11-94C24.8	8.09526	8.64362	8.10346	8.81329	8.06152	8.56732	-3.16904	-2.47298	-2.48038	-3.43213	-2.44979	-2.08587	0.285884	0.328698	0.292232	0.23274	0.355843	0.347517	Ensembl	607	chr17:48614655-48616115:-	chr17	-	48614655	48616115		ASHGV4000160811	lncRNA	TGGTCTTCCTGGATCCACAGAGCTGCAGCTGCAGTTCCTCTTCCCCTGACGTCTGAGGCC
ENST00000239891	protein_coding	ALG5	9.14493	9.47094	8.51174	9.48816	8.82801	8.66105	-2.11938	-1.64566	-2.0721	-2.75727	-1.68331	-1.99215	0.630591	0.654534	0.439462	0.387233	0.480256	0.350209	Ensembl	1154	chr13:37523967-37573504:-	chr13	-	37523967	37573504	ALG5, dolichyl-phosphate beta-glucosyltransferase [Source:HGNC Symbol;Acc:HGNC:20266]	ASHG19AP1B13460422111	protein_coding	AGCTCTGAGCTATCTAGAGAAGAGACAGAAACGAGATCCTGCGTTCACTTATGAAGTGAT	NM_013338
ENST00000485859	lncRNA	GUK1	8.91717	9.14399	9.20821	9.34596	9.31483	9.58862	-2.34714	-1.97261	-1.37563	-2.89946	-1.19648	-1.06457	0.517856	0.648197	0.388661	0.315247	0.271187	0.240276	Ensembl	325	chr1:228333211-228333936:+	chr1	+	228333211	228333936	guanylate kinase 1 [Source:HGNC Symbol;Acc:HGNC:4693]	ASHG19AP1A10798223211	lncRNA	GGCTTCAGCGTGTCCCATACCACGAGGAACCCGAGGCCCGGCGAGGAGAACGGCAAAGGT
ENST00000578804	protein_coding	DDX5	6.80715	9.02179	6.70927	6.51382	6.43539	6.30826	-4.45716	-2.09481	-3.87457	-5.7316	-4.07593	-4.34494	0.327177	0.718409	0.399788	0.14714	0.342542	0.155235	Ensembl	2021	chr17:62496032-62502074:-	chr17	-	62496032	62502074	DEAD-box helicase 5 [Source:HGNC Symbol;Acc:HGNC:2746]	ASHG19AP1B12109013511	protein_coding	GGGACGCTTCGAGGCAGACGAAGGAACATCTGTTAGGTTTGGTGCACCTCGATTTGGAGG	NM_001320597
ENST00000520360	lncRNA	HOXA11-AS1	4.18003	5.01724	4.7653	5.27495	4.30929	5.68919	-7.08428	-6.09936	-5.81854	-6.97048	-6.20202	-4.964	0.297164	0.13074	0.190018	0.107132	0.198466	0.291122	Ensembl	1289	chr7:27224137-27228786:+	chr7	+	27224137	27228786		ASHGV4000170311	lncRNA	AAGGGAGGCTGGAGAAATCTGGACCCGAGACGTATGACTCGGCAGAGACAGAGGCACAGG
ENST00000403346	protein_coding	STK25	13.6556	13.7661	13.0932	13.7081	13.3214	13.5739	2.39131	2.64955	2.50936	1.46268	2.8101	2.92072	0.87634	0.919525	0.798852	0.745764	0.719114	0.609602	Ensembl	2210	chr2:242434432-242448103:-	chr2	-	242434432	242448103	serine/threonine kinase 25 [Source:HGNC Symbol;Acc:HGNC:11404]	ASHG19AP1B14139844811	protein_coding	AGTTTTCATAGAACATTGAGAGGCCCCTGCCACTTTCAATAAAGACCTGACTTGGAGACA	NM_006374
ENST00000269081	protein_coding	ABCA10	4.67103	5.6242	4.94192	5.10387	3.66344	4.91187	-6.59327	-5.4924	-5.64192	-7.14156	-6.84787	-5.74133	0.489344	0.562686	0.632891	0.475471	0.498644	0.350262	Ensembl	6362	chr17:67144148-67240987:-	chr17	-	67144148	67240987	ATP binding cassette subfamily A member 10 [Source:HGNC Symbol;Acc:HGNC:30]	ASHG19AP1B11693314411	protein_coding	TCAGCTATTCTTATCAGAGCAATAAACAAATACCAATGATGCGCTCAGCCAACAATTCAT	NM_080282
[truncated: 53,991 more rows]
