# Supplementary material for: Dynamic alterations in m6A RNA methylation profiles during involution of infantile hemangiomas
Source: Front Oncol. 2025 Sep 4;15:1652621. doi: 10.3389/fonc.2025.1652621 (PMC12443581; doi:10.3389/fonc.2025.1652621)
Supplement: Supplementary file 6 [file Table5.xlsx]

## Sheet: Sheet2
Sample No.	Gender	Age	Location	Phase
1	Female	4 months	Scalp	Proliferative
2	Male	3 months	Scalp	Proliferative
3	Female	3 months	Scalp	Proliferative
4	Male	22 months	Left forearm	Involuting
5	Female	19 months	Left cheek	Involuting
6	Male	25 months	Rt cheek	Involuting
